# Supplementary material for: Structural basis for high selectivity of a rice silicon channel Lsi1
Source: Nat Commun. 2021 Oct 29;12:6236. doi: 10.1038/s41467-021-26535-x (PMC8556265; doi:10.1038/s41467-021-26535-x)
Supplement: Supplementary file 4 — Supplementary Data 1 [file 41467_2021_26535_MOESM4_ESM.txt]

TITLE    1 SUPPORTING INFOMATION FOR:                                          
TITLE    2 STRUCTURAL BASIS FOR HIGH SELECTIVITY OF A RICE SILICON CHANNEL LSI1   
TITLE    3 Y Saitoh, N Mitani-Ueno, K Saito, K Matsuki, S Huang, L Yang, N Yamaj2, 
TITLE    4 H ISHIKITA, JR SHEN, JF MA, M SUGA
REMARK 400 
REMARK 400 TABLE OF CONTENTS
REMARK 400 QMMM OPTIMIZED GEPMETRIES (MODEL 1-8: SI1-SI8) 
REMARK 400 
MODEL        1
ATOM      1  N   THR A  65     -17.863  39.679  -9.497  1.00 24.00           N
ATOM      2  CA  THR A  65     -17.842  38.982 -10.793  1.00 24.00           C
ATOM      3  C   THR A  65     -16.694  39.519 -11.578  1.00 25.39           C
ATOM      4  O   THR A  65     -15.881  38.860 -12.198  1.00 22.46           O
ATOM      5  CB  THR A  65     -19.144  39.129 -11.617  1.00 22.32           C
ATOM      6  OG1 THR A  65     -20.186  38.423 -10.950  1.00 22.13           O
ATOM      7  CG2 THR A  65     -19.037  38.595 -13.031  1.00 24.70           C
ATOM      8  HN  THR A  65     -18.703  40.212  -9.299  1.00  0.00           H
ATOM      9  HA  THR A  65     -17.698  37.899 -10.702  1.00  0.00           H
ATOM     10  HB  THR A  65     -19.395  40.200 -11.682  1.00  0.00           H
ATOM     11  HG1 THR A  65     -20.509  39.028 -10.256  1.00  0.00           H
ATOM     12 1HG2 THR A  65     -18.740  37.547 -13.029  1.00  0.00           H
ATOM     13 2HG2 THR A  65     -18.305  39.163 -13.613  1.00  0.00           H
ATOM     14 3HG2 THR A  65     -20.017  38.674 -13.503  1.00  0.00           H
ATOM     15 HCAP THR A  65     -17.386  39.256  -8.691  1.00 24.00           H
ATOM     16 HCAP THR A  65     -16.610  40.605 -11.497  1.00 25.39           H
ATOM     17  N   GLN A  84     -13.283  31.822 -11.008  1.00 24.24           N
ATOM     18  CA  GLN A  84     -13.906  33.070 -11.350  1.00 22.12           C
ATOM     19  C   GLN A  84     -15.257  32.908 -12.130  1.00 22.19           C
ATOM     20  O   GLN A  84     -16.171  33.687 -11.944  1.00 22.11           O
ATOM     21  CB  GLN A  84     -13.025  34.078 -12.117  1.00 22.37           C
ATOM     22  CG  GLN A  84     -12.832  33.917 -13.630  1.00 25.70           C
ATOM     23  CD  GLN A  84     -14.033  34.362 -14.461  1.00 26.08           C
ATOM     24  OE1 GLN A  84     -14.583  35.452 -14.223  1.00 24.91           O
ATOM     25  NE2 GLN A  84     -14.401  33.581 -15.485  1.00 23.12           N
ATOM     26  HN  GLN A  84     -12.447  31.540 -11.509  1.00  0.00           H
ATOM     27  HA  GLN A  84     -14.238  33.595 -10.446  1.00  0.00           H
ATOM     28 1HB  GLN A  84     -12.050  34.108 -11.622  1.00  0.00           H
ATOM     29 2HB  GLN A  84     -13.498  35.052 -11.982  1.00  0.00           H
ATOM     30 1HG  GLN A  84     -12.485  32.930 -13.905  1.00  0.00           H
ATOM     31 2HG  GLN A  84     -12.020  34.588 -13.929  1.00  0.00           H
ATOM     32 1HE2 GLN A  84     -15.140  33.889 -16.120  1.00  0.00           H
ATOM     33 2HE2 GLN A  84     -14.073  32.627 -15.565  1.00  0.00           H
ATOM     34 HCAP GLN A  84     -13.736  31.134 -10.394  1.00 24.24           H
ATOM     35 HCAP GLN A  84     -15.459  32.044 -12.789  1.00 22.19           H
ATOM     36  N   GLY A  88     -18.971  34.049 -10.428  1.00 21.76           N
ATOM     37  CA  GLY A  88     -19.835  34.715 -11.382  1.00 21.93           C
ATOM     38  C   GLY A  88     -21.273  34.260 -11.228  1.00 23.62           C
ATOM     39  O   GLY A  88     -22.176  35.022 -10.963  1.00 21.88           O
ATOM     40  HN  GLY A  88     -18.206  33.542 -10.842  1.00  0.00           H
ATOM     41 1HA  GLY A  88     -19.471  34.448 -12.380  1.00  0.00           H
ATOM     42 2HA  GLY A  88     -19.816  35.809 -11.299  1.00  0.00           H
ATOM     43 HCAP GLY A  88     -19.100  33.908  -9.418  1.00 21.76           H
ATOM     44 HCAP GLY A  88     -21.409  33.171 -11.194  1.00 23.62           H
ATOM     45  N   GLY A 104     -37.056  42.050  -7.004  1.00 22.16           N
ATOM     46  CA  GLY A 104     -37.040  41.197  -8.199  1.00 22.28           C
ATOM     47  C   GLY A 104     -35.641  40.626  -8.537  1.00 22.22           C
ATOM     48  O   GLY A 104     -35.524  39.658  -9.299  1.00 22.33           O
ATOM     49  HN  GLY A 104     -36.927  41.592  -6.116  1.00  0.00           H
ATOM     50 1HA  GLY A 104     -37.441  41.664  -9.106  1.00  0.00           H
ATOM     51 2HA  GLY A 104     -37.670  40.320  -8.023  1.00  0.00           H
ATOM     52 HCAP GLY A 104     -37.050  43.071  -7.064  1.00 22.16           H
ATOM     53  N   ALA A 105     -34.582  41.264  -7.988  1.00 22.09           N
ATOM     54  CA  ALA A 105     -33.179  40.912  -8.221  1.00 25.55           C
ATOM     55  C   ALA A 105     -32.876  40.961  -9.729  1.00 24.68           C
ATOM     56  O   ALA A 105     -32.474  39.988 -10.362  1.00 22.28           O
ATOM     57  CB  ALA A 105     -32.803  39.567  -7.618  1.00 21.77           C
ATOM     58  HN  ALA A 105     -34.786  42.018  -7.342  1.00  0.00           H
ATOM     59  HA  ALA A 105     -32.598  41.713  -7.751  1.00  0.00           H
ATOM     60 1HB  ALA A 105     -33.394  38.779  -8.086  1.00  0.00           H
ATOM     61 2HB  ALA A 105     -32.988  39.578  -6.542  1.00  0.00           H
ATOM     62 3HB  ALA A 105     -31.744  39.354  -7.774  1.00  0.00           H
ATOM     63  N   HIS A 106     -33.087  42.176 -10.321  1.00 22.55           N
ATOM     64  CA  HIS A 106     -32.865  42.243 -11.751  1.00 22.83           C
ATOM     65  C   HIS A 106     -31.425  42.356 -12.081  1.00 26.81           C
ATOM     66  O   HIS A 106     -30.956  41.620 -12.918  1.00 26.58           O
ATOM     67  HN  HIS A 106     -33.172  43.027  -9.734  1.00  0.00           H
ATOM     68  HA  HIS A 106     -33.225  41.321 -12.212  1.00  0.00           H
ATOM     69 HCAP HIS A 106     -30.848  43.121 -11.536  1.00 26.81           H
ATOM     70 HCAP HIS A 106     -33.374  43.050 -12.267  1.00 22.83           H
ATOM     71  CB  ASN A 108     -29.314  42.451 -15.666  1.00 23.52           C
ATOM     72  CG  ASN A 108     -28.931  42.183 -17.135  1.00 23.81           C
ATOM     73  OD1 ASN A 108     -28.946  43.046 -18.023  1.00 24.59           O
ATOM     74  ND2 ASN A 108     -28.602  40.905 -17.410  1.00 23.75           N
ATOM     75 1HB  ASN A 108     -30.284  42.007 -15.433  1.00  0.00           H
ATOM     76 2HB  ASN A 108     -28.584  41.932 -15.040  1.00  0.00           H
ATOM     77 1HD2 ASN A 108     -28.558  40.146 -16.723  1.00  0.00           H
ATOM     78 2HD2 ASN A 108     -28.223  40.744 -18.347  1.00  0.00           H
ATOM     79 HCAP ASN A 108     -29.324  43.511 -15.343  1.00 23.52           H
ATOM     80  N   THR A 156     -13.027  43.102 -17.321  1.00 24.53           N
ATOM     81  CA  THR A 156     -13.774  43.526 -18.450  1.00 27.34           C
ATOM     82  C   THR A 156     -14.282  42.391 -19.323  1.00 26.54           C
ATOM     83  O   THR A 156     -13.784  41.287 -19.360  1.00 25.31           O
ATOM     84  HN  THR A 156     -12.024  43.159 -17.374  1.00  0.00           H
ATOM     85  HA  THR A 156     -14.679  44.069 -18.126  1.00  0.00           H
ATOM     86 HCAP THR A 156     -13.478  42.647 -16.520  1.00 24.53           H
ATOM     87 HCAP THR A 156     -15.174  42.634 -19.920  1.00 26.54           H
ATOM     88 HCAP THR A 156     -13.202  44.217 -19.078  1.00 27.34           H
ATOM     89  CB  MET A 177     -29.713  34.318 -18.878  1.00 25.95           C
ATOM     90  CG  MET A 177     -29.715  34.970 -17.484  1.00 27.22           C
ATOM     91  SD  MET A 177     -30.708  36.516 -17.311  1.00 32.96           S
ATOM     92  CE  MET A 177     -29.995  37.489 -18.690  1.00 32.36           C
ATOM     93 1HB  MET A 177     -29.695  35.070 -19.669  1.00  0.00           H
ATOM     94 2HB  MET A 177     -28.776  33.761 -18.976  1.00  0.00           H
ATOM     95 1HG  MET A 177     -28.692  35.218 -17.199  1.00  0.00           H
ATOM     96 2HG  MET A 177     -30.096  34.296 -16.711  1.00  0.00           H
ATOM     97 1HE  MET A 177     -30.440  37.205 -19.646  1.00  0.00           H
ATOM     98 2HE  MET A 177     -28.911  37.352 -18.728  1.00  0.00           H
ATOM     99 3HE  MET A 177     -30.193  38.544 -18.497  1.00  0.00           H
ATOM    100 HCAP MET A 177     -30.501  33.588 -19.112  1.00 25.95           H
ATOM    101  CB  THR A 181     -35.111  35.141 -16.070  1.00 26.43           C
ATOM    102  OG1 THR A 181     -33.735  34.999 -15.700  1.00 23.83           O
ATOM    103  CG2 THR A 181     -35.641  36.348 -15.297  1.00 26.90           C
ATOM    104  HB  THR A 181     -35.198  35.381 -17.130  1.00  0.00           H
ATOM    105  HG1 THR A 181     -33.266  34.552 -16.430  1.00  0.00           H
ATOM    106 1HG2 THR A 181     -35.665  36.179 -14.217  1.00  0.00           H
ATOM    107 2HG2 THR A 181     -36.639  36.636 -15.638  1.00  0.00           H
ATOM    108 3HG2 THR A 181     -34.983  37.197 -15.504  1.00  0.00           H
ATOM    109 HCAP THR A 181     -35.656  34.183 -15.917  1.00 26.43           H
ATOM    110  N   VAL A 203     -26.203  32.085 -15.643  1.00 22.67           N
ATOM    111  CA  VAL A 203     -25.033  32.917 -15.420  1.00 22.71           C
ATOM    112  C   VAL A 203     -23.689  32.240 -15.324  1.00 22.68           C
ATOM    113  O   VAL A 203     -22.692  32.751 -15.794  1.00 22.86           O
ATOM    114  CB  VAL A 203     -25.286  33.874 -14.219  1.00 22.50           C
ATOM    115  CG1 VAL A 203     -24.018  34.638 -13.833  1.00 22.50           C
ATOM    116  CG2 VAL A 203     -26.422  34.831 -14.622  1.00 22.60           C
ATOM    117  HN  VAL A 203     -26.815  31.933 -14.846  1.00  0.00           H
ATOM    118  HA  VAL A 203     -24.883  33.582 -16.285  1.00  0.00           H
ATOM    119  HB  VAL A 203     -25.610  33.257 -13.375  1.00  0.00           H
ATOM    120 1HG1 VAL A 203     -23.714  35.316 -14.631  1.00  0.00           H
ATOM    121 2HG1 VAL A 203     -23.166  33.983 -13.635  1.00  0.00           H
ATOM    122 3HG1 VAL A 203     -24.169  35.226 -12.931  1.00  0.00           H
ATOM    123 1HG2 VAL A 203     -27.215  34.297 -15.151  1.00  0.00           H
ATOM    124 2HG2 VAL A 203     -26.027  35.626 -15.264  1.00  0.00           H
ATOM    125 3HG2 VAL A 203     -26.880  35.305 -13.756  1.00  0.00           H
ATOM    126 HCAP VAL A 203     -26.224  31.365 -16.375  1.00 22.67           H
ATOM    127 HCAP VAL A 203     -23.604  31.254 -14.857  1.00 22.68           H
ATOM    128  N   SER A 207     -20.577  32.322 -18.217  1.00 23.34           N
ATOM    129  CA  SER A 207     -19.254  32.613 -17.763  1.00 25.93           C
ATOM    130  C   SER A 207     -18.219  31.577 -18.123  1.00 23.42           C
ATOM    131  O   SER A 207     -17.076  31.875 -18.421  1.00 23.59           O
ATOM    132  CB  SER A 207     -19.208  32.886 -16.257  1.00 25.33           C
ATOM    133  OG  SER A 207     -17.890  33.302 -16.006  1.00 28.19           O
ATOM    134  HN  SER A 207     -21.259  32.078 -17.514  1.00  0.00           H
ATOM    135  HA  SER A 207     -18.890  33.548 -18.201  1.00  0.00           H
ATOM    136 1HB  SER A 207     -19.467  31.984 -15.683  1.00  0.00           H
ATOM    137 2HB  SER A 207     -19.943  33.661 -16.025  1.00  0.00           H
ATOM    138  HG1 SER A 207     -17.877  34.157 -15.514  1.00  0.00           H
ATOM    139 HCAP SER A 207     -20.883  32.324 -19.200  1.00 23.34           H
ATOM    140 HCAP SER A 207     -18.573  30.542 -18.252  1.00 23.42           H
ATOM    141  N   GLY A 215     -16.337  37.229 -23.224  1.00 26.62           N
ATOM    142  CA  GLY A 215     -16.355  37.547 -21.811  1.00 26.68           C
ATOM    143  C   GLY A 215     -17.705  37.389 -21.079  1.00 24.88           C
ATOM    144  O   GLY A 215     -17.890  37.765 -19.922  1.00 25.33           O
ATOM    145  HN  GLY A 215     -16.227  36.262 -23.491  1.00  0.00           H
ATOM    146 1HA  GLY A 215     -16.002  38.558 -21.600  1.00  0.00           H
ATOM    147 2HA  GLY A 215     -15.637  36.915 -21.290  1.00  0.00           H
ATOM    148 HCAP GLY A 215     -16.684  37.882 -23.933  1.00 26.62           H
ATOM    149  N   GLY A 216     -18.658  36.752 -21.805  1.00 24.55           N
ATOM    150  CA  GLY A 216     -19.906  36.323 -21.235  1.00 25.75           C
ATOM    151  C   GLY A 216     -20.547  37.351 -20.309  1.00 29.23           C
ATOM    152  O   GLY A 216     -20.631  37.143 -19.088  1.00 29.79           O
ATOM    153  HN  GLY A 216     -18.455  36.551 -22.778  1.00  0.00           H
ATOM    154 1HA  GLY A 216     -19.754  35.410 -20.650  1.00  0.00           H
ATOM    155 2HA  GLY A 216     -20.602  36.126 -22.053  1.00  0.00           H
ATOM    156  N   SER A 217     -21.041  38.443 -20.912  1.00 24.34           N
ATOM    157  CA  SER A 217     -21.670  39.450 -20.089  1.00 25.98           C
ATOM    158  C   SER A 217     -23.132  39.176 -19.802  1.00 24.12           C
ATOM    159  O   SER A 217     -23.493  38.886 -18.685  1.00 23.83           O
ATOM    160  HN  SER A 217     -21.160  38.463 -21.948  1.00  0.00           H
ATOM    161  HA  SER A 217     -21.171  39.450 -19.119  1.00  0.00           H
ATOM    162 HCAP SER A 217     -23.833  39.365 -20.633  1.00 24.12           H
ATOM    163 HCAP SER A 217     -21.539  40.447 -20.498  1.00 25.98           H
ATOM    164  CB  ASN A 219     -25.232  42.093 -17.358  1.00 23.82           C
ATOM    165  CG  ASN A 219     -25.687  42.943 -16.168  1.00 24.05           C
ATOM    166  OD1 ASN A 219     -25.760  44.183 -16.184  1.00 25.13           O
ATOM    167  ND2 ASN A 219     -25.968  42.229 -15.060  1.00 23.34           N
ATOM    168 1HB  ASN A 219     -24.159  41.899 -17.273  1.00  0.00           H
ATOM    169 2HB  ASN A 219     -25.715  41.116 -17.295  1.00  0.00           H
ATOM    170 1HD2 ASN A 219     -25.986  41.202 -15.070  1.00  0.00           H
ATOM    171 2HD2 ASN A 219     -26.310  42.745 -14.250  1.00  0.00           H
ATOM    172 HCAP ASN A 219     -25.423  42.500 -18.366  1.00 23.82           H
ATOM    173  CB  ARG A 222     -22.136  43.106 -15.526  1.00 23.50           C
ATOM    174  CG  ARG A 222     -21.014  42.095 -15.204  1.00 23.34           C
ATOM    175  CD  ARG A 222     -20.422  41.462 -16.474  1.00 24.78           C
ATOM    176  NE  ARG A 222     -19.307  40.565 -16.198  1.00 26.43           N
ATOM    177  CZ  ARG A 222     -18.060  40.972 -15.993  1.00 23.54           C
ATOM    178  NH1 ARG A 222     -17.075  40.087 -15.757  1.00 23.45           N
ATOM    179  NH2 ARG A 222     -17.748  42.278 -15.957  1.00 23.67           N1+
ATOM    180 1HB  ARG A 222     -22.599  42.847 -16.481  1.00  0.00           H
ATOM    181 2HB  ARG A 222     -22.925  43.047 -14.769  1.00  0.00           H
ATOM    182 1HG  ARG A 222     -21.440  41.280 -14.619  1.00  0.00           H
ATOM    183 2HG  ARG A 222     -20.223  42.544 -14.590  1.00  0.00           H
ATOM    184 1HD  ARG A 222     -20.103  42.190 -17.228  1.00  0.00           H
ATOM    185 2HD  ARG A 222     -21.196  40.862 -16.947  1.00  0.00           H
ATOM    186  HE  ARG A 222     -19.552  39.566 -16.264  1.00  0.00           H
ATOM    187 1HH1 ARG A 222     -17.211  39.121 -16.076  1.00  0.00           H
ATOM    188 2HH1 ARG A 222     -16.134  40.407 -15.968  1.00  0.00           H
ATOM    189 1HH2 ARG A 222     -18.428  43.019 -16.110  1.00  0.00           H
ATOM    190 2HH2 ARG A 222     -16.765  42.532 -15.936  1.00  0.00           H
ATOM    191 HCAP ARG A 222     -21.851  44.168 -15.582  1.00 23.50           H
TER     192      ARG A 222
HETATM  193  O   HOH     8     -21.884  36.987 -12.946  1.00 22.47      WATR O
HETATM  194  H1  HOH     8     -21.913  36.622 -12.046  1.00  0.00      WATR H
HETATM  195  H2  HOH     8     -22.773  37.361 -13.149  1.00  0.00      WATR H
HETATM  196  O   HOH    60     -20.457  36.211 -15.030  1.00 35.38      WATR O
HETATM  197  H1  HOH    60     -19.496  36.053 -14.860  1.00  0.00      WATR H
HETATM  198  H2  HOH    60     -20.934  36.401 -14.175  1.00  0.00      WATR H
HETATM  199  O   HOH    69     -16.292  34.534 -17.798  1.00 24.11      WATR O
HETATM  200  H1  HOH    69     -16.486  33.609 -18.059  1.00  0.00      WATR H
HETATM  201  H2  HOH    69     -15.746  34.974 -18.478  1.00  0.00      WATR H
HETATM  202  O   HOH    75     -17.800  35.685 -14.718  1.00 34.38      WATR O
HETATM  203  H1  HOH    75     -17.388  35.845 -13.824  1.00  0.00      WATR H
HETATM  204  H2  HOH    75     -17.335  36.273 -15.348  1.00  0.00      WATR H
HETATM  205  O   HOH    85     -16.893  36.267 -12.257  1.00 25.54      WATR O
HETATM  206  H1  HOH    85     -16.311  37.053 -12.323  1.00  0.00      WATR H
HETATM  207  H2  HOH    85     -16.352  35.502 -11.994  1.00  0.00      WATR H
HETATM  208  O   HOH    88     -22.099  35.270 -16.898  1.00 23.19      WATR O
HETATM  209  H1  HOH    88     -22.399  34.420 -16.528  1.00  0.00      WATR H
HETATM  210  H2  HOH    88     -21.361  35.536 -16.296  1.00  0.00      WATR H
HETATM  211  O   HOH   111     -34.267  39.139 -12.410  1.00 43.10      WATR O
HETATM  212  H1  HOH   111     -34.666  38.466 -11.793  1.00  0.00      WATR H
HETATM  213  H2  HOH   111     -33.451  39.352 -11.922  1.00  0.00      WATR H
HETATM  214  O   HOH   144     -20.875  38.366 -16.559  1.00 35.85      WATR O
HETATM  215  H1  HOH   144     -20.916  37.989 -17.464  1.00  0.00      WATR H
HETATM  216  H2  HOH   144     -20.693  37.587 -15.963  1.00  0.00      WATR H
HETATM  217  O   HOH   151     -36.474  35.338  -9.849  1.00 42.00      WATR O
HETATM  218  H1  HOH   151     -35.902  34.840  -9.245  1.00  0.00      WATR H
HETATM  219  H2  HOH   151     -36.810  36.081  -9.287  1.00  0.00      WATR H
HETATM  220  O   HOH   152     -37.060  37.536  -8.373  1.00 43.28      WATR O
HETATM  221  H1  HOH   152     -36.573  38.241  -8.860  1.00  0.00      WATR H
HETATM  222  H2  HOH   152     -37.987  37.817  -8.365  1.00  0.00      WATR H
HETATM  223  O   HOH   174     -13.109  36.340 -20.273  1.00 53.24      WATR O
HETATM  224  H1  HOH   174     -13.322  35.785 -21.049  1.00  0.00      WATR H
HETATM  225  H2  HOH   174     -12.885  35.724 -19.530  1.00  0.00      WATR H
HETATM  226  O   HOH   176     -12.925  35.049 -17.878  1.00 43.70      WATR O
HETATM  227  H1  HOH   176     -12.037  35.190 -17.515  1.00  0.00      WATR H
HETATM  228  H2  HOH   176     -13.490  35.671 -17.353  1.00  0.00      WATR H
HETATM  229  O   HOH   210     -30.970  37.923 -12.025  1.00 42.84      WATR O
HETATM  230  H1  HOH   210     -31.662  37.465 -12.553  1.00  0.00      WATR H
HETATM  231  H2  HOH   210     -31.437  38.365 -11.298  1.00  0.00      WATR H
HETATM  232  O   HOH   226     -23.066  39.937 -15.696  1.00 37.79      WATR O
HETATM  233  H1  HOH   226     -22.443  39.277 -16.086  1.00  0.00      WATR H
HETATM  234  H2  HOH   226     -23.935  39.759 -16.098  1.00  0.00      WATR H
HETATM  235  O   HOH   235     -33.146  36.858 -13.397  1.00 44.41      WATR O
HETATM  236  H1  HOH   235     -33.218  36.396 -14.254  1.00  0.00      WATR H
HETATM  237  H2  HOH   235     -33.626  37.718 -13.427  1.00  0.00      WATR H
HETATM  238  O   HOH   241     -24.114  38.163 -13.903  1.00 38.29      WATR O
HETATM  239  H1  HOH   241     -23.596  38.951 -14.199  1.00  0.00      WATR H
HETATM  240  H2  HOH   241     -24.065  37.633 -14.746  1.00  0.00      WATR H
HETATM  241  O   HOH   242     -25.929  39.435 -15.465  1.00 37.90      WATR O
HETATM  242  H1  HOH   242     -25.514  38.953 -14.713  1.00  0.00      WATR H
HETATM  243  H2  HOH   242     -26.765  38.958 -15.661  1.00  0.00      WATR H
HETATM  244  O   HOH   244     -23.910  37.119 -16.324  1.00 50.34      WATR O
HETATM  245  H1  HOH   244     -23.966  37.730 -17.078  1.00  0.00      WATR H
HETATM  246  H2  HOH   244     -23.212  36.450 -16.571  1.00  0.00      WATR H
HETATM  247  O   HOH   248     -29.126  39.430 -13.301  1.00 43.27      WATR O
HETATM  248  H1  HOH   248     -29.550  40.304 -13.304  1.00  0.00      WATR H
HETATM  249  H2  HOH   248     -29.782  38.847 -12.836  1.00  0.00      WATR H
HETATM  250  O   HOH   253     -28.515  38.611 -15.720  1.00 43.71      WATR O
HETATM  251  H1  HOH   253     -28.766  38.880 -14.784  1.00  0.00      WATR H
HETATM  252  H2  HOH   253     -29.100  37.869 -15.962  1.00  0.00      WATR H
HETATM  253  O   HOH   279     -18.668  35.944 -17.578  1.00128.25      WATR O
HETATM  254  H1  HOH   279     -19.240  36.265 -18.310  1.00  0.00      WATR H
HETATM  255  H2  HOH   279     -17.955  35.360 -17.919  1.00  0.00      WATR H
HETATM  256  O   HOH   280     -34.542  36.914 -10.986  1.00 44.13      WATR O
HETATM  257  H1  HOH   280     -35.275  36.321 -10.697  1.00  0.00      WATR H
HETATM  258  H2  HOH   280     -34.084  36.472 -11.726  1.00  0.00      WATR H
HETATM  259 Si   SIO4    0     -15.388  37.592 -17.541  0.00  0.00          Si
HETATM  260  O   SIO4    0     -14.984  39.193 -17.608  0.00  0.00           O
HETATM  261  O   SIO4    0     -15.325  36.821 -18.984  0.00  0.00           O
HETATM  262  O   SIO4    0     -16.857  37.530 -16.793  0.00  0.00           O
HETATM  263  O   SIO4    0     -14.326  36.803 -16.540  0.00  0.00           O
HETATM  264  H   SIO4    0     -14.521  39.562 -18.378  0.00  0.00           H
HETATM  265  H   SIO4    0     -14.464  36.780 -19.501  0.00  0.00           H
HETATM  266  H   SIO4    0     -17.636  37.039 -17.232  0.00  0.00           H
HETATM  267  H   SIO4    0     -14.636  36.422 -15.682  0.00  0.00           H
ENDMDL
MODEL        2
ATOM      1  N   THR A  65     -17.867  39.675  -9.499  1.00 24.00           N
ATOM      2  CA  THR A  65     -17.852  38.989 -10.802  1.00 24.00           C
ATOM      3  C   THR A  65     -16.692  39.519 -11.580  1.00 25.39           C
ATOM      4  O   THR A  65     -15.885  38.854 -12.198  1.00 22.46           O
ATOM      5  CB  THR A  65     -19.135  39.175 -11.648  1.00 22.32           C
ATOM      6  OG1 THR A  65     -20.209  38.462 -11.016  1.00 22.13           O
ATOM      7  CG2 THR A  65     -19.012  38.678 -13.075  1.00 24.70           C
ATOM      8  HN  THR A  65     -18.699  40.220  -9.298  1.00  0.00           H
ATOM      9  HA  THR A  65     -17.721  37.902 -10.722  1.00  0.00           H
ATOM     10  HB  THR A  65     -19.379  40.247 -11.683  1.00  0.00           H
ATOM     11  HG1 THR A  65     -20.528  39.040 -10.298  1.00  0.00           H
ATOM     12 1HG2 THR A  65     -18.756  37.619 -13.092  1.00  0.00           H
ATOM     13 2HG2 THR A  65     -18.240  39.233 -13.617  1.00  0.00           H
ATOM     14 3HG2 THR A  65     -19.967  38.812 -13.584  1.00  0.00           H
ATOM     15 HCAP THR A  65     -17.387  39.255  -8.691  1.00 24.00           H
ATOM     16 HCAP THR A  65     -16.610  40.605 -11.498  1.00 25.39           H
ATOM     17  N   GLN A  84     -13.282  31.830 -10.994  1.00 24.24           N
ATOM     18  CA  GLN A  84     -13.908  33.073 -11.339  1.00 22.12           C
ATOM     19  C   GLN A  84     -15.248  32.929 -12.162  1.00 22.19           C
ATOM     20  O   GLN A  84     -16.144  33.740 -12.026  1.00 22.11           O
ATOM     21  CB  GLN A  84     -12.984  34.098 -12.005  1.00 22.37           C
ATOM     22  CG  GLN A  84     -12.516  33.811 -13.426  1.00 25.70           C
ATOM     23  CD  GLN A  84     -13.589  34.083 -14.460  1.00 26.08           C
ATOM     24  OE1 GLN A  84     -14.228  35.149 -14.382  1.00 24.91           O
ATOM     25  NE2 GLN A  84     -13.726  33.189 -15.452  1.00 23.12           N
ATOM     26  HN  GLN A  84     -12.445  31.550 -11.495  1.00  0.00           H
ATOM     27  HA  GLN A  84     -14.283  33.576 -10.436  1.00  0.00           H
ATOM     28 1HB  GLN A  84     -12.116  34.226 -11.353  1.00  0.00           H
ATOM     29 2HB  GLN A  84     -13.533  35.041 -12.035  1.00  0.00           H
ATOM     30 1HG  GLN A  84     -12.053  32.835 -13.513  1.00  0.00           H
ATOM     31 2HG  GLN A  84     -11.734  34.526 -13.681  1.00  0.00           H
ATOM     32 1HE2 GLN A  84     -14.416  33.350 -16.193  1.00  0.00           H
ATOM     33 2HE2 GLN A  84     -13.421  32.235 -15.286  1.00  0.00           H
ATOM     34 HCAP GLN A  84     -13.736  31.135 -10.390  1.00 24.24           H
ATOM     35 HCAP GLN A  84     -15.458  32.047 -12.794  1.00 22.19           H
ATOM     36  N   GLY A  88     -18.963  34.064 -10.423  1.00 21.76           N
ATOM     37  CA  GLY A  88     -19.844  34.715 -11.370  1.00 21.93           C
ATOM     38  C   GLY A  88     -21.283  34.264 -11.222  1.00 23.62           C
ATOM     39  O   GLY A  88     -22.184  35.027 -10.962  1.00 21.88           O
ATOM     40  HN  GLY A  88     -18.213  33.538 -10.842  1.00  0.00           H
ATOM     41 1HA  GLY A  88     -19.500  34.455 -12.372  1.00  0.00           H
ATOM     42 2HA  GLY A  88     -19.842  35.810 -11.286  1.00  0.00           H
ATOM     43 HCAP GLY A  88     -19.098  33.911  -9.417  1.00 21.76           H
ATOM     44 HCAP GLY A  88     -21.411  33.171 -11.193  1.00 23.62           H
ATOM     45  N   GLY A 104     -37.068  42.048  -7.003  1.00 22.16           N
ATOM     46  CA  GLY A 104     -37.038  41.194  -8.201  1.00 22.28           C
ATOM     47  C   GLY A 104     -35.629  40.638  -8.551  1.00 22.22           C
ATOM     48  O   GLY A 104     -35.490  39.718  -9.354  1.00 22.33           O
ATOM     49  HN  GLY A 104     -36.930  41.592  -6.116  1.00  0.00           H
ATOM     50 1HA  GLY A 104     -37.450  41.657  -9.104  1.00  0.00           H
ATOM     51 2HA  GLY A 104     -37.652  40.307  -8.027  1.00  0.00           H
ATOM     52 HCAP GLY A 104     -37.053  43.070  -7.064  1.00 22.16           H
ATOM     53  N   ALA A 105     -34.573  41.258  -7.947  1.00 22.09           N
ATOM     54  CA  ALA A 105     -33.177  40.916  -8.208  1.00 25.55           C
ATOM     55  C   ALA A 105     -32.901  40.956  -9.723  1.00 24.68           C
ATOM     56  O   ALA A 105     -32.527  39.973 -10.366  1.00 22.28           O
ATOM     57  CB  ALA A 105     -32.776  39.577  -7.606  1.00 21.77           C
ATOM     58  HN  ALA A 105     -34.774  41.987  -7.273  1.00  0.00           H
ATOM     59  HA  ALA A 105     -32.586  41.723  -7.759  1.00  0.00           H
ATOM     60 1HB  ALA A 105     -33.390  38.788  -8.041  1.00  0.00           H
ATOM     61 2HB  ALA A 105     -32.925  39.599  -6.525  1.00  0.00           H
ATOM     62 3HB  ALA A 105     -31.724  39.356  -7.798  1.00  0.00           H
ATOM     63  N   HIS A 106     -33.084  42.173 -10.317  1.00 22.55           N
ATOM     64  CA  HIS A 106     -32.867  42.241 -11.748  1.00 22.83           C
ATOM     65  C   HIS A 106     -31.427  42.356 -12.078  1.00 26.81           C
ATOM     66  O   HIS A 106     -30.958  41.620 -12.916  1.00 26.58           O
ATOM     67  HN  HIS A 106     -33.176  43.024  -9.729  1.00  0.00           H
ATOM     68  HA  HIS A 106     -33.216  41.315 -12.210  1.00  0.00           H
ATOM     69 HCAP HIS A 106     -30.848  43.121 -11.535  1.00 26.81           H
ATOM     70 HCAP HIS A 106     -33.375  43.049 -12.266  1.00 22.83           H
ATOM     71  CB  ASN A 108     -29.314  42.452 -15.669  1.00 23.52           C
ATOM     72  CG  ASN A 108     -28.932  42.192 -17.141  1.00 23.81           C
ATOM     73  OD1 ASN A 108     -28.927  43.064 -18.020  1.00 24.59           O
ATOM     74  ND2 ASN A 108     -28.621  40.913 -17.427  1.00 23.75           N
ATOM     75 1HB  ASN A 108     -30.283  42.008 -15.436  1.00  0.00           H
ATOM     76 2HB  ASN A 108     -28.584  41.931 -15.046  1.00  0.00           H
ATOM     77 1HD2 ASN A 108     -28.631  40.141 -16.753  1.00  0.00           H
ATOM     78 2HD2 ASN A 108     -28.247  40.751 -18.365  1.00  0.00           H
ATOM     79 HCAP ASN A 108     -29.324  43.511 -15.344  1.00 23.52           H
ATOM     80  N   THR A 156     -13.027  43.102 -17.321  1.00 24.53           N
ATOM     81  CA  THR A 156     -13.774  43.529 -18.449  1.00 27.34           C
ATOM     82  C   THR A 156     -14.279  42.399 -19.328  1.00 26.54           C
ATOM     83  O   THR A 156     -13.765  41.303 -19.372  1.00 25.31           O
ATOM     84  HN  THR A 156     -12.024  43.159 -17.374  1.00  0.00           H
ATOM     85  HA  THR A 156     -14.678  44.074 -18.123  1.00  0.00           H
ATOM     86 HCAP THR A 156     -13.478  42.646 -16.520  1.00 24.53           H
ATOM     87 HCAP THR A 156     -15.173  42.635 -19.921  1.00 26.54           H
ATOM     88 HCAP THR A 156     -13.202  44.218 -19.078  1.00 27.34           H
ATOM     89  CB  MET A 177     -29.711  34.314 -18.872  1.00 25.95           C
ATOM     90  CG  MET A 177     -29.728  34.966 -17.478  1.00 27.22           C
ATOM     91  SD  MET A 177     -30.713  36.518 -17.331  1.00 32.96           S
ATOM     92  CE  MET A 177     -29.887  37.512 -18.627  1.00 32.36           C
ATOM     93 1HB  MET A 177     -29.685  35.063 -19.665  1.00  0.00           H
ATOM     94 2HB  MET A 177     -28.774  33.754 -18.961  1.00  0.00           H
ATOM     95 1HG  MET A 177     -28.707  35.206 -17.175  1.00  0.00           H
ATOM     96 2HG  MET A 177     -30.129  34.297 -16.711  1.00  0.00           H
ATOM     97 1HE  MET A 177     -30.153  37.156 -19.624  1.00  0.00           H
ATOM     98 2HE  MET A 177     -28.802  37.482 -18.497  1.00  0.00           H
ATOM     99 3HE  MET A 177     -30.214  38.546 -18.518  1.00  0.00           H
ATOM    100 HCAP MET A 177     -30.501  33.587 -19.110  1.00 25.95           H
ATOM    101  CB  THR A 181     -35.110  35.139 -16.077  1.00 26.43           C
ATOM    102  OG1 THR A 181     -33.726  34.993 -15.741  1.00 23.83           O
ATOM    103  CG2 THR A 181     -35.621  36.343 -15.286  1.00 26.90           C
ATOM    104  HB  THR A 181     -35.224  35.390 -17.133  1.00  0.00           H
ATOM    105  HG1 THR A 181     -33.284  34.530 -16.480  1.00  0.00           H
ATOM    106 1HG2 THR A 181     -35.614  36.179 -14.206  1.00  0.00           H
ATOM    107 2HG2 THR A 181     -36.630  36.627 -15.597  1.00  0.00           H
ATOM    108 3HG2 THR A 181     -34.975  37.196 -15.512  1.00  0.00           H
ATOM    109 HCAP THR A 181     -35.655  34.182 -15.919  1.00 26.43           H
ATOM    110  N   VAL A 203     -26.205  32.085 -15.643  1.00 22.67           N
ATOM    111  CA  VAL A 203     -25.034  32.916 -15.419  1.00 22.71           C
ATOM    112  C   VAL A 203     -23.690  32.231 -15.348  1.00 22.68           C
ATOM    113  O   VAL A 203     -22.722  32.720 -15.891  1.00 22.86           O
ATOM    114  CB  VAL A 203     -25.275  33.876 -14.223  1.00 22.50           C
ATOM    115  CG1 VAL A 203     -23.998  34.644 -13.872  1.00 22.50           C
ATOM    116  CG2 VAL A 203     -26.421  34.824 -14.616  1.00 22.60           C
ATOM    117  HN  VAL A 203     -26.811  31.926 -14.844  1.00  0.00           H
ATOM    118  HA  VAL A 203     -24.886  33.579 -16.287  1.00  0.00           H
ATOM    119  HB  VAL A 203     -25.583  33.267 -13.366  1.00  0.00           H
ATOM    120 1HG1 VAL A 203     -23.705  35.290 -14.702  1.00  0.00           H
ATOM    121 2HG1 VAL A 203     -23.143  33.995 -13.672  1.00  0.00           H
ATOM    122 3HG1 VAL A 203     -24.136  35.261 -12.987  1.00  0.00           H
ATOM    123 1HG2 VAL A 203     -27.213  34.286 -15.142  1.00  0.00           H
ATOM    124 2HG2 VAL A 203     -26.039  35.622 -15.263  1.00  0.00           H
ATOM    125 3HG2 VAL A 203     -26.876  35.299 -13.751  1.00  0.00           H
ATOM    126 HCAP VAL A 203     -26.225  31.365 -16.375  1.00 22.67           H
ATOM    127 HCAP VAL A 203     -23.604  31.252 -14.861  1.00 22.68           H
ATOM    128  N   SER A 207     -20.572  32.324 -18.217  1.00 23.34           N
ATOM    129  CA  SER A 207     -19.228  32.611 -17.794  1.00 25.93           C
ATOM    130  C   SER A 207     -18.198  31.574 -18.166  1.00 23.42           C
ATOM    131  O   SER A 207     -17.071  31.870 -18.493  1.00 23.59           O
ATOM    132  CB  SER A 207     -19.130  32.847 -16.291  1.00 25.33           C
ATOM    133  OG  SER A 207     -17.798  33.293 -16.078  1.00 28.19           O
ATOM    134  HN  SER A 207     -21.229  32.022 -17.513  1.00  0.00           H
ATOM    135  HA  SER A 207     -18.871  33.552 -18.228  1.00  0.00           H
ATOM    136 1HB  SER A 207     -19.328  31.929 -15.721  1.00  0.00           H
ATOM    137 2HB  SER A 207     -19.865  33.595 -15.989  1.00  0.00           H
ATOM    138  HG1 SER A 207     -17.843  34.167 -15.632  1.00  0.00           H
ATOM    139 HCAP SER A 207     -20.881  32.324 -19.200  1.00 23.34           H
ATOM    140 HCAP SER A 207     -18.569  30.541 -18.260  1.00 23.42           H
ATOM    141  N   GLY A 215     -16.359  37.219 -23.227  1.00 26.62           N
ATOM    142  CA  GLY A 215     -16.297  37.537 -21.821  1.00 26.68           C
ATOM    143  C   GLY A 215     -17.588  37.317 -21.016  1.00 24.88           C
ATOM    144  O   GLY A 215     -17.641  37.539 -19.796  1.00 25.33           O
ATOM    145  HN  GLY A 215     -16.203  36.262 -23.503  1.00  0.00           H
ATOM    146 1HA  GLY A 215     -15.963  38.557 -21.617  1.00  0.00           H
ATOM    147 2HA  GLY A 215     -15.541  36.917 -21.343  1.00  0.00           H
ATOM    148 HCAP GLY A 215     -16.690  37.880 -23.934  1.00 26.62           H
ATOM    149  N   GLY A 216     -18.617  36.796 -21.711  1.00 24.55           N
ATOM    150  CA  GLY A 216     -19.823  36.329 -21.072  1.00 25.75           C
ATOM    151  C   GLY A 216     -20.501  37.386 -20.204  1.00 29.23           C
ATOM    152  O   GLY A 216     -20.589  37.261 -18.978  1.00 29.79           O
ATOM    153  HN  GLY A 216     -18.466  36.638 -22.704  1.00  0.00           H
ATOM    154 1HA  GLY A 216     -19.606  35.470 -20.430  1.00  0.00           H
ATOM    155 2HA  GLY A 216     -20.518  36.041 -21.863  1.00  0.00           H
ATOM    156  N   SER A 217     -21.014  38.440 -20.873  1.00 24.34           N
ATOM    157  CA  SER A 217     -21.667  39.456 -20.081  1.00 25.98           C
ATOM    158  C   SER A 217     -23.129  39.177 -19.807  1.00 24.12           C
ATOM    159  O   SER A 217     -23.502  38.887 -18.695  1.00 23.83           O
ATOM    160  HN  SER A 217     -21.130  38.428 -21.906  1.00  0.00           H
ATOM    161  HA  SER A 217     -21.191  39.459 -19.099  1.00  0.00           H
ATOM    162 HCAP SER A 217     -23.832  39.365 -20.633  1.00 24.12           H
ATOM    163 HCAP SER A 217     -21.538  40.449 -20.496  1.00 25.98           H
ATOM    164  CB  ASN A 219     -25.242  42.098 -17.355  1.00 23.82           C
ATOM    165  CG  ASN A 219     -25.687  42.959 -16.168  1.00 24.05           C
ATOM    166  OD1 ASN A 219     -25.762  44.198 -16.195  1.00 25.13           O
ATOM    167  ND2 ASN A 219     -25.948  42.260 -15.045  1.00 23.34           N
ATOM    168 1HB  ASN A 219     -24.171  41.891 -17.272  1.00  0.00           H
ATOM    169 2HB  ASN A 219     -25.741  41.129 -17.290  1.00  0.00           H
ATOM    170 1HD2 ASN A 219     -26.023  41.235 -15.050  1.00  0.00           H
ATOM    171 2HD2 ASN A 219     -26.307  42.788 -14.250  1.00  0.00           H
ATOM    172 HCAP ASN A 219     -25.426  42.501 -18.365  1.00 23.82           H
ATOM    173  CB  ARG A 222     -22.127  43.098 -15.534  1.00 23.50           C
ATOM    174  CG  ARG A 222     -21.016  42.072 -15.182  1.00 23.34           C
ATOM    175  CD  ARG A 222     -20.428  41.378 -16.429  1.00 24.78           C
ATOM    176  NE  ARG A 222     -19.236  40.574 -16.150  1.00 26.43           N
ATOM    177  CZ  ARG A 222     -18.007  41.081 -16.039  1.00 23.54           C
ATOM    178  NH1 ARG A 222     -16.941  40.294 -15.860  1.00 23.45           N
ATOM    179  NH2 ARG A 222     -17.783  42.402 -16.048  1.00 23.67           N1+
ATOM    180 1HB  ARG A 222     -22.571  42.836 -16.497  1.00  0.00           H
ATOM    181 2HB  ARG A 222     -22.932  43.037 -14.794  1.00  0.00           H
ATOM    182 1HG  ARG A 222     -21.454  41.286 -14.566  1.00  0.00           H
ATOM    183 2HG  ARG A 222     -20.215  42.530 -14.587  1.00  0.00           H
ATOM    184 1HD  ARG A 222     -20.194  42.086 -17.234  1.00  0.00           H
ATOM    185 2HD  ARG A 222     -21.187  40.703 -16.828  1.00  0.00           H
ATOM    186  HE  ARG A 222     -19.309  39.550 -16.216  1.00  0.00           H
ATOM    187 1HH1 ARG A 222     -16.939  39.285 -16.092  1.00  0.00           H
ATOM    188 2HH1 ARG A 222     -16.040  40.754 -15.944  1.00  0.00           H
ATOM    189 1HH2 ARG A 222     -18.510  43.111 -16.137  1.00  0.00           H
ATOM    190 2HH2 ARG A 222     -16.820  42.719 -16.047  1.00  0.00           H
ATOM    191 HCAP ARG A 222     -21.848  44.165 -15.584  1.00 23.50           H
TER     192      ARG A 222
HETATM  193  O   HOH     8     -21.836  37.488 -13.072  1.00 22.47      WATR O
HETATM  194  H1  HOH     8     -21.469  37.679 -12.188  1.00  0.00      WATR H
HETATM  195  H2  HOH     8     -22.811  37.464 -13.012  1.00  0.00      WATR H
HETATM  196  O   HOH    60     -20.725  35.329 -14.251  1.00 35.38      WATR O
HETATM  197  H1  HOH    60     -19.809  35.593 -14.478  1.00  0.00      WATR H
HETATM  198  H2  HOH    60     -21.130  36.110 -13.789  1.00  0.00      WATR H
HETATM  199  O   HOH    69     -15.462  34.098 -17.540  1.00 24.11      WATR O
HETATM  200  H1  HOH    69     -16.403  33.858 -17.413  1.00  0.00      WATR H
HETATM  201  H2  HOH    69     -15.382  34.489 -18.439  1.00  0.00      WATR H
HETATM  202  O   HOH    79     -14.412  36.409 -16.694  1.00 41.31      WATR O
HETATM  203  H1  HOH    79     -14.880  35.610 -17.057  1.00  0.00      WATR H
HETATM  204  H2  HOH    79     -14.250  36.104 -15.766  1.00  0.00      WATR H
HETATM  205  O   HOH    85     -16.929  36.275 -12.866  1.00 25.54      WATR O
HETATM  206  H1  HOH    85     -16.375  37.066 -12.714  1.00  0.00      WATR H
HETATM  207  H2  HOH    85     -16.435  35.493 -12.561  1.00  0.00      WATR H
HETATM  208  O   HOH    88     -21.803  35.312 -16.675  1.00 23.19      WATR O
HETATM  209  H1  HOH    88     -22.217  34.432 -16.629  1.00  0.00      WATR H
HETATM  210  H2  HOH    88     -21.361  35.370 -15.779  1.00  0.00      WATR H
HETATM  211  O   HOH   111     -34.316  39.075 -12.395  1.00 43.10      WATR O
HETATM  212  H1  HOH   111     -34.818  38.327 -11.993  1.00  0.00      WATR H
HETATM  213  H2  HOH   111     -33.699  39.308 -11.674  1.00  0.00      WATR H
HETATM  214  O   HOH   151     -36.345  35.404  -9.725  1.00 42.00      WATR O
HETATM  215  H1  HOH   151     -35.409  35.667  -9.713  1.00  0.00      WATR H
HETATM  216  H2  HOH   151     -36.792  36.194  -9.362  1.00  0.00      WATR H
HETATM  217  O   HOH   152     -37.497  36.642  -7.578  1.00 43.28      WATR O
HETATM  218  H1  HOH   152     -38.444  36.818  -7.477  1.00  0.00      WATR H
HETATM  219  H2  HOH   152     -37.422  35.674  -7.607  1.00  0.00      WATR H
HETATM  220  O   HOH   174     -12.631  36.440 -21.218  1.00 53.24      WATR O
HETATM  221  H1  HOH   174     -12.919  35.643 -21.705  1.00  0.00      WATR H
HETATM  222  H2  HOH   174     -12.262  36.162 -20.362  1.00  0.00      WATR H
HETATM  223  O   HOH   176     -12.457  36.756 -18.586  1.00 43.70      WATR O
HETATM  224  H1  HOH   176     -11.698  37.070 -18.069  1.00  0.00      WATR H
HETATM  225  H2  HOH   176     -13.131  36.483 -17.913  1.00  0.00      WATR H
HETATM  226  O   HOH   210     -30.872  37.950 -11.976  1.00 42.84      WATR O
HETATM  227  H1  HOH   210     -31.519  37.545 -12.595  1.00  0.00      WATR H
HETATM  228  H2  HOH   210     -31.397  38.506 -11.377  1.00  0.00      WATR H
HETATM  229  O   HOH   226     -23.216  39.895 -15.616  1.00 37.79      WATR O
HETATM  230  H1  HOH   226     -22.945  39.019 -15.973  1.00  0.00      WATR H
HETATM  231  H2  HOH   226     -24.149  39.941 -15.899  1.00  0.00      WATR H
HETATM  232  O   HOH   235     -32.966  37.021 -13.572  1.00 44.41      WATR O
HETATM  233  H1  HOH   235     -33.075  36.623 -14.455  1.00  0.00      WATR H
HETATM  234  H2  HOH   235     -33.466  37.870 -13.500  1.00  0.00      WATR H
HETATM  235  O   HOH   241     -24.354  38.040 -13.911  1.00 38.29      WATR O
HETATM  236  H1  HOH   241     -23.804  38.826 -14.138  1.00  0.00      WATR H
HETATM  237  H2  HOH   241     -24.202  37.510 -14.729  1.00  0.00      WATR H
HETATM  238  O   HOH   242     -26.063  39.471 -15.420  1.00 37.90      WATR O
HETATM  239  H1  HOH   242     -25.689  38.912 -14.698  1.00  0.00      WATR H
HETATM  240  H2  HOH   242     -26.910  39.046 -15.677  1.00  0.00      WATR H
HETATM  241  O   HOH   244     -23.510  37.291 -16.403  1.00 50.34      WATR O
HETATM  242  H1  HOH   244     -23.715  37.669 -17.276  1.00  0.00      WATR H
HETATM  243  H2  HOH   244     -22.836  36.565 -16.561  1.00  0.00      WATR H
HETATM  244  O   HOH   248     -29.084  39.472 -13.294  1.00 43.27      WATR O
HETATM  245  H1  HOH   248     -29.547  40.326 -13.290  1.00  0.00      WATR H
HETATM  246  H2  HOH   248     -29.692  38.869 -12.787  1.00  0.00      WATR H
HETATM  247  O   HOH   253     -28.633  38.634 -15.723  1.00 43.71      WATR O
HETATM  248  H1  HOH   253     -28.843  38.912 -14.778  1.00  0.00      WATR H
HETATM  249  H2  HOH   253     -29.201  37.869 -15.930  1.00  0.00      WATR H
HETATM  250  O   HOH   271     -14.622  38.590 -18.873  1.00 57.06      WATR O
HETATM  251  H1  HOH   271     -13.718  38.214 -18.864  1.00  0.00      WATR H
HETATM  252  H2  HOH   271     -14.518  39.464 -19.285  1.00  0.00      WATR H
HETATM  253  O   HOH   277     -14.928  35.940 -19.476  1.00 75.92      WATR O
HETATM  254  H1  HOH   277     -15.204  36.849 -19.227  1.00  0.00      WATR H
HETATM  255  H2  HOH   277     -14.175  36.099 -20.087  1.00  0.00      WATR H
HETATM  256  O   HOH   280     -34.751  36.534 -11.561  1.00 44.13      WATR O
HETATM  257  H1  HOH   280     -35.504  35.923 -11.607  1.00  0.00      WATR H
HETATM  258  H2  HOH   280     -34.107  36.321 -12.271  1.00  0.00      WATR H
HETATM  259 Si   SIO4    0     -17.998  36.741 -16.501  0.00  0.00          Si
HETATM  260  O   SIO4    0     -16.671  37.688 -16.282  0.00  0.00           O
HETATM  261  O   SIO4    0     -17.926  35.755 -17.802  0.00  0.00           O
HETATM  262  O   SIO4    0     -19.290  37.775 -16.612  0.00  0.00           O
HETATM  263  O   SIO4    0     -18.142  35.777 -15.152  0.00  0.00           O
HETATM  264  H   SIO4    0     -15.769  37.324 -16.532  0.00  0.00           H
HETATM  265  H   SIO4    0     -17.902  36.290 -18.633  0.00  0.00           H
HETATM  266  H   SIO4    0     -19.841  37.576 -17.408  0.00  0.00           H
HETATM  267  H   SIO4    0     -17.579  36.021 -14.355  0.00  0.00           H
ENDMDL
MODEL        3
ATOM      1  N   THR A  65     -17.866  39.677  -9.497  1.00 24.00           N
ATOM      2  CA  THR A  65     -17.839  38.982 -10.791  1.00 24.00           C
ATOM      3  C   THR A  65     -16.686  39.520 -11.573  1.00 25.39           C
ATOM      4  O   THR A  65     -15.871  38.859 -12.182  1.00 22.46           O
ATOM      5  CB  THR A  65     -19.114  39.119 -11.650  1.00 22.32           C
ATOM      6  OG1 THR A  65     -20.201  38.485 -10.960  1.00 22.13           O
ATOM      7  CG2 THR A  65     -18.974  38.453 -13.001  1.00 24.70           C
ATOM      8  HN  THR A  65     -18.694  40.227  -9.300  1.00  0.00           H
ATOM      9  HA  THR A  65     -17.687  37.898 -10.694  1.00  0.00           H
ATOM     10  HB  THR A  65     -19.348  40.185 -11.789  1.00  0.00           H
ATOM     11  HG1 THR A  65     -20.486  39.115 -10.267  1.00  0.00           H
ATOM     12 1HG2 THR A  65     -18.705  37.403 -12.893  1.00  0.00           H
ATOM     13 2HG2 THR A  65     -18.208  38.942 -13.607  1.00  0.00           H
ATOM     14 3HG2 THR A  65     -19.917  38.495 -13.548  1.00  0.00           H
ATOM     15 HCAP THR A  65     -17.386  39.255  -8.691  1.00 24.00           H
ATOM     16 HCAP THR A  65     -16.608  40.605 -11.496  1.00 25.39           H
ATOM     17  N   GLN A  84     -13.277  31.835 -10.986  1.00 24.24           N
ATOM     18  CA  GLN A  84     -13.905  33.075 -11.345  1.00 22.12           C
ATOM     19  C   GLN A  84     -15.251  32.917 -12.144  1.00 22.19           C
ATOM     20  O   GLN A  84     -16.159  33.706 -11.969  1.00 22.11           O
ATOM     21  CB  GLN A  84     -12.996  34.091 -12.051  1.00 22.37           C
ATOM     22  CG  GLN A  84     -12.452  33.756 -13.441  1.00 25.70           C
ATOM     23  CD  GLN A  84     -13.405  34.060 -14.578  1.00 26.08           C
ATOM     24  OE1 GLN A  84     -13.808  35.231 -14.688  1.00 24.91           O
ATOM     25  NE2 GLN A  84     -13.705  33.098 -15.462  1.00 23.12           N
ATOM     26  HN  GLN A  84     -12.437  31.556 -11.482  1.00  0.00           H
ATOM     27  HA  GLN A  84     -14.267  33.595 -10.447  1.00  0.00           H
ATOM     28 1HB  GLN A  84     -12.150  34.271 -11.382  1.00  0.00           H
ATOM     29 2HB  GLN A  84     -13.563  35.022 -12.135  1.00  0.00           H
ATOM     30 1HG  GLN A  84     -12.011  32.769 -13.464  1.00  0.00           H
ATOM     31 2HG  GLN A  84     -11.639  34.444 -13.644  1.00  0.00           H
ATOM     32 1HE2 GLN A  84     -14.347  33.320 -16.232  1.00  0.00           H
ATOM     33 2HE2 GLN A  84     -13.554  32.123 -15.213  1.00  0.00           H
ATOM     34 HCAP GLN A  84     -13.735  31.137 -10.388  1.00 24.24           H
ATOM     35 HCAP GLN A  84     -15.458  32.045 -12.791  1.00 22.19           H
ATOM     36  N   GLY A  88     -18.985  34.095 -10.422  1.00 21.76           N
ATOM     37  CA  GLY A  88     -19.896  34.773 -11.322  1.00 21.93           C
ATOM     38  C   GLY A  88     -21.307  34.264 -11.189  1.00 23.62           C
ATOM     39  O   GLY A  88     -22.248  34.982 -10.904  1.00 21.88           O
ATOM     40  HN  GLY A  88     -18.253  33.573 -10.879  1.00  0.00           H
ATOM     41 1HA  GLY A  88     -19.537  34.627 -12.347  1.00  0.00           H
ATOM     42 2HA  GLY A  88     -19.939  35.859 -11.150  1.00  0.00           H
ATOM     43 HCAP GLY A  88     -19.104  33.919  -9.417  1.00 21.76           H
ATOM     44 HCAP GLY A  88     -21.415  33.171 -11.187  1.00 23.62           H
ATOM     45  N   GLY A 104     -37.056  42.049  -7.004  1.00 22.16           N
ATOM     46  CA  GLY A 104     -37.039  41.193  -8.201  1.00 22.28           C
ATOM     47  C   GLY A 104     -35.634  40.639  -8.563  1.00 22.22           C
ATOM     48  O   GLY A 104     -35.496  39.737  -9.389  1.00 22.33           O
ATOM     49  HN  GLY A 104     -36.944  41.588  -6.115  1.00  0.00           H
ATOM     50 1HA  GLY A 104     -37.456  41.656  -9.103  1.00  0.00           H
ATOM     51 2HA  GLY A 104     -37.653  40.306  -8.022  1.00  0.00           H
ATOM     52 HCAP GLY A 104     -37.050  43.070  -7.064  1.00 22.16           H
ATOM     53  N   ALA A 105     -34.578  41.246  -7.951  1.00 22.09           N
ATOM     54  CA  ALA A 105     -33.182  40.903  -8.215  1.00 25.55           C
ATOM     55  C   ALA A 105     -32.912  40.945  -9.731  1.00 24.68           C
ATOM     56  O   ALA A 105     -32.559  39.958 -10.380  1.00 22.28           O
ATOM     57  CB  ALA A 105     -32.785  39.562  -7.614  1.00 21.77           C
ATOM     58  HN  ALA A 105     -34.780  41.954  -7.256  1.00  0.00           H
ATOM     59  HA  ALA A 105     -32.588  41.707  -7.766  1.00  0.00           H
ATOM     60 1HB  ALA A 105     -33.412  38.776  -8.037  1.00  0.00           H
ATOM     61 2HB  ALA A 105     -32.921  39.589  -6.531  1.00  0.00           H
ATOM     62 3HB  ALA A 105     -31.737  39.330  -7.817  1.00  0.00           H
ATOM     63  N   HIS A 106     -33.080  42.167 -10.317  1.00 22.55           N
ATOM     64  CA  HIS A 106     -32.867  42.240 -11.750  1.00 22.83           C
ATOM     65  C   HIS A 106     -31.426  42.355 -12.079  1.00 26.81           C
ATOM     66  O   HIS A 106     -30.957  41.618 -12.915  1.00 26.58           O
ATOM     67  HN  HIS A 106     -33.170  43.017  -9.727  1.00  0.00           H
ATOM     68  HA  HIS A 106     -33.213  41.311 -12.210  1.00  0.00           H
ATOM     69 HCAP HIS A 106     -30.848  43.121 -11.536  1.00 26.81           H
ATOM     70 HCAP HIS A 106     -33.375  43.049 -12.267  1.00 22.83           H
ATOM     71  CB  ASN A 108     -29.308  42.448 -15.657  1.00 23.52           C
ATOM     72  CG  ASN A 108     -28.919  42.165 -17.119  1.00 23.81           C
ATOM     73  OD1 ASN A 108     -28.967  43.011 -18.022  1.00 24.59           O
ATOM     74  ND2 ASN A 108     -28.555  40.892 -17.375  1.00 23.75           N
ATOM     75 1HB  ASN A 108     -30.278  42.005 -15.426  1.00  0.00           H
ATOM     76 2HB  ASN A 108     -28.581  41.934 -15.022  1.00  0.00           H
ATOM     77 1HD2 ASN A 108     -28.464  40.143 -16.680  1.00  0.00           H
ATOM     78 2HD2 ASN A 108     -28.190  40.727 -18.316  1.00  0.00           H
ATOM     79 HCAP ASN A 108     -29.322  43.510 -15.340  1.00 23.52           H
ATOM     80  N   THR A 156     -13.026  43.101 -17.321  1.00 24.53           N
ATOM     81  CA  THR A 156     -13.774  43.526 -18.450  1.00 27.34           C
ATOM     82  C   THR A 156     -14.282  42.392 -19.323  1.00 26.54           C
ATOM     83  O   THR A 156     -13.783  41.288 -19.361  1.00 25.31           O
ATOM     84  HN  THR A 156     -12.024  43.160 -17.374  1.00  0.00           H
ATOM     85  HA  THR A 156     -14.678  44.070 -18.124  1.00  0.00           H
ATOM     86 HCAP THR A 156     -13.478  42.646 -16.521  1.00 24.53           H
ATOM     87 HCAP THR A 156     -15.173  42.634 -19.920  1.00 26.54           H
ATOM     88 HCAP THR A 156     -13.201  44.217 -19.078  1.00 27.34           H
ATOM     89  CB  MET A 177     -29.712  34.316 -18.875  1.00 25.95           C
ATOM     90  CG  MET A 177     -29.711  34.953 -17.474  1.00 27.22           C
ATOM     91  SD  MET A 177     -30.674  36.517 -17.296  1.00 32.96           S
ATOM     92  CE  MET A 177     -29.858  37.517 -18.593  1.00 32.36           C
ATOM     93 1HB  MET A 177     -29.700  35.074 -19.660  1.00  0.00           H
ATOM     94 2HB  MET A 177     -28.774  33.761 -18.983  1.00  0.00           H
ATOM     95 1HG  MET A 177     -28.685  35.175 -17.175  1.00  0.00           H
ATOM     96 2HG  MET A 177     -30.114  34.280 -16.711  1.00  0.00           H
ATOM     97 1HE  MET A 177     -30.145  37.178 -19.590  1.00  0.00           H
ATOM     98 2HE  MET A 177     -28.772  37.473 -18.481  1.00  0.00           H
ATOM     99 3HE  MET A 177     -30.169  38.554 -18.464  1.00  0.00           H
ATOM    100 HCAP MET A 177     -30.501  33.587 -19.111  1.00 25.95           H
ATOM    101  CB  THR A 181     -35.112  35.140 -16.083  1.00 26.43           C
ATOM    102  OG1 THR A 181     -33.739  35.010 -15.695  1.00 23.83           O
ATOM    103  CG2 THR A 181     -35.648  36.370 -15.350  1.00 26.90           C
ATOM    104  HB  THR A 181     -35.189  35.358 -17.147  1.00  0.00           H
ATOM    105  HG1 THR A 181     -33.264  34.550 -16.413  1.00  0.00           H
ATOM    106 1HG2 THR A 181     -35.677  36.243 -14.266  1.00  0.00           H
ATOM    107 2HG2 THR A 181     -36.646  36.649 -15.701  1.00  0.00           H
ATOM    108 3HG2 THR A 181     -34.990  37.212 -15.582  1.00  0.00           H
ATOM    109 HCAP THR A 181     -35.656  34.183 -15.921  1.00 26.43           H
ATOM    110  N   VAL A 203     -26.203  32.085 -15.643  1.00 22.67           N
ATOM    111  CA  VAL A 203     -25.027  32.915 -15.422  1.00 22.71           C
ATOM    112  C   VAL A 203     -23.676  32.237 -15.340  1.00 22.68           C
ATOM    113  O   VAL A 203     -22.704  32.750 -15.844  1.00 22.86           O
ATOM    114  CB  VAL A 203     -25.280  33.880 -14.233  1.00 22.50           C
ATOM    115  CG1 VAL A 203     -24.016  34.671 -13.899  1.00 22.50           C
ATOM    116  CG2 VAL A 203     -26.438  34.817 -14.620  1.00 22.60           C
ATOM    117  HN  VAL A 203     -26.802  31.918 -14.840  1.00  0.00           H
ATOM    118  HA  VAL A 203     -24.873  33.573 -16.291  1.00  0.00           H
ATOM    119  HB  VAL A 203     -25.578  33.275 -13.369  1.00  0.00           H
ATOM    120 1HG1 VAL A 203     -23.711  35.278 -14.752  1.00  0.00           H
ATOM    121 2HG1 VAL A 203     -23.162  34.034 -13.660  1.00  0.00           H
ATOM    122 3HG1 VAL A 203     -24.171  35.334 -13.049  1.00  0.00           H
ATOM    123 1HG2 VAL A 203     -27.225  34.273 -15.147  1.00  0.00           H
ATOM    124 2HG2 VAL A 203     -26.067  35.624 -15.263  1.00  0.00           H
ATOM    125 3HG2 VAL A 203     -26.893  35.286 -13.751  1.00  0.00           H
ATOM    126 HCAP VAL A 203     -26.224  31.365 -16.375  1.00 22.67           H
ATOM    127 HCAP VAL A 203     -23.602  31.253 -14.860  1.00 22.68           H
ATOM    128  N   SER A 207     -20.579  32.327 -18.218  1.00 23.34           N
ATOM    129  CA  SER A 207     -19.251  32.615 -17.760  1.00 25.93           C
ATOM    130  C   SER A 207     -18.223  31.576 -18.110  1.00 23.42           C
ATOM    131  O   SER A 207     -17.074  31.867 -18.382  1.00 23.59           O
ATOM    132  CB  SER A 207     -19.239  32.881 -16.256  1.00 25.33           C
ATOM    133  OG  SER A 207     -17.963  33.407 -15.986  1.00 28.19           O
ATOM    134  HN  SER A 207     -21.268  32.112 -17.512  1.00  0.00           H
ATOM    135  HA  SER A 207     -18.867  33.551 -18.184  1.00  0.00           H
ATOM    136 1HB  SER A 207     -19.445  31.961 -15.684  1.00  0.00           H
ATOM    137 2HB  SER A 207     -20.042  33.593 -16.031  1.00  0.00           H
ATOM    138  HG1 SER A 207     -18.080  34.059 -15.247  1.00  0.00           H
ATOM    139 HCAP SER A 207     -20.883  32.325 -19.200  1.00 23.34           H
ATOM    140 HCAP SER A 207     -18.573  30.542 -18.250  1.00 23.42           H
ATOM    141  N   GLY A 215     -16.345  37.230 -23.221  1.00 26.62           N
ATOM    142  CA  GLY A 215     -16.350  37.555 -21.813  1.00 26.68           C
ATOM    143  C   GLY A 215     -17.700  37.391 -21.089  1.00 24.88           C
ATOM    144  O   GLY A 215     -17.873  37.751 -19.915  1.00 25.33           O
ATOM    145  HN  GLY A 215     -16.145  36.279 -23.491  1.00  0.00           H
ATOM    146 1HA  GLY A 215     -16.001  38.569 -21.599  1.00  0.00           H
ATOM    147 2HA  GLY A 215     -15.643  36.918 -21.280  1.00  0.00           H
ATOM    148 HCAP GLY A 215     -16.686  37.882 -23.932  1.00 26.62           H
ATOM    149  N   GLY A 216     -18.657  36.789 -21.824  1.00 24.55           N
ATOM    150  CA  GLY A 216     -19.913  36.327 -21.294  1.00 25.75           C
ATOM    151  C   GLY A 216     -20.608  37.330 -20.390  1.00 29.23           C
ATOM    152  O   GLY A 216     -20.803  37.071 -19.180  1.00 29.79           O
ATOM    153  HN  GLY A 216     -18.416  36.575 -22.789  1.00  0.00           H
ATOM    154 1HA  GLY A 216     -19.755  35.412 -20.716  1.00  0.00           H
ATOM    155 2HA  GLY A 216     -20.578  36.129 -22.137  1.00  0.00           H
ATOM    156  N   SER A 217     -21.031  38.461 -20.949  1.00 24.34           N
ATOM    157  CA  SER A 217     -21.667  39.446 -20.100  1.00 25.98           C
ATOM    158  C   SER A 217     -23.130  39.180 -19.808  1.00 24.12           C
ATOM    159  O   SER A 217     -23.502  38.915 -18.690  1.00 23.83           O
ATOM    160  HN  SER A 217     -21.126  38.513 -21.992  1.00  0.00           H
ATOM    161  HA  SER A 217     -21.165  39.441 -19.133  1.00  0.00           H
ATOM    162 HCAP SER A 217     -23.833  39.366 -20.634  1.00 24.12           H
ATOM    163 HCAP SER A 217     -21.538  40.446 -20.501  1.00 25.98           H
ATOM    164  CB  ASN A 219     -25.221  42.089 -17.358  1.00 23.82           C
ATOM    165  CG  ASN A 219     -25.665  42.943 -16.162  1.00 24.05           C
ATOM    166  OD1 ASN A 219     -25.789  44.179 -16.204  1.00 25.13           O
ATOM    167  ND2 ASN A 219     -25.870  42.244 -15.031  1.00 23.34           N
ATOM    168 1HB  ASN A 219     -24.144  41.906 -17.292  1.00  0.00           H
ATOM    169 2HB  ASN A 219     -25.694  41.107 -17.281  1.00  0.00           H
ATOM    170 1HD2 ASN A 219     -25.832  41.214 -14.998  1.00  0.00           H
ATOM    171 2HD2 ASN A 219     -26.223  42.763 -14.228  1.00  0.00           H
ATOM    172 HCAP ASN A 219     -25.420  42.499 -18.366  1.00 23.82           H
ATOM    173  CB  ARG A 222     -22.151  43.110 -15.512  1.00 23.50           C
ATOM    174  CG  ARG A 222     -21.060  42.090 -15.111  1.00 23.34           C
ATOM    175  CD  ARG A 222     -20.477  41.370 -16.335  1.00 24.78           C
ATOM    176  NE  ARG A 222     -19.388  40.454 -16.026  1.00 26.43           N
ATOM    177  CZ  ARG A 222     -18.088  40.783 -16.035  1.00 23.54           C
ATOM    178  NH1 ARG A 222     -17.176  39.807 -15.966  1.00 23.45           N
ATOM    179  NH2 ARG A 222     -17.705  42.072 -16.048  1.00 23.67           N1+
ATOM    180 1HB  ARG A 222     -22.569  42.839 -16.485  1.00  0.00           H
ATOM    181 2HB  ARG A 222     -22.978  43.079 -14.795  1.00  0.00           H
ATOM    182 1HG  ARG A 222     -21.500  41.324 -14.465  1.00  0.00           H
ATOM    183 2HG  ARG A 222     -20.259  42.554 -14.522  1.00  0.00           H
ATOM    184 1HD  ARG A 222     -20.151  42.073 -17.111  1.00  0.00           H
ATOM    185 2HD  ARG A 222     -21.260  40.759 -16.789  1.00  0.00           H
ATOM    186  HE  ARG A 222     -19.633  39.462 -16.113  1.00  0.00           H
ATOM    187 1HH1 ARG A 222     -17.557  38.846 -16.038  1.00  0.00           H
ATOM    188 2HH1 ARG A 222     -16.251  39.916 -16.392  1.00  0.00           H
ATOM    189 1HH2 ARG A 222     -18.359  42.841 -16.138  1.00  0.00           H
ATOM    190 2HH2 ARG A 222     -16.708  42.280 -16.072  1.00  0.00           H
ATOM    191 HCAP ARG A 222     -21.855  44.169 -15.578  1.00 23.50           H
TER     192      ARG A 222
HETATM  193  O   HOH     2     -18.337  37.287 -15.861  1.00 36.74      WATR O
HETATM  194  H1  HOH     2     -17.450  36.841 -15.767  1.00  0.00      WATR H
HETATM  195  H2  HOH     2     -18.645  36.856 -16.694  1.00  0.00      WATR H
HETATM  196  O   HOH     8     -22.448  37.476 -12.213  1.00 22.47      WATR O
HETATM  197  H1  HOH     8     -21.670  37.955 -11.856  1.00  0.00      WATR H
HETATM  198  H2  HOH     8     -22.421  36.625 -11.729  1.00  0.00      WATR H
HETATM  199  O   HOH    69     -15.520  34.014 -17.554  1.00 24.11      WATR O
HETATM  200  H1  HOH    69     -16.256  33.416 -17.800  1.00  0.00      WATR H
HETATM  201  H2  HOH    69     -15.489  34.735 -18.230  1.00  0.00      WATR H
HETATM  202  O   HOH    75     -18.568  35.169 -14.086  1.00 34.38      WATR O
HETATM  203  H1  HOH    75     -17.743  35.545 -13.697  1.00  0.00      WATR H
HETATM  204  H2  HOH    75     -18.915  35.912 -14.628  1.00  0.00      WATR H
HETATM  205  O   HOH    79     -16.034  36.049 -15.959  1.00 41.31      WATR O
HETATM  206  H1  HOH    79     -16.132  35.182 -16.437  1.00  0.00      WATR H
HETATM  207  H2  HOH    79     -15.535  35.825 -15.145  1.00  0.00      WATR H
HETATM  208  O   HOH    85     -16.278  36.194 -12.965  1.00 25.54      WATR O
HETATM  209  H1  HOH    85     -16.127  37.095 -12.616  1.00  0.00      WATR H
HETATM  210  H2  HOH    85     -16.111  35.551 -12.256  1.00  0.00      WATR H
HETATM  211  O   HOH   111     -34.381  39.016 -12.364  1.00 43.10      WATR O
HETATM  212  H1  HOH   111     -34.964  38.316 -12.004  1.00  0.00      WATR H
HETATM  213  H2  HOH   111     -33.802  39.233 -11.606  1.00  0.00      WATR H
HETATM  214  O   HOH   151     -36.475  35.486  -9.700  1.00 42.00      WATR O
HETATM  215  H1  HOH   151     -35.610  35.810 -10.015  1.00  0.00      WATR H
HETATM  216  H2  HOH   151     -36.994  36.305  -9.617  1.00  0.00      WATR H
HETATM  217  O   HOH   152     -37.491  36.623  -7.453  1.00 43.28      WATR O
HETATM  218  H1  HOH   152     -38.365  36.237  -7.294  1.00  0.00      WATR H
HETATM  219  H2  HOH   152     -36.975  35.890  -7.838  1.00  0.00      WATR H
HETATM  220  O   HOH   174     -12.902  36.837 -19.611  1.00 53.24      WATR O
HETATM  221  H1  HOH   174     -12.491  36.077 -20.051  1.00  0.00      WATR H
HETATM  222  H2  HOH   174     -12.846  36.675 -18.642  1.00  0.00      WATR H
HETATM  223  O   HOH   176     -13.628  36.732 -17.009  1.00 43.70      WATR O
HETATM  224  H1  HOH   176     -13.245  36.421 -16.166  1.00  0.00      WATR H
HETATM  225  H2  HOH   176     -14.564  36.432 -16.892  1.00  0.00      WATR H
HETATM  226  O   HOH   210     -30.882  37.979 -12.003  1.00 42.84      WATR O
HETATM  227  H1  HOH   210     -31.533  37.551 -12.599  1.00  0.00      WATR H
HETATM  228  H2  HOH   210     -31.401  38.562 -11.424  1.00  0.00      WATR H
HETATM  229  O   HOH   235     -33.017  36.973 -13.524  1.00 44.41      WATR O
HETATM  230  H1  HOH   235     -33.123  36.559 -14.402  1.00  0.00      WATR H
HETATM  231  H2  HOH   235     -33.510  37.826 -13.471  1.00  0.00      WATR H
HETATM  232  O   HOH   242     -25.806  39.463 -15.097  1.00 37.90      WATR O
HETATM  233  H1  HOH   242     -24.999  38.913 -15.149  1.00  0.00      WATR H
HETATM  234  H2  HOH   242     -26.565  38.904 -15.352  1.00  0.00      WATR H
HETATM  235  O   HOH   248     -29.055  39.483 -13.315  1.00 43.27      WATR O
HETATM  236  H1  HOH   248     -29.510  40.341 -13.335  1.00  0.00      WATR H
HETATM  237  H2  HOH   248     -29.684  38.887 -12.832  1.00  0.00      WATR H
HETATM  238  O   HOH   253     -28.364  38.576 -15.684  1.00 43.71      WATR O
HETATM  239  H1  HOH   253     -28.631  38.888 -14.767  1.00  0.00      WATR H
HETATM  240  H2  HOH   253     -28.972  37.846 -15.899  1.00  0.00      WATR H
HETATM  241  O   HOH   271     -15.035  39.020 -17.657  1.00 57.06      WATR O
HETATM  242  H1  HOH   271     -14.376  38.372 -17.317  1.00  0.00      WATR H
HETATM  243  H2  HOH   271     -14.564  39.537 -18.335  1.00  0.00      WATR H
HETATM  244  O   HOH   277     -15.493  36.250 -19.137  1.00 75.92      WATR O
HETATM  245  H1  HOH   277     -15.836  37.091 -18.782  1.00  0.00      WATR H
HETATM  246  H2  HOH   277     -14.569  36.466 -19.424  1.00  0.00      WATR H
HETATM  247  O   HOH   279     -18.642  35.785 -18.133  1.00128.25      WATR O
HETATM  248  H1  HOH   279     -19.562  35.963 -18.404  1.00  0.00      WATR H
HETATM  249  H2  HOH   279     -18.151  36.392 -18.726  1.00  0.00      WATR H
HETATM  250  O   HOH   280     -34.963  36.343 -11.747  1.00 44.13      WATR O
HETATM  251  H1  HOH   280     -35.571  35.642 -12.026  1.00  0.00      WATR H
HETATM  252  H2  HOH   280     -34.168  36.291 -12.333  1.00  0.00      WATR H
HETATM  253 Si   SIO4    0     -22.112  37.314 -16.068  0.00  0.00          Si
HETATM  254  O   SIO4    0     -20.955  38.288 -16.776  0.00  0.00           O
HETATM  255  O   SIO4    0     -22.356  36.018 -17.071  0.00  0.00           O
HETATM  256  O   SIO4    0     -23.501  38.231 -15.932  0.00  0.00           O
HETATM  257  O   SIO4    0     -21.621  36.818 -14.614  0.00  0.00           O
HETATM  258  H   SIO4    0     -20.758  38.020 -17.695  0.00  0.00           H
HETATM  259  H   SIO4    0     -21.996  36.167 -17.961  0.00  0.00           H
HETATM  260  H   SIO4    0     -23.698  38.628 -16.801  0.00  0.00           H
HETATM  261  H   SIO4    0     -22.032  37.097 -13.747  0.00  0.00           H
ENDMDL
MODEL        4
ATOM      1  N   THR A  65     -17.861  39.680  -9.497  1.00 24.00           N
ATOM      2  CA  THR A  65     -17.834  38.982 -10.791  1.00 24.00           C
ATOM      3  C   THR A  65     -16.691  39.519 -11.580  1.00 25.39           C
ATOM      4  O   THR A  65     -15.884  38.860 -12.209  1.00 22.46           O
ATOM      5  CB  THR A  65     -19.141  39.129 -11.602  1.00 22.32           C
ATOM      6  OG1 THR A  65     -20.161  38.403 -10.925  1.00 22.13           O
ATOM      7  CG2 THR A  65     -19.059  38.616 -13.024  1.00 24.70           C
ATOM      8  HN  THR A  65     -18.709  40.200  -9.299  1.00  0.00           H
ATOM      9  HA  THR A  65     -17.688  37.899 -10.702  1.00  0.00           H
ATOM     10  HB  THR A  65     -19.399  40.198 -11.651  1.00  0.00           H
ATOM     11  HG1 THR A  65     -20.539  39.018 -10.271  1.00  0.00           H
ATOM     12 1HG2 THR A  65     -18.800  37.559 -13.040  1.00  0.00           H
ATOM     13 2HG2 THR A  65     -18.317  39.163 -13.612  1.00  0.00           H
ATOM     14 3HG2 THR A  65     -20.038  38.735 -13.490  1.00  0.00           H
ATOM     15 HCAP THR A  65     -17.385  39.256  -8.691  1.00 24.00           H
ATOM     16 HCAP THR A  65     -16.609  40.605 -11.498  1.00 25.39           H
ATOM     17  N   GLN A  84     -13.282  31.827 -10.996  1.00 24.24           N
ATOM     18  CA  GLN A  84     -13.903  33.073 -11.340  1.00 22.12           C
ATOM     19  C   GLN A  84     -15.246  32.918 -12.149  1.00 22.19           C
ATOM     20  O   GLN A  84     -16.157  33.703 -11.977  1.00 22.11           O
ATOM     21  CB  GLN A  84     -12.968  34.087 -12.008  1.00 22.37           C
ATOM     22  CG  GLN A  84     -12.510  33.803 -13.434  1.00 25.70           C
ATOM     23  CD  GLN A  84     -13.591  34.106 -14.448  1.00 26.08           C
ATOM     24  OE1 GLN A  84     -14.201  35.183 -14.322  1.00 24.91           O
ATOM     25  NE2 GLN A  84     -13.774  33.238 -15.453  1.00 23.12           N
ATOM     26  HN  GLN A  84     -12.441  31.548 -11.492  1.00  0.00           H
ATOM     27  HA  GLN A  84     -14.273  33.578 -10.436  1.00  0.00           H
ATOM     28 1HB  GLN A  84     -12.097  34.201 -11.358  1.00  0.00           H
ATOM     29 2HB  GLN A  84     -13.501  35.038 -12.032  1.00  0.00           H
ATOM     30 1HG  GLN A  84     -12.061  32.823 -13.533  1.00  0.00           H
ATOM     31 2HG  GLN A  84     -11.719  34.509 -13.687  1.00  0.00           H
ATOM     32 1HE2 GLN A  84     -14.442  33.438 -16.208  1.00  0.00           H
ATOM     33 2HE2 GLN A  84     -13.462  32.280 -15.332  1.00  0.00           H
ATOM     34 HCAP GLN A  84     -13.736  31.135 -10.391  1.00 24.24           H
ATOM     35 HCAP GLN A  84     -15.457  32.045 -12.792  1.00 22.19           H
ATOM     36  N   GLY A  88     -18.984  34.062 -10.427  1.00 21.76           N
ATOM     37  CA  GLY A  88     -19.865  34.739 -11.356  1.00 21.93           C
ATOM     38  C   GLY A  88     -21.291  34.262 -11.201  1.00 23.62           C
ATOM     39  O   GLY A  88     -22.213  34.998 -10.913  1.00 21.88           O
ATOM     40  HN  GLY A  88     -18.224  33.561 -10.859  1.00  0.00           H
ATOM     41 1HA  GLY A  88     -19.514  34.500 -12.362  1.00  0.00           H
ATOM     42 2HA  GLY A  88     -19.862  35.832 -11.246  1.00  0.00           H
ATOM     43 HCAP GLY A  88     -19.104  33.911  -9.418  1.00 21.76           H
ATOM     44 HCAP GLY A  88     -21.412  33.171 -11.190  1.00 23.62           H
ATOM     45  N   GLY A 104     -37.062  42.050  -7.004  1.00 22.16           N
ATOM     46  CA  GLY A 104     -37.039  41.197  -8.199  1.00 22.28           C
ATOM     47  C   GLY A 104     -35.634  40.637  -8.538  1.00 22.22           C
ATOM     48  O   GLY A 104     -35.508  39.683  -9.317  1.00 22.33           O
ATOM     49  HN  GLY A 104     -36.928  41.591  -6.116  1.00  0.00           H
ATOM     50 1HA  GLY A 104     -37.445  41.660  -9.106  1.00  0.00           H
ATOM     51 2HA  GLY A 104     -37.660  40.314  -8.021  1.00  0.00           H
ATOM     52 HCAP GLY A 104     -37.051  43.070  -7.064  1.00 22.16           H
ATOM     53  N   ALA A 105     -34.579  41.267  -7.975  1.00 22.09           N
ATOM     54  CA  ALA A 105     -33.176  40.917  -8.215  1.00 25.55           C
ATOM     55  C   ALA A 105     -32.877  40.964  -9.725  1.00 24.68           C
ATOM     56  O   ALA A 105     -32.472  39.991 -10.355  1.00 22.28           O
ATOM     57  CB  ALA A 105     -32.795  39.572  -7.613  1.00 21.77           C
ATOM     58  HN  ALA A 105     -34.782  42.014  -7.321  1.00  0.00           H
ATOM     59  HA  ALA A 105     -32.593  41.718  -7.748  1.00  0.00           H
ATOM     60 1HB  ALA A 105     -33.387  38.783  -8.079  1.00  0.00           H
ATOM     61 2HB  ALA A 105     -32.977  39.582  -6.536  1.00  0.00           H
ATOM     62 3HB  ALA A 105     -31.736  39.360  -7.773  1.00  0.00           H
ATOM     63  N   HIS A 106     -33.088  42.177 -10.318  1.00 22.55           N
ATOM     64  CA  HIS A 106     -32.867  42.243 -11.749  1.00 22.83           C
ATOM     65  C   HIS A 106     -31.427  42.356 -12.079  1.00 26.81           C
ATOM     66  O   HIS A 106     -30.960  41.622 -12.919  1.00 26.58           O
ATOM     67  HN  HIS A 106     -33.174  43.030  -9.732  1.00  0.00           H
ATOM     68  HA  HIS A 106     -33.227  41.321 -12.209  1.00  0.00           H
ATOM     69 HCAP HIS A 106     -30.848  43.121 -11.536  1.00 26.81           H
ATOM     70 HCAP HIS A 106     -33.374  43.050 -12.267  1.00 22.83           H
ATOM     71  CB  ASN A 108     -29.314  42.449 -15.663  1.00 23.52           C
ATOM     72  CG  ASN A 108     -28.925  42.174 -17.129  1.00 23.81           C
ATOM     73  OD1 ASN A 108     -28.961  43.030 -18.024  1.00 24.59           O
ATOM     74  ND2 ASN A 108     -28.577  40.900 -17.394  1.00 23.75           N
ATOM     75 1HB  ASN A 108     -30.286  42.009 -15.434  1.00  0.00           H
ATOM     76 2HB  ASN A 108     -28.590  41.930 -15.031  1.00  0.00           H
ATOM     77 1HD2 ASN A 108     -28.490  40.157 -16.694  1.00  0.00           H
ATOM     78 2HD2 ASN A 108     -28.187  40.738 -18.326  1.00  0.00           H
ATOM     79 HCAP ASN A 108     -29.324  43.511 -15.342  1.00 23.52           H
ATOM     80  N   THR A 156     -13.027  43.102 -17.321  1.00 24.53           N
ATOM     81  CA  THR A 156     -13.774  43.528 -18.449  1.00 27.34           C
ATOM     82  C   THR A 156     -14.279  42.396 -19.326  1.00 26.54           C
ATOM     83  O   THR A 156     -13.774  41.295 -19.370  1.00 25.31           O
ATOM     84  HN  THR A 156     -12.025  43.171 -17.369  1.00  0.00           H
ATOM     85  HA  THR A 156     -14.679  44.072 -18.125  1.00  0.00           H
ATOM     86 HCAP THR A 156     -13.478  42.647 -16.520  1.00 24.53           H
ATOM     87 HCAP THR A 156     -15.173  42.634 -19.921  1.00 26.54           H
ATOM     88 HCAP THR A 156     -13.202  44.218 -19.078  1.00 27.34           H
ATOM     89  CB  MET A 177     -29.712  34.317 -18.879  1.00 25.95           C
ATOM     90  CG  MET A 177     -29.690  34.939 -17.472  1.00 27.22           C
ATOM     91  SD  MET A 177     -30.647  36.501 -17.257  1.00 32.96           S
ATOM     92  CE  MET A 177     -29.916  37.496 -18.611  1.00 32.36           C
ATOM     93 1HB  MET A 177     -29.711  35.084 -19.656  1.00  0.00           H
ATOM     94 2HB  MET A 177     -28.774  33.767 -19.007  1.00  0.00           H
ATOM     95 1HG  MET A 177     -28.659  35.157 -17.188  1.00  0.00           H
ATOM     96 2HG  MET A 177     -30.081  34.258 -16.710  1.00  0.00           H
ATOM     97 1HE  MET A 177     -30.351  37.232 -19.577  1.00  0.00           H
ATOM     98 2HE  MET A 177     -28.833  37.358 -18.640  1.00  0.00           H
ATOM     99 3HE  MET A 177     -30.115  38.548 -18.400  1.00  0.00           H
ATOM    100 HCAP MET A 177     -30.501  33.588 -19.112  1.00 25.95           H
ATOM    101  CB  THR A 181     -35.111  35.141 -16.069  1.00 26.43           C
ATOM    102  OG1 THR A 181     -33.735  34.999 -15.699  1.00 23.83           O
ATOM    103  CG2 THR A 181     -35.640  36.347 -15.293  1.00 26.90           C
ATOM    104  HB  THR A 181     -35.199  35.383 -17.129  1.00  0.00           H
ATOM    105  HG1 THR A 181     -33.264  34.556 -16.430  1.00  0.00           H
ATOM    106 1HG2 THR A 181     -35.658  36.179 -14.212  1.00  0.00           H
ATOM    107 2HG2 THR A 181     -36.640  36.633 -15.629  1.00  0.00           H
ATOM    108 3HG2 THR A 181     -34.985  37.197 -15.504  1.00  0.00           H
ATOM    109 HCAP THR A 181     -35.656  34.183 -15.917  1.00 26.43           H
ATOM    110  N   VAL A 203     -26.203  32.082 -15.643  1.00 22.67           N
ATOM    111  CA  VAL A 203     -25.041  32.916 -15.404  1.00 22.71           C
ATOM    112  C   VAL A 203     -23.694  32.240 -15.326  1.00 22.68           C
ATOM    113  O   VAL A 203     -22.712  32.756 -15.822  1.00 22.86           O
ATOM    114  CB  VAL A 203     -25.329  33.831 -14.180  1.00 22.50           C
ATOM    115  CG1 VAL A 203     -24.093  34.608 -13.716  1.00 22.50           C
ATOM    116  CG2 VAL A 203     -26.482  34.771 -14.578  1.00 22.60           C
ATOM    117  HN  VAL A 203     -26.822  31.930 -14.852  1.00  0.00           H
ATOM    118  HA  VAL A 203     -24.892  33.603 -16.251  1.00  0.00           H
ATOM    119  HB  VAL A 203     -25.660  33.175 -13.370  1.00  0.00           H
ATOM    120 1HG1 VAL A 203     -23.924  35.481 -14.346  1.00  0.00           H
ATOM    121 2HG1 VAL A 203     -23.179  34.010 -13.729  1.00  0.00           H
ATOM    122 3HG1 VAL A 203     -24.218  34.943 -12.687  1.00  0.00           H
ATOM    123 1HG2 VAL A 203     -27.286  34.221 -15.072  1.00  0.00           H
ATOM    124 2HG2 VAL A 203     -26.105  35.552 -15.243  1.00  0.00           H
ATOM    125 3HG2 VAL A 203     -26.915  35.265 -13.712  1.00  0.00           H
ATOM    126 HCAP VAL A 203     -26.224  31.364 -16.375  1.00 22.67           H
ATOM    127 HCAP VAL A 203     -23.605  31.254 -14.858  1.00 22.68           H
ATOM    128  N   SER A 207     -20.576  32.326 -18.217  1.00 23.34           N
ATOM    129  CA  SER A 207     -19.245  32.617 -17.765  1.00 25.93           C
ATOM    130  C   SER A 207     -18.219  31.575 -18.113  1.00 23.42           C
ATOM    131  O   SER A 207     -17.073  31.867 -18.398  1.00 23.59           O
ATOM    132  CB  SER A 207     -19.221  32.914 -16.267  1.00 25.33           C
ATOM    133  OG  SER A 207     -17.924  33.397 -16.006  1.00 28.19           O
ATOM    134  HN  SER A 207     -21.247  32.038 -17.519  1.00  0.00           H
ATOM    135  HA  SER A 207     -18.874  33.549 -18.206  1.00  0.00           H
ATOM    136 1HB  SER A 207     -19.462  32.018 -15.673  1.00  0.00           H
ATOM    137 2HB  SER A 207     -19.992  33.666 -16.065  1.00  0.00           H
ATOM    138  HG1 SER A 207     -17.999  34.079 -15.296  1.00  0.00           H
ATOM    139 HCAP SER A 207     -20.882  32.324 -19.200  1.00 23.34           H
ATOM    140 HCAP SER A 207     -18.573  30.542 -18.251  1.00 23.42           H
ATOM    141  N   GLY A 215     -16.320  37.232 -23.230  1.00 26.62           N
ATOM    142  CA  GLY A 215     -16.303  37.547 -21.819  1.00 26.68           C
ATOM    143  C   GLY A 215     -17.618  37.346 -21.044  1.00 24.88           C
ATOM    144  O   GLY A 215     -17.693  37.613 -19.835  1.00 25.33           O
ATOM    145  HN  GLY A 215     -16.211  36.265 -23.497  1.00  0.00           H
ATOM    146 1HA  GLY A 215     -15.979  38.572 -21.616  1.00  0.00           H
ATOM    147 2HA  GLY A 215     -15.562  36.930 -21.305  1.00  0.00           H
ATOM    148 HCAP GLY A 215     -16.680  37.883 -23.934  1.00 26.62           H
ATOM    149  N   GLY A 216     -18.626  36.813 -21.761  1.00 24.55           N
ATOM    150  CA  GLY A 216     -19.872  36.341 -21.203  1.00 25.75           C
ATOM    151  C   GLY A 216     -20.580  37.353 -20.309  1.00 29.23           C
ATOM    152  O   GLY A 216     -20.751  37.132 -19.097  1.00 29.79           O
ATOM    153  HN  GLY A 216     -18.439  36.651 -22.747  1.00  0.00           H
ATOM    154 1HA  GLY A 216     -19.694  35.434 -20.618  1.00  0.00           H
ATOM    155 2HA  GLY A 216     -20.536  36.119 -22.040  1.00  0.00           H
ATOM    156  N   SER A 217     -21.017  38.462 -20.915  1.00 24.34           N
ATOM    157  CA  SER A 217     -21.670  39.453 -20.090  1.00 25.98           C
ATOM    158  C   SER A 217     -23.134  39.176 -19.801  1.00 24.12           C
ATOM    159  O   SER A 217     -23.490  38.892 -18.685  1.00 23.83           O
ATOM    160  HN  SER A 217     -21.128  38.484 -21.952  1.00  0.00           H
ATOM    161  HA  SER A 217     -21.177  39.453 -19.116  1.00  0.00           H
ATOM    162 HCAP SER A 217     -23.833  39.365 -20.632  1.00 24.12           H
ATOM    163 HCAP SER A 217     -21.539  40.448 -20.499  1.00 25.98           H
ATOM    164  CB  ASN A 219     -25.220  42.089 -17.363  1.00 23.82           C
ATOM    165  CG  ASN A 219     -25.674  42.933 -16.172  1.00 24.05           C
ATOM    166  OD1 ASN A 219     -25.762  44.171 -16.177  1.00 25.13           O
ATOM    167  ND2 ASN A 219     -25.944  42.212 -15.061  1.00 23.34           N
ATOM    168 1HB  ASN A 219     -24.147  41.895 -17.285  1.00  0.00           H
ATOM    169 2HB  ASN A 219     -25.685  41.105 -17.296  1.00  0.00           H
ATOM    170 1HD2 ASN A 219     -25.949  41.190 -15.092  1.00  0.00           H
ATOM    171 2HD2 ASN A 219     -26.302  42.715 -14.251  1.00  0.00           H
ATOM    172 HCAP ASN A 219     -25.419  42.499 -18.367  1.00 23.82           H
ATOM    173  CB  ARG A 222     -22.154  43.109 -15.529  1.00 23.50           C
ATOM    174  CG  ARG A 222     -21.062  42.067 -15.202  1.00 23.34           C
ATOM    175  CD  ARG A 222     -20.482  41.426 -16.472  1.00 24.78           C
ATOM    176  NE  ARG A 222     -19.381  40.507 -16.220  1.00 26.43           N
ATOM    177  CZ  ARG A 222     -18.097  40.863 -16.124  1.00 23.54           C
ATOM    178  NH1 ARG A 222     -17.159  39.912 -16.023  1.00 23.45           N
ATOM    179  NH2 ARG A 222     -17.735  42.158 -16.070  1.00 23.67           N1+
ATOM    180 1HB  ARG A 222     -22.617  42.861 -16.487  1.00  0.00           H
ATOM    181 2HB  ARG A 222     -22.950  43.066 -14.778  1.00  0.00           H
ATOM    182 1HG  ARG A 222     -21.512  41.258 -14.621  1.00  0.00           H
ATOM    183 2HG  ARG A 222     -20.261  42.491 -14.584  1.00  0.00           H
ATOM    184 1HD  ARG A 222     -20.160  42.162 -17.218  1.00  0.00           H
ATOM    185 2HD  ARG A 222     -21.267  40.844 -16.956  1.00  0.00           H
ATOM    186  HE  ARG A 222     -19.623  39.514 -16.305  1.00  0.00           H
ATOM    187 1HH1 ARG A 222     -17.500  38.950 -16.157  1.00  0.00           H
ATOM    188 2HH1 ARG A 222     -16.225  40.060 -16.410  1.00  0.00           H
ATOM    189 1HH2 ARG A 222     -18.395  42.923 -16.170  1.00  0.00           H
ATOM    190 2HH2 ARG A 222     -16.742  42.375 -16.040  1.00  0.00           H
ATOM    191 HCAP ARG A 222     -21.856  44.168 -15.582  1.00 23.50           H
TER     192      ARG A 222
HETATM  193  O   HOH     2     -18.130  37.318 -16.067  1.00 36.74      WATR O
HETATM  194  H1  HOH     2     -17.189  36.975 -16.060  1.00  0.00      WATR H
HETATM  195  H2  HOH     2     -18.492  36.833 -16.857  1.00  0.00      WATR H
HETATM  196  O   HOH     8     -22.279  37.293 -12.525  1.00 22.47      WATR O
HETATM  197  H1  HOH     8     -22.220  36.650 -11.792  1.00  0.00      WATR H
HETATM  198  H2  HOH     8     -23.199  37.288 -12.859  1.00  0.00      WATR H
HETATM  199  O   HOH    60     -20.993  36.345 -14.631  1.00 35.38      WATR O
HETATM  200  H1  HOH    60     -20.146  35.928 -14.352  1.00  0.00      WATR H
HETATM  201  H2  HOH    60     -21.444  36.698 -13.807  1.00  0.00      WATR H
HETATM  202  O   HOH    69     -15.520  34.022 -17.602  1.00 24.11      WATR O
HETATM  203  H1  HOH    69     -16.262  33.436 -17.857  1.00  0.00      WATR H
HETATM  204  H2  HOH    69     -15.369  34.681 -18.327  1.00  0.00      WATR H
HETATM  205  O   HOH    75     -18.456  35.379 -14.262  1.00 34.38      WATR O
HETATM  206  H1  HOH    75     -17.858  35.642 -13.512  1.00  0.00      WATR H
HETATM  207  H2  HOH    75     -18.357  36.126 -14.915  1.00  0.00      WATR H
HETATM  208  O   HOH    79     -15.846  36.109 -16.092  1.00 41.31      WATR O
HETATM  209  H1  HOH    79     -16.002  35.275 -16.619  1.00  0.00      WATR H
HETATM  210  H2  HOH    79     -15.399  35.772 -15.272  1.00  0.00      WATR H
HETATM  211  O   HOH    85     -16.894  36.258 -12.228  1.00 25.54      WATR O
HETATM  212  H1  HOH    85     -16.353  37.066 -12.349  1.00  0.00      WATR H
HETATM  213  H2  HOH    85     -16.313  35.519 -11.981  1.00  0.00      WATR H
HETATM  214  O   HOH    88     -22.444  35.494 -16.685  1.00 23.19      WATR O
HETATM  215  H1  HOH    88     -22.670  34.558 -16.527  1.00  0.00      WATR H
HETATM  216  H2  HOH    88     -21.875  35.711 -15.903  1.00  0.00      WATR H
HETATM  217  O   HOH   111     -34.258  39.152 -12.418  1.00 43.10      WATR O
HETATM  218  H1  HOH   111     -34.676  38.470 -11.826  1.00  0.00      WATR H
HETATM  219  H2  HOH   111     -33.453  39.355 -11.909  1.00  0.00      WATR H
HETATM  220  O   HOH   144     -21.043  38.301 -16.534  1.00 35.85      WATR O
HETATM  221  H1  HOH   144     -21.154  37.864 -17.405  1.00  0.00      WATR H
HETATM  222  H2  HOH   144     -20.889  37.591 -15.858  1.00  0.00      WATR H
HETATM  223  O   HOH   151     -36.467  35.327  -9.853  1.00 42.00      WATR O
HETATM  224  H1  HOH   151     -35.888  34.832  -9.254  1.00  0.00      WATR H
HETATM  225  H2  HOH   151     -36.779  36.084  -9.297  1.00  0.00      WATR H
HETATM  226  O   HOH   152     -37.028  37.549  -8.396  1.00 43.28      WATR O
HETATM  227  H1  HOH   152     -36.530  38.244  -8.884  1.00  0.00      WATR H
HETATM  228  H2  HOH   152     -37.956  37.825  -8.429  1.00  0.00      WATR H
HETATM  229  O   HOH   174     -12.858  36.311 -20.675  1.00 53.24      WATR O
HETATM  230  H1  HOH   174     -13.265  35.717 -21.340  1.00  0.00      WATR H
HETATM  231  H2  HOH   174     -12.452  37.019 -21.198  1.00  0.00      WATR H
HETATM  232  O   HOH   176     -13.538  36.858 -17.244  1.00 43.70      WATR O
HETATM  233  H1  HOH   176     -12.872  36.784 -16.543  1.00  0.00      WATR H
HETATM  234  H2  HOH   176     -14.377  36.521 -16.835  1.00  0.00      WATR H
HETATM  235  O   HOH   210     -30.958  37.921 -12.015  1.00 42.84      WATR O
HETATM  236  H1  HOH   210     -31.642  37.475 -12.564  1.00  0.00      WATR H
HETATM  237  H2  HOH   210     -31.439  38.364 -11.297  1.00  0.00      WATR H
HETATM  238  O   HOH   235     -33.116  36.884 -13.432  1.00 44.41      WATR O
HETATM  239  H1  HOH   235     -33.196  36.417 -14.285  1.00  0.00      WATR H
HETATM  240  H2  HOH   235     -33.601  37.742 -13.461  1.00  0.00      WATR H
HETATM  241  O   HOH   248     -29.119  39.449 -13.266  1.00 43.27      WATR O
HETATM  242  H1  HOH   248     -29.568  40.310 -13.296  1.00  0.00      WATR H
HETATM  243  H2  HOH   248     -29.770  38.856 -12.806  1.00  0.00      WATR H
HETATM  244  O   HOH   253     -28.412  38.619 -15.642  1.00 43.71      WATR O
HETATM  245  H1  HOH   253     -28.705  38.885 -14.717  1.00  0.00      WATR H
HETATM  246  H2  HOH   253     -28.941  37.839 -15.887  1.00  0.00      WATR H
HETATM  247  O   HOH   271     -15.038  39.065 -17.736  1.00 57.06      WATR O
HETATM  248  H1  HOH   271     -14.348  38.399 -17.496  1.00  0.00      WATR H
HETATM  249  H2  HOH   271     -14.622  39.626 -18.413  1.00  0.00      WATR H
HETATM  250  O   HOH   277     -15.219  36.145 -19.264  1.00 75.92      WATR O
HETATM  251  H1  HOH   277     -15.603  36.971 -18.915  1.00  0.00      WATR H
HETATM  252  H2  HOH   277     -14.266  36.338 -19.406  1.00  0.00      WATR H
HETATM  253  O   HOH   279     -18.705  35.719 -18.141  1.00128.25      WATR O
HETATM  254  H1  HOH   279     -19.623  35.991 -18.373  1.00  0.00      WATR H
HETATM  255  H2  HOH   279     -18.190  36.286 -18.758  1.00  0.00      WATR H
HETATM  256  O   HOH   280     -34.576  36.898 -11.055  1.00 44.13      WATR O
HETATM  257  H1  HOH   280     -35.285  36.281 -10.760  1.00  0.00      WATR H
HETATM  258  H2  HOH   280     -34.094  36.472 -11.789  1.00  0.00      WATR H
HETATM  259 Si   SIO4    0     -24.473  38.574 -15.303  0.00  0.00          Si
HETATM  260  O   SIO4    0     -23.217  39.579 -15.599  0.00  0.00           O
HETATM  261  O   SIO4    0     -24.482  37.135 -16.044  0.00  0.00           O
HETATM  262  O   SIO4    0     -25.856  39.411 -15.648  0.00  0.00           O
HETATM  263  O   SIO4    0     -24.507  38.219 -13.657  0.00  0.00           O
HETATM  264  H   SIO4    0     -22.451  39.130 -16.046  0.00  0.00           H
HETATM  265  H   SIO4    0     -23.693  36.612 -16.350  0.00  0.00           H
HETATM  266  H   SIO4    0     -26.707  38.911 -15.638  0.00  0.00           H
HETATM  267  H   SIO4    0     -24.281  38.989 -13.111  0.00  0.00           H
ENDMDL
MODEL        5
ATOM      1  N   THR A  65     -17.863  39.679  -9.498  1.00 24.00           N
ATOM      2  CA  THR A  65     -17.843  38.986 -10.794  1.00 24.00           C
ATOM      3  C   THR A  65     -16.692  39.519 -11.577  1.00 25.39           C
ATOM      4  O   THR A  65     -15.881  38.858 -12.198  1.00 22.46           O
ATOM      5  CB  THR A  65     -19.141  39.151 -11.618  1.00 22.32           C
ATOM      6  OG1 THR A  65     -20.180  38.406 -10.988  1.00 22.13           O
ATOM      7  CG2 THR A  65     -19.030  38.677 -13.050  1.00 24.70           C
ATOM      8  HN  THR A  65     -18.710  40.201  -9.296  1.00  0.00           H
ATOM      9  HA  THR A  65     -17.705  37.901 -10.708  1.00  0.00           H
ATOM     10  HB  THR A  65     -19.400  40.220 -11.644  1.00  0.00           H
ATOM     11  HG1 THR A  65     -20.588  39.007 -10.339  1.00  0.00           H
ATOM     12 1HG2 THR A  65     -18.747  37.627 -13.090  1.00  0.00           H
ATOM     13 2HG2 THR A  65     -18.294  39.255 -13.616  1.00  0.00           H
ATOM     14 3HG2 THR A  65     -20.006  38.791 -13.525  1.00  0.00           H
ATOM     15 HCAP THR A  65     -17.386  39.256  -8.691  1.00 24.00           H
ATOM     16 HCAP THR A  65     -16.609  40.605 -11.497  1.00 25.39           H
ATOM     17  N   GLN A  84     -13.283  31.826 -10.998  1.00 24.24           N
ATOM     18  CA  GLN A  84     -13.903  33.072 -11.340  1.00 22.12           C
ATOM     19  C   GLN A  84     -15.245  32.920 -12.151  1.00 22.19           C
ATOM     20  O   GLN A  84     -16.154  33.710 -11.988  1.00 22.11           O
ATOM     21  CB  GLN A  84     -12.969  34.087 -12.007  1.00 22.37           C
ATOM     22  CG  GLN A  84     -12.499  33.797 -13.429  1.00 25.70           C
ATOM     23  CD  GLN A  84     -13.568  34.098 -14.456  1.00 26.08           C
ATOM     24  OE1 GLN A  84     -14.158  35.189 -14.355  1.00 24.91           O
ATOM     25  NE2 GLN A  84     -13.762  33.217 -15.447  1.00 23.12           N
ATOM     26  HN  GLN A  84     -12.441  31.548 -11.492  1.00  0.00           H
ATOM     27  HA  GLN A  84     -14.273  33.578 -10.437  1.00  0.00           H
ATOM     28 1HB  GLN A  84     -12.103  34.207 -11.353  1.00  0.00           H
ATOM     29 2HB  GLN A  84     -13.506  35.037 -12.039  1.00  0.00           H
ATOM     30 1HG  GLN A  84     -12.050  32.816 -13.518  1.00  0.00           H
ATOM     31 2HG  GLN A  84     -11.707  34.501 -13.677  1.00  0.00           H
ATOM     32 1HE2 GLN A  84     -14.426  33.419 -16.206  1.00  0.00           H
ATOM     33 2HE2 GLN A  84     -13.468  32.255 -15.309  1.00  0.00           H
ATOM     34 HCAP GLN A  84     -13.736  31.134 -10.391  1.00 24.24           H
ATOM     35 HCAP GLN A  84     -15.457  32.046 -12.793  1.00 22.19           H
ATOM     36  N   GLY A  88     -18.975  34.051 -10.425  1.00 21.76           N
ATOM     37  CA  GLY A  88     -19.825  34.744 -11.357  1.00 21.93           C
ATOM     38  C   GLY A  88     -21.236  34.224 -11.462  1.00 23.62           C
ATOM     39  O   GLY A  88     -22.192  34.919 -11.737  1.00 21.88           O
ATOM     40  HN  GLY A  88     -18.196  33.568 -10.844  1.00  0.00           H
ATOM     41 1HA  GLY A  88     -19.382  34.622 -12.349  1.00  0.00           H
ATOM     42 2HA  GLY A  88     -19.894  35.828 -11.181  1.00  0.00           H
ATOM     43 HCAP GLY A  88     -19.101  33.908  -9.417  1.00 21.76           H
ATOM     44 HCAP GLY A  88     -21.403  33.164 -11.235  1.00 23.62           H
ATOM     45  N   GLY A 104     -37.082  42.048  -7.003  1.00 22.16           N
ATOM     46  CA  GLY A 104     -37.035  41.195  -8.203  1.00 22.28           C
ATOM     47  C   GLY A 104     -35.609  40.685  -8.541  1.00 22.22           C
ATOM     48  O   GLY A 104     -35.409  39.801  -9.379  1.00 22.33           O
ATOM     49  HN  GLY A 104     -36.958  41.590  -6.114  1.00  0.00           H
ATOM     50 1HA  GLY A 104     -37.452  41.654  -9.107  1.00  0.00           H
ATOM     51 2HA  GLY A 104     -37.622  40.283  -8.057  1.00  0.00           H
ATOM     52 HCAP GLY A 104     -37.056  43.070  -7.064  1.00 22.16           H
ATOM     53  N   ALA A 105     -34.571  41.277  -7.894  1.00 22.09           N
ATOM     54  CA  ALA A 105     -33.172  40.952  -8.168  1.00 25.55           C
ATOM     55  C   ALA A 105     -32.899  40.995  -9.685  1.00 24.68           C
ATOM     56  O   ALA A 105     -32.512  40.022 -10.321  1.00 22.28           O
ATOM     57  CB  ALA A 105     -32.760  39.610  -7.576  1.00 21.77           C
ATOM     58  HN  ALA A 105     -34.781  41.987  -7.203  1.00  0.00           H
ATOM     59  HA  ALA A 105     -32.585  41.760  -7.717  1.00  0.00           H
ATOM     60 1HB  ALA A 105     -33.355  38.817  -8.030  1.00  0.00           H
ATOM     61 2HB  ALA A 105     -32.924  39.613  -6.497  1.00  0.00           H
ATOM     62 3HB  ALA A 105     -31.703  39.406  -7.755  1.00  0.00           H
ATOM     63  N   HIS A 106     -33.100  42.209 -10.291  1.00 22.55           N
ATOM     64  CA  HIS A 106     -32.878  42.253 -11.719  1.00 22.83           C
ATOM     65  C   HIS A 106     -31.438  42.353 -12.063  1.00 26.81           C
ATOM     66  O   HIS A 106     -30.987  41.608 -12.902  1.00 26.58           O
ATOM     67  HN  HIS A 106     -33.183  43.069  -9.710  1.00  0.00           H
ATOM     68  HA  HIS A 106     -33.216  41.308 -12.154  1.00  0.00           H
ATOM     69 HCAP HIS A 106     -30.850  43.121 -11.533  1.00 26.81           H
ATOM     70 HCAP HIS A 106     -33.378  43.053 -12.258  1.00 22.83           H
ATOM     71  CB  ASN A 108     -29.315  42.456 -15.675  1.00 23.52           C
ATOM     72  CG  ASN A 108     -28.913  42.199 -17.137  1.00 23.81           C
ATOM     73  OD1 ASN A 108     -29.009  43.035 -18.046  1.00 24.59           O
ATOM     74  ND2 ASN A 108     -28.514  40.938 -17.404  1.00 23.75           N
ATOM     75 1HB  ASN A 108     -30.301  42.031 -15.485  1.00  0.00           H
ATOM     76 2HB  ASN A 108     -28.635  41.911 -15.019  1.00  0.00           H
ATOM     77 1HD2 ASN A 108     -28.191  40.291 -16.692  1.00  0.00           H
ATOM     78 2HD2 ASN A 108     -28.165  40.788 -18.355  1.00  0.00           H
ATOM     79 HCAP ASN A 108     -29.324  43.513 -15.346  1.00 23.52           H
ATOM     80  N   THR A 156     -13.026  43.100 -17.321  1.00 24.53           N
ATOM     81  CA  THR A 156     -13.774  43.526 -18.450  1.00 27.34           C
ATOM     82  C   THR A 156     -14.281  42.393 -19.325  1.00 26.54           C
ATOM     83  O   THR A 156     -13.779  41.291 -19.366  1.00 25.31           O
ATOM     84  HN  THR A 156     -12.024  43.167 -17.371  1.00  0.00           H
ATOM     85  HA  THR A 156     -14.678  44.071 -18.125  1.00  0.00           H
ATOM     86 HCAP THR A 156     -13.478  42.646 -16.521  1.00 24.53           H
ATOM     87 HCAP THR A 156     -15.173  42.634 -19.920  1.00 26.54           H
ATOM     88 HCAP THR A 156     -13.202  44.218 -19.078  1.00 27.34           H
ATOM     89  CB  MET A 177     -29.727  34.334 -18.863  1.00 25.95           C
ATOM     90  CG  MET A 177     -29.886  35.131 -17.550  1.00 27.22           C
ATOM     91  SD  MET A 177     -30.880  36.674 -17.695  1.00 32.96           S
ATOM     92  CE  MET A 177     -29.657  37.693 -18.580  1.00 32.36           C
ATOM     93 1HB  MET A 177     -29.636  35.012 -19.715  1.00  0.00           H
ATOM     94 2HB  MET A 177     -28.791  33.766 -18.820  1.00  0.00           H
ATOM     95 1HG  MET A 177     -28.904  35.419 -17.167  1.00  0.00           H
ATOM     96 2HG  MET A 177     -30.364  34.542 -16.761  1.00  0.00           H
ATOM     97 1HE  MET A 177     -29.274  37.167 -19.458  1.00  0.00           H
ATOM     98 2HE  MET A 177     -28.840  37.961 -17.908  1.00  0.00           H
ATOM     99 3HE  MET A 177     -30.154  38.608 -18.910  1.00  0.00           H
ATOM    100 HCAP MET A 177     -30.506  33.593 -19.107  1.00 25.95           H
ATOM    101  CB  THR A 181     -35.083  35.128 -16.053  1.00 26.43           C
ATOM    102  OG1 THR A 181     -33.694  34.937 -15.821  1.00 23.83           O
ATOM    103  CG2 THR A 181     -35.502  36.267 -15.127  1.00 26.90           C
ATOM    104  HB  THR A 181     -35.273  35.458 -17.080  1.00  0.00           H
ATOM    105  HG1 THR A 181     -33.321  34.452 -16.586  1.00  0.00           H
ATOM    106 1HG2 THR A 181     -35.466  35.990 -14.069  1.00  0.00           H
ATOM    107 2HG2 THR A 181     -36.505  36.624 -15.370  1.00  0.00           H
ATOM    108 3HG2 THR A 181     -34.801  37.092 -15.282  1.00  0.00           H
ATOM    109 HCAP THR A 181     -35.648  34.179 -15.913  1.00 26.43           H
ATOM    110  N   VAL A 203     -26.203  32.082 -15.645  1.00 22.67           N
ATOM    111  CA  VAL A 203     -25.037  32.912 -15.437  1.00 22.71           C
ATOM    112  C   VAL A 203     -23.691  32.235 -15.335  1.00 22.68           C
ATOM    113  O   VAL A 203     -22.699  32.738 -15.824  1.00 22.86           O
ATOM    114  CB  VAL A 203     -25.294  33.880 -14.256  1.00 22.50           C
ATOM    115  CG1 VAL A 203     -24.039  34.693 -13.966  1.00 22.50           C
ATOM    116  CG2 VAL A 203     -26.478  34.781 -14.632  1.00 22.60           C
ATOM    117  HN  VAL A 203     -26.820  31.940 -14.851  1.00  0.00           H
ATOM    118  HA  VAL A 203     -24.889  33.567 -16.311  1.00  0.00           H
ATOM    119  HB  VAL A 203     -25.554  33.276 -13.379  1.00  0.00           H
ATOM    120 1HG1 VAL A 203     -23.797  35.334 -14.815  1.00  0.00           H
ATOM    121 2HG1 VAL A 203     -23.168  34.074 -13.761  1.00  0.00           H
ATOM    122 3HG1 VAL A 203     -24.161  35.318 -13.089  1.00  0.00           H
ATOM    123 1HG2 VAL A 203     -27.278  34.217 -15.114  1.00  0.00           H
ATOM    124 2HG2 VAL A 203     -26.139  35.565 -15.317  1.00  0.00           H
ATOM    125 3HG2 VAL A 203     -26.914  35.277 -13.771  1.00  0.00           H
ATOM    126 HCAP VAL A 203     -26.224  31.364 -16.376  1.00 22.67           H
ATOM    127 HCAP VAL A 203     -23.604  31.253 -14.859  1.00 22.68           H
ATOM    128  N   SER A 207     -20.575  32.324 -18.216  1.00 23.34           N
ATOM    129  CA  SER A 207     -19.244  32.612 -17.759  1.00 25.93           C
ATOM    130  C   SER A 207     -18.218  31.575 -18.114  1.00 23.42           C
ATOM    131  O   SER A 207     -17.073  31.865 -18.399  1.00 23.59           O
ATOM    132  CB  SER A 207     -19.219  32.892 -16.257  1.00 25.33           C
ATOM    133  OG  SER A 207     -17.936  33.411 -15.991  1.00 28.19           O
ATOM    134  HN  SER A 207     -21.234  31.990 -17.527  1.00  0.00           H
ATOM    135  HA  SER A 207     -18.876  33.550 -18.191  1.00  0.00           H
ATOM    136 1HB  SER A 207     -19.431  31.982 -15.672  1.00  0.00           H
ATOM    137 2HB  SER A 207     -20.007  33.619 -16.044  1.00  0.00           H
ATOM    138  HG1 SER A 207     -18.035  34.102 -15.294  1.00  0.00           H
ATOM    139 HCAP SER A 207     -20.882  32.324 -19.200  1.00 23.34           H
ATOM    140 HCAP SER A 207     -18.573  30.542 -18.251  1.00 23.42           H
ATOM    141  N   GLY A 215     -16.351  37.226 -23.221  1.00 26.62           N
ATOM    142  CA  GLY A 215     -16.346  37.549 -21.811  1.00 26.68           C
ATOM    143  C   GLY A 215     -17.671  37.359 -21.053  1.00 24.88           C
ATOM    144  O   GLY A 215     -17.776  37.647 -19.852  1.00 25.33           O
ATOM    145  HN  GLY A 215     -16.240  36.258 -23.485  1.00  0.00           H
ATOM    146 1HA  GLY A 215     -16.010  38.568 -21.607  1.00  0.00           H
ATOM    147 2HA  GLY A 215     -15.619  36.929 -21.280  1.00  0.00           H
ATOM    148 HCAP GLY A 215     -16.688  37.881 -23.932  1.00 26.62           H
ATOM    149  N   GLY A 216     -18.668  36.804 -21.772  1.00 24.55           N
ATOM    150  CA  GLY A 216     -19.902  36.330 -21.193  1.00 25.75           C
ATOM    151  C   GLY A 216     -20.605  37.349 -20.302  1.00 29.23           C
ATOM    152  O   GLY A 216     -20.800  37.138 -19.094  1.00 29.79           O
ATOM    153  HN  GLY A 216     -18.479  36.629 -22.755  1.00  0.00           H
ATOM    154 1HA  GLY A 216     -19.711  35.434 -20.598  1.00  0.00           H
ATOM    155 2HA  GLY A 216     -20.578  36.096 -22.017  1.00  0.00           H
ATOM    156  N   SER A 217     -21.032  38.462 -20.916  1.00 24.34           N
ATOM    157  CA  SER A 217     -21.671  39.455 -20.087  1.00 25.98           C
ATOM    158  C   SER A 217     -23.133  39.188 -19.803  1.00 24.12           C
ATOM    159  O   SER A 217     -23.512  38.930 -18.681  1.00 23.83           O
ATOM    160  HN  SER A 217     -21.132  38.490 -21.955  1.00  0.00           H
ATOM    161  HA  SER A 217     -21.173  39.455 -19.116  1.00  0.00           H
ATOM    162 HCAP SER A 217     -23.833  39.367 -20.633  1.00 24.12           H
ATOM    163 HCAP SER A 217     -21.539  40.449 -20.498  1.00 25.98           H
ATOM    164  CB  ASN A 219     -25.235  42.090 -17.357  1.00 23.82           C
ATOM    165  CG  ASN A 219     -25.695  42.934 -16.163  1.00 24.05           C
ATOM    166  OD1 ASN A 219     -25.722  44.173 -16.169  1.00 25.13           O
ATOM    167  ND2 ASN A 219     -26.001  42.225 -15.055  1.00 23.34           N
ATOM    168 1HB  ASN A 219     -24.159  41.926 -17.268  1.00  0.00           H
ATOM    169 2HB  ASN A 219     -25.713  41.108 -17.302  1.00  0.00           H
ATOM    170 1HD2 ASN A 219     -26.214  41.229 -15.089  1.00  0.00           H
ATOM    171 2HD2 ASN A 219     -26.377  42.753 -14.266  1.00  0.00           H
ATOM    172 HCAP ASN A 219     -25.424  42.499 -18.366  1.00 23.82           H
ATOM    173  CB  ARG A 222     -22.132  43.105 -15.517  1.00 23.50           C
ATOM    174  CG  ARG A 222     -21.013  42.092 -15.181  1.00 23.34           C
ATOM    175  CD  ARG A 222     -20.420  41.451 -16.446  1.00 24.78           C
ATOM    176  NE  ARG A 222     -19.322  40.530 -16.192  1.00 26.43           N
ATOM    177  CZ  ARG A 222     -18.038  40.885 -16.117  1.00 23.54           C
ATOM    178  NH1 ARG A 222     -17.096  39.935 -16.032  1.00 23.45           N
ATOM    179  NH2 ARG A 222     -17.686  42.182 -16.071  1.00 23.67           N1+
ATOM    180 1HB  ARG A 222     -22.588  42.840 -16.474  1.00  0.00           H
ATOM    181 2HB  ARG A 222     -22.926  43.051 -14.765  1.00  0.00           H
ATOM    182 1HG  ARG A 222     -21.441  41.282 -14.586  1.00  0.00           H
ATOM    183 2HG  ARG A 222     -20.222  42.542 -14.568  1.00  0.00           H
ATOM    184 1HD  ARG A 222     -20.094  42.183 -17.193  1.00  0.00           H
ATOM    185 2HD  ARG A 222     -21.204  40.870 -16.928  1.00  0.00           H
ATOM    186  HE  ARG A 222     -19.570  39.537 -16.271  1.00  0.00           H
ATOM    187 1HH1 ARG A 222     -17.439  38.975 -16.171  1.00  0.00           H
ATOM    188 2HH1 ARG A 222     -16.170  40.091 -16.428  1.00  0.00           H
ATOM    189 1HH2 ARG A 222     -18.354  42.941 -16.155  1.00  0.00           H
ATOM    190 2HH2 ARG A 222     -16.693  42.407 -16.050  1.00  0.00           H
ATOM    191 HCAP ARG A 222     -21.850  44.167 -15.579  1.00 23.50           H
TER     192      ARG A 222
HETATM  193  O   HOH     2     -18.124  37.359 -16.075  1.00 36.74      WATR O
HETATM  194  H1  HOH     2     -17.196  36.985 -16.046  1.00  0.00      WATR H
HETATM  195  H2  HOH     2     -18.484  36.875 -16.865  1.00  0.00      WATR H
HETATM  196  O   HOH     8     -22.555  37.561 -12.728  1.00 22.47      WATR O
HETATM  197  H1  HOH     8     -22.501  36.757 -12.175  1.00  0.00      WATR H
HETATM  198  H2  HOH     8     -23.457  37.602 -13.104  1.00  0.00      WATR H
HETATM  199  O   HOH    60     -21.004  36.467 -14.613  1.00 35.38      WATR O
HETATM  200  H1  HOH    60     -20.176  36.114 -14.215  1.00  0.00      WATR H
HETATM  201  H2  HOH    60     -21.568  36.881 -13.900  1.00  0.00      WATR H
HETATM  202  O   HOH    69     -15.512  34.004 -17.593  1.00 24.11      WATR O
HETATM  203  H1  HOH    69     -16.247  33.414 -17.859  1.00  0.00      WATR H
HETATM  204  H2  HOH    69     -15.387  34.691 -18.298  1.00  0.00      WATR H
HETATM  205  O   HOH    75     -18.500  35.432 -14.251  1.00 34.38      WATR O
HETATM  206  H1  HOH    75     -17.855  35.685 -13.537  1.00  0.00      WATR H
HETATM  207  H2  HOH    75     -18.401  36.160 -14.925  1.00  0.00      WATR H
HETATM  208  O   HOH    79     -15.890  36.068 -16.062  1.00 41.31      WATR O
HETATM  209  H1  HOH    79     -16.048  35.236 -16.589  1.00  0.00      WATR H
HETATM  210  H2  HOH    79     -15.406  35.739 -15.261  1.00  0.00      WATR H
HETATM  211  O   HOH    85     -16.902  36.267 -12.226  1.00 25.54      WATR O
HETATM  212  H1  HOH    85     -16.352  37.068 -12.348  1.00  0.00      WATR H
HETATM  213  H2  HOH    85     -16.330  35.519 -11.982  1.00  0.00      WATR H
HETATM  214  O   HOH    88     -21.854  35.236 -16.792  1.00 23.19      WATR O
HETATM  215  H1  HOH    88     -22.186  34.340 -16.597  1.00  0.00      WATR H
HETATM  216  H2  HOH    88     -21.501  35.552 -15.920  1.00  0.00      WATR H
HETATM  217  O   HOH   111     -35.802  38.161 -11.598  1.00 43.10      WATR O
HETATM  218  H1  HOH   111     -36.133  37.282 -11.334  1.00  0.00      WATR H
HETATM  219  H2  HOH   111     -35.839  38.703 -10.781  1.00  0.00      WATR H
HETATM  220  O   HOH   144     -20.995  38.387 -16.501  1.00 35.85      WATR O
HETATM  221  H1  HOH   144     -21.063  37.941 -17.371  1.00  0.00      WATR H
HETATM  222  H2  HOH   144     -20.876  37.672 -15.822  1.00  0.00      WATR H
HETATM  223  O   HOH   151     -36.486  35.579  -8.477  1.00 42.00      WATR O
HETATM  224  H1  HOH   151     -36.079  35.458  -9.363  1.00  0.00      WATR H
HETATM  225  H2  HOH   151     -37.273  35.012  -8.495  1.00  0.00      WATR H
HETATM  226  O   HOH   152     -38.026  37.906  -8.300  1.00 43.28      WATR O
HETATM  227  H1  HOH   152     -38.116  38.107  -7.355  1.00  0.00      WATR H
HETATM  228  H2  HOH   152     -37.357  37.188  -8.349  1.00  0.00      WATR H
HETATM  229  O   HOH   174     -12.989  36.403 -20.641  1.00 53.24      WATR O
HETATM  230  H1  HOH   174     -13.299  35.805 -21.353  1.00  0.00      WATR H
HETATM  231  H2  HOH   174     -12.026  36.316 -20.624  1.00  0.00      WATR H
HETATM  232  O   HOH   176     -13.543  36.792 -17.180  1.00 43.70      WATR O
HETATM  233  H1  HOH   176     -12.952  36.737 -16.413  1.00  0.00      WATR H
HETATM  234  H2  HOH   176     -14.414  36.471 -16.831  1.00  0.00      WATR H
HETATM  235  O   HOH   210     -31.139  38.167 -11.854  1.00 42.84      WATR O
HETATM  236  H1  HOH   210     -31.863  37.554 -11.599  1.00  0.00      WATR H
HETATM  237  H2  HOH   210     -31.381  38.988 -11.390  1.00  0.00      WATR H
HETATM  238  O   HOH   226     -23.214  39.910 -15.834  1.00 37.79      WATR O
HETATM  239  H1  HOH   226     -22.449  39.296 -15.991  1.00  0.00      WATR H
HETATM  240  H2  HOH   226     -23.673  39.867 -16.689  1.00  0.00      WATR H
HETATM  241  O   HOH   235     -33.541  36.800 -12.107  1.00 44.41      WATR O
HETATM  242  H1  HOH   235     -34.223  37.517 -11.987  1.00  0.00      WATR H
HETATM  243  H2  HOH   235     -33.257  36.830 -13.046  1.00  0.00      WATR H
HETATM  244  O   HOH   241     -24.803  38.216 -14.419  1.00 38.29      WATR O
HETATM  245  H1  HOH   241     -24.239  39.004 -14.635  1.00  0.00      WATR H
HETATM  246  H2  HOH   241     -24.471  37.600 -15.133  1.00  0.00      WATR H
HETATM  247  O   HOH   244     -23.753  37.067 -16.509  1.00 50.34      WATR O
HETATM  248  H1  HOH   244     -23.738  37.644 -17.290  1.00  0.00      WATR H
HETATM  249  H2  HOH   244     -23.080  36.356 -16.681  1.00  0.00      WATR H
HETATM  250  O   HOH   248     -31.902  37.676 -14.313  1.00 43.27      WATR O
HETATM  251  H1  HOH   248     -32.275  38.403 -14.835  1.00  0.00      WATR H
HETATM  252  H2  HOH   248     -31.582  38.068 -13.449  1.00  0.00      WATR H
HETATM  253  O   HOH   271     -15.026  38.974 -17.807  1.00 57.06      WATR O
HETATM  254  H1  HOH   271     -14.325  38.337 -17.526  1.00  0.00      WATR H
HETATM  255  H2  HOH   271     -14.607  39.528 -18.490  1.00  0.00      WATR H
HETATM  256  O   HOH   277     -15.268  36.155 -19.220  1.00 75.92      WATR O
HETATM  257  H1  HOH   277     -15.585  37.005 -18.855  1.00  0.00      WATR H
HETATM  258  H2  HOH   277     -14.314  36.297 -19.413  1.00  0.00      WATR H
HETATM  259  O   HOH   279     -18.711  35.736 -18.125  1.00128.25      WATR O
HETATM  260  H1  HOH   279     -19.660  35.917 -18.289  1.00  0.00      WATR H
HETATM  261  H2  HOH   279     -18.277  36.334 -18.774  1.00  0.00      WATR H
HETATM  262  O   HOH   280     -35.539  35.310 -11.110  1.00 44.13      WATR O
HETATM  263  H1  HOH   280     -35.852  34.674 -11.770  1.00  0.00      WATR H
HETATM  264  H2  HOH   280     -34.674  35.655 -11.457  1.00  0.00      WATR H
HETATM  265 Si   SIO4    0     -28.217  38.852 -14.357  0.00  0.00          Si
HETATM  266  O   SIO4    0     -27.015  39.444 -15.363  0.00  0.00           O
HETATM  267  O   SIO4    0     -27.578  37.614 -13.493  0.00  0.00           O
HETATM  268  O   SIO4    0     -29.427  38.396 -15.353  0.00  0.00           O
HETATM  269  O   SIO4    0     -28.639  40.098 -13.379  0.00  0.00           O
HETATM  270  H   SIO4    0     -26.176  38.936 -15.219  0.00  0.00           H
HETATM  271  H   SIO4    0     -26.604  37.629 -13.495  0.00  0.00           H
HETATM  272  H   SIO4    0     -30.216  37.898 -15.042  0.00  0.00           H
HETATM  273  H   SIO4    0     -29.538  40.453 -13.355  0.00  0.00           H
ENDMDL
MODEL        6
ATOM      1  N   THR A  65     -17.865  39.678  -9.498  1.00 24.00           N
ATOM      2  CA  THR A  65     -17.830  38.968 -10.786  1.00 24.00           C
ATOM      3  C   THR A  65     -16.691  39.519 -11.578  1.00 25.39           C
ATOM      4  O   THR A  65     -15.876  38.862 -12.200  1.00 22.46           O
ATOM      5  CB  THR A  65     -19.131  39.077 -11.601  1.00 22.32           C
ATOM      6  OG1 THR A  65     -20.039  38.190 -10.967  1.00 22.13           O
ATOM      7  CG2 THR A  65     -18.973  38.755 -13.079  1.00 24.70           C
ATOM      8  HN  THR A  65     -18.757  40.124  -9.299  1.00  0.00           H
ATOM      9  HA  THR A  65     -17.659  37.888 -10.697  1.00  0.00           H
ATOM     10  HB  THR A  65     -19.476  40.120 -11.547  1.00  0.00           H
ATOM     11  HG1 THR A  65     -20.910  38.259 -11.412  1.00  0.00           H
ATOM     12 1HG2 THR A  65     -18.590  37.748 -13.224  1.00  0.00           H
ATOM     13 2HG2 THR A  65     -18.304  39.461 -13.584  1.00  0.00           H
ATOM     14 3HG2 THR A  65     -19.949  38.823 -13.564  1.00  0.00           H
ATOM     15 HCAP THR A  65     -17.386  39.256  -8.691  1.00 24.00           H
ATOM     16 HCAP THR A  65     -16.609  40.605 -11.497  1.00 25.39           H
ATOM     17  N   GLN A  84     -13.282  31.827 -10.997  1.00 24.24           N
ATOM     18  CA  GLN A  84     -13.903  33.073 -11.340  1.00 22.12           C
ATOM     19  C   GLN A  84     -15.246  32.920 -12.151  1.00 22.19           C
ATOM     20  O   GLN A  84     -16.154  33.710 -11.985  1.00 22.11           O
ATOM     21  CB  GLN A  84     -12.970  34.087 -12.012  1.00 22.37           C
ATOM     22  CG  GLN A  84     -12.494  33.792 -13.431  1.00 25.70           C
ATOM     23  CD  GLN A  84     -13.553  34.096 -14.468  1.00 26.08           C
ATOM     24  OE1 GLN A  84     -14.126  35.198 -14.386  1.00 24.91           O
ATOM     25  NE2 GLN A  84     -13.757  33.206 -15.450  1.00 23.12           N
ATOM     26  HN  GLN A  84     -12.441  31.549 -11.491  1.00  0.00           H
ATOM     27  HA  GLN A  84     -14.273  33.581 -10.438  1.00  0.00           H
ATOM     28 1HB  GLN A  84     -12.105  34.211 -11.356  1.00  0.00           H
ATOM     29 2HB  GLN A  84     -13.508  35.036 -12.048  1.00  0.00           H
ATOM     30 1HG  GLN A  84     -12.047  32.811 -13.515  1.00  0.00           H
ATOM     31 2HG  GLN A  84     -11.700  34.494 -13.675  1.00  0.00           H
ATOM     32 1HE2 GLN A  84     -14.421  33.413 -16.208  1.00  0.00           H
ATOM     33 2HE2 GLN A  84     -13.482  32.241 -15.299  1.00  0.00           H
ATOM     34 HCAP GLN A  84     -13.736  31.135 -10.391  1.00 24.24           H
ATOM     35 HCAP GLN A  84     -15.457  32.046 -12.793  1.00 22.19           H
ATOM     36  N   GLY A  88     -18.975  34.044 -10.426  1.00 21.76           N
ATOM     37  CA  GLY A  88     -19.819  34.735 -11.368  1.00 21.93           C
ATOM     38  C   GLY A  88     -21.229  34.219 -11.469  1.00 23.62           C
ATOM     39  O   GLY A  88     -22.194  34.903 -11.746  1.00 21.88           O
ATOM     40  HN  GLY A  88     -18.195  33.560 -10.840  1.00  0.00           H
ATOM     41 1HA  GLY A  88     -19.376  34.592 -12.359  1.00  0.00           H
ATOM     42 2HA  GLY A  88     -19.867  35.823 -11.210  1.00  0.00           H
ATOM     43 HCAP GLY A  88     -19.101  33.906  -9.418  1.00 21.76           H
ATOM     44 HCAP GLY A  88     -21.401  33.163 -11.236  1.00 23.62           H
ATOM     45  N   GLY A 104     -37.085  42.048  -7.003  1.00 22.16           N
ATOM     46  CA  GLY A 104     -37.035  41.194  -8.202  1.00 22.28           C
ATOM     47  C   GLY A 104     -35.602  40.691  -8.529  1.00 22.22           C
ATOM     48  O   GLY A 104     -35.388  39.797  -9.353  1.00 22.33           O
ATOM     49  HN  GLY A 104     -36.968  41.591  -6.113  1.00  0.00           H
ATOM     50 1HA  GLY A 104     -37.451  41.649  -9.108  1.00  0.00           H
ATOM     51 2HA  GLY A 104     -37.617  40.279  -8.055  1.00  0.00           H
ATOM     52 HCAP GLY A 104     -37.057  43.070  -7.063  1.00 22.16           H
ATOM     53  N   ALA A 105     -34.569  41.296  -7.886  1.00 22.09           N
ATOM     54  CA  ALA A 105     -33.169  40.973  -8.156  1.00 25.55           C
ATOM     55  C   ALA A 105     -32.888  41.008  -9.673  1.00 24.68           C
ATOM     56  O   ALA A 105     -32.472  40.033 -10.292  1.00 22.28           O
ATOM     57  CB  ALA A 105     -32.754  39.636  -7.554  1.00 21.77           C
ATOM     58  HN  ALA A 105     -34.782  42.010  -7.200  1.00  0.00           H
ATOM     59  HA  ALA A 105     -32.584  41.783  -7.707  1.00  0.00           H
ATOM     60 1HB  ALA A 105     -33.332  38.835  -8.019  1.00  0.00           H
ATOM     61 2HB  ALA A 105     -32.943  39.635  -6.479  1.00  0.00           H
ATOM     62 3HB  ALA A 105     -31.689  39.447  -7.701  1.00  0.00           H
ATOM     63  N   HIS A 106     -33.104  42.209 -10.291  1.00 22.55           N
ATOM     64  CA  HIS A 106     -32.880  42.249 -11.722  1.00 22.83           C
ATOM     65  C   HIS A 106     -31.442  42.359 -12.060  1.00 26.81           C
ATOM     66  O   HIS A 106     -30.984  41.627 -12.906  1.00 26.58           O
ATOM     67  HN  HIS A 106     -33.196  43.071  -9.714  1.00  0.00           H
ATOM     68  HA  HIS A 106     -33.215  41.305 -12.161  1.00  0.00           H
ATOM     69 HCAP HIS A 106     -30.851  43.122 -11.532  1.00 26.81           H
ATOM     70 HCAP HIS A 106     -33.378  43.052 -12.259  1.00 22.83           H
ATOM     71  CB  ASN A 108     -29.325  42.450 -15.659  1.00 23.52           C
ATOM     72  CG  ASN A 108     -28.938  42.167 -17.120  1.00 23.81           C
ATOM     73  OD1 ASN A 108     -28.944  43.014 -18.021  1.00 24.59           O
ATOM     74  ND2 ASN A 108     -28.621  40.879 -17.376  1.00 23.75           N
ATOM     75 1HB  ASN A 108     -30.304  42.022 -15.437  1.00  0.00           H
ATOM     76 2HB  ASN A 108     -28.617  41.917 -15.024  1.00  0.00           H
ATOM     77 1HD2 ASN A 108     -28.564  40.169 -16.653  1.00  0.00           H
ATOM     78 2HD2 ASN A 108     -28.222  40.690 -18.297  1.00  0.00           H
ATOM     79 HCAP ASN A 108     -29.327  43.511 -15.341  1.00 23.52           H
ATOM     80  N   THR A 156     -13.026  43.101 -17.321  1.00 24.53           N
ATOM     81  CA  THR A 156     -13.774  43.527 -18.449  1.00 27.34           C
ATOM     82  C   THR A 156     -14.281  42.393 -19.324  1.00 26.54           C
ATOM     83  O   THR A 156     -13.778  41.291 -19.364  1.00 25.31           O
ATOM     84  HN  THR A 156     -12.024  43.166 -17.371  1.00  0.00           H
ATOM     85  HA  THR A 156     -14.678  44.071 -18.124  1.00  0.00           H
ATOM     86 HCAP THR A 156     -13.478  42.646 -16.520  1.00 24.53           H
ATOM     87 HCAP THR A 156     -15.173  42.634 -19.920  1.00 26.54           H
ATOM     88 HCAP THR A 156     -13.202  44.218 -19.078  1.00 27.34           H
ATOM     89  CB  MET A 177     -29.710  34.317 -18.882  1.00 25.95           C
ATOM     90  CG  MET A 177     -29.764  35.043 -17.530  1.00 27.22           C
ATOM     91  SD  MET A 177     -30.813  36.560 -17.479  1.00 32.96           S
ATOM     92  CE  MET A 177     -30.085  37.487 -18.879  1.00 32.36           C
ATOM     93 1HB  MET A 177     -29.649  35.026 -19.709  1.00  0.00           H
ATOM     94 2HB  MET A 177     -28.777  33.744 -18.912  1.00  0.00           H
ATOM     95 1HG  MET A 177     -28.755  35.339 -17.235  1.00  0.00           H
ATOM     96 2HG  MET A 177     -30.150  34.406 -16.729  1.00  0.00           H
ATOM     97 1HE  MET A 177     -30.487  37.136 -19.831  1.00  0.00           H
ATOM     98 2HE  MET A 177     -28.996  37.394 -18.879  1.00  0.00           H
ATOM     99 3HE  MET A 177     -30.338  38.540 -18.749  1.00  0.00           H
ATOM    100 HCAP MET A 177     -30.501  33.588 -19.113  1.00 25.95           H
ATOM    101  CB  THR A 181     -35.085  35.128 -16.058  1.00 26.43           C
ATOM    102  OG1 THR A 181     -33.694  34.934 -15.821  1.00 23.83           O
ATOM    103  CG2 THR A 181     -35.513  36.276 -15.148  1.00 26.90           C
ATOM    104  HB  THR A 181     -35.268  35.448 -17.090  1.00  0.00           H
ATOM    105  HG1 THR A 181     -33.328  34.444 -16.586  1.00  0.00           H
ATOM    106 1HG2 THR A 181     -35.518  36.005 -14.090  1.00  0.00           H
ATOM    107 2HG2 THR A 181     -36.504  36.643 -15.429  1.00  0.00           H
ATOM    108 3HG2 THR A 181     -34.797  37.091 -15.273  1.00  0.00           H
ATOM    109 HCAP THR A 181     -35.648  34.179 -15.914  1.00 26.43           H
ATOM    110  N   VAL A 203     -26.206  32.083 -15.645  1.00 22.67           N
ATOM    111  CA  VAL A 203     -25.047  32.923 -15.430  1.00 22.71           C
ATOM    112  C   VAL A 203     -23.696  32.244 -15.320  1.00 22.68           C
ATOM    113  O   VAL A 203     -22.702  32.751 -15.800  1.00 22.86           O
ATOM    114  CB  VAL A 203     -25.328  33.909 -14.263  1.00 22.50           C
ATOM    115  CG1 VAL A 203     -24.080  34.728 -13.961  1.00 22.50           C
ATOM    116  CG2 VAL A 203     -26.500  34.820 -14.661  1.00 22.60           C
ATOM    117  HN  VAL A 203     -26.823  31.938 -14.852  1.00  0.00           H
ATOM    118  HA  VAL A 203     -24.890  33.569 -16.309  1.00  0.00           H
ATOM    119  HB  VAL A 203     -25.605  33.313 -13.385  1.00  0.00           H
ATOM    120 1HG1 VAL A 203     -23.802  35.319 -14.833  1.00  0.00           H
ATOM    121 2HG1 VAL A 203     -23.225  34.114 -13.686  1.00  0.00           H
ATOM    122 3HG1 VAL A 203     -24.247  35.410 -13.133  1.00  0.00           H
ATOM    123 1HG2 VAL A 203     -27.300  34.259 -15.151  1.00  0.00           H
ATOM    124 2HG2 VAL A 203     -26.140  35.603 -15.337  1.00  0.00           H
ATOM    125 3HG2 VAL A 203     -26.941  35.322 -13.802  1.00  0.00           H
ATOM    126 HCAP VAL A 203     -26.225  31.364 -16.376  1.00 22.67           H
ATOM    127 HCAP VAL A 203     -23.605  31.254 -14.856  1.00 22.68           H
ATOM    128  N   SER A 207     -20.577  32.324 -18.217  1.00 23.34           N
ATOM    129  CA  SER A 207     -19.246  32.612 -17.759  1.00 25.93           C
ATOM    130  C   SER A 207     -18.219  31.575 -18.114  1.00 23.42           C
ATOM    131  O   SER A 207     -17.073  31.866 -18.397  1.00 23.59           O
ATOM    132  CB  SER A 207     -19.226  32.890 -16.257  1.00 25.33           C
ATOM    133  OG  SER A 207     -17.945  33.409 -15.986  1.00 28.19           O
ATOM    134  HN  SER A 207     -21.239  32.000 -17.527  1.00  0.00           H
ATOM    135  HA  SER A 207     -18.878  33.550 -18.191  1.00  0.00           H
ATOM    136 1HB  SER A 207     -19.440  31.979 -15.674  1.00  0.00           H
ATOM    137 2HB  SER A 207     -20.015  33.617 -16.047  1.00  0.00           H
ATOM    138  HG1 SER A 207     -18.055  34.113 -15.303  1.00  0.00           H
ATOM    139 HCAP SER A 207     -20.883  32.324 -19.200  1.00 23.34           H
ATOM    140 HCAP SER A 207     -18.573  30.542 -18.251  1.00 23.42           H
ATOM    141  N   GLY A 215     -16.344  37.228 -23.222  1.00 26.62           N
ATOM    142  CA  GLY A 215     -16.343  37.551 -21.812  1.00 26.68           C
ATOM    143  C   GLY A 215     -17.672  37.365 -21.060  1.00 24.88           C
ATOM    144  O   GLY A 215     -17.782  37.660 -19.861  1.00 25.33           O
ATOM    145  HN  GLY A 215     -16.232  36.260 -23.486  1.00  0.00           H
ATOM    146 1HA  GLY A 215     -16.005  38.569 -21.607  1.00  0.00           H
ATOM    147 2HA  GLY A 215     -15.621  36.929 -21.279  1.00  0.00           H
ATOM    148 HCAP GLY A 215     -16.686  37.882 -23.932  1.00 26.62           H
ATOM    149  N   GLY A 216     -18.664  36.804 -21.780  1.00 24.55           N
ATOM    150  CA  GLY A 216     -19.903  36.333 -21.209  1.00 25.75           C
ATOM    151  C   GLY A 216     -20.602  37.347 -20.310  1.00 29.23           C
ATOM    152  O   GLY A 216     -20.790  37.127 -19.102  1.00 29.79           O
ATOM    153  HN  GLY A 216     -18.470  36.625 -22.761  1.00  0.00           H
ATOM    154 1HA  GLY A 216     -19.719  35.430 -20.623  1.00  0.00           H
ATOM    155 2HA  GLY A 216     -20.578  36.110 -22.038  1.00  0.00           H
ATOM    156  N   SER A 217     -21.030  38.463 -20.918  1.00 24.34           N
ATOM    157  CA  SER A 217     -21.672  39.455 -20.088  1.00 25.98           C
ATOM    158  C   SER A 217     -23.133  39.180 -19.803  1.00 24.12           C
ATOM    159  O   SER A 217     -23.499  38.899 -18.684  1.00 23.83           O
ATOM    160  HN  SER A 217     -21.132  38.491 -21.956  1.00  0.00           H
ATOM    161  HA  SER A 217     -21.174  39.454 -19.117  1.00  0.00           H
ATOM    162 HCAP SER A 217     -23.833  39.366 -20.633  1.00 24.12           H
ATOM    163 HCAP SER A 217     -21.539  40.449 -20.498  1.00 25.98           H
ATOM    164  CB  ASN A 219     -25.230  42.081 -17.364  1.00 23.82           C
ATOM    165  CG  ASN A 219     -25.697  42.908 -16.165  1.00 24.05           C
ATOM    166  OD1 ASN A 219     -25.718  44.149 -16.146  1.00 25.13           O
ATOM    167  ND2 ASN A 219     -26.043  42.170 -15.091  1.00 23.34           N
ATOM    168 1HB  ASN A 219     -24.154  41.913 -17.279  1.00  0.00           H
ATOM    169 2HB  ASN A 219     -25.702  41.096 -17.313  1.00  0.00           H
ATOM    170 1HD2 ASN A 219     -26.148  41.151 -15.141  1.00  0.00           H
ATOM    171 2HD2 ASN A 219     -26.380  42.675 -14.271  1.00  0.00           H
ATOM    172 HCAP ASN A 219     -25.423  42.497 -18.368  1.00 23.82           H
ATOM    173  CB  ARG A 222     -22.133  43.105 -15.520  1.00 23.50           C
ATOM    174  CG  ARG A 222     -21.012  42.091 -15.197  1.00 23.34           C
ATOM    175  CD  ARG A 222     -20.427  41.457 -16.470  1.00 24.78           C
ATOM    176  NE  ARG A 222     -19.336  40.526 -16.226  1.00 26.43           N
ATOM    177  CZ  ARG A 222     -18.051  40.876 -16.139  1.00 23.54           C
ATOM    178  NH1 ARG A 222     -17.114  39.921 -16.061  1.00 23.45           N
ATOM    179  NH2 ARG A 222     -17.692  42.170 -16.075  1.00 23.67           N1+
ATOM    180 1HB  ARG A 222     -22.596  42.844 -16.474  1.00  0.00           H
ATOM    181 2HB  ARG A 222     -22.922  43.049 -14.763  1.00  0.00           H
ATOM    182 1HG  ARG A 222     -21.437  41.278 -14.605  1.00  0.00           H
ATOM    183 2HG  ARG A 222     -20.217  42.536 -14.585  1.00  0.00           H
ATOM    184 1HD  ARG A 222     -20.094  42.193 -17.210  1.00  0.00           H
ATOM    185 2HD  ARG A 222     -21.217  40.889 -16.957  1.00  0.00           H
ATOM    186  HE  ARG A 222     -19.588  39.536 -16.312  1.00  0.00           H
ATOM    187 1HH1 ARG A 222     -17.460  38.964 -16.207  1.00  0.00           H
ATOM    188 2HH1 ARG A 222     -16.183  40.074 -16.448  1.00  0.00           H
ATOM    189 1HH2 ARG A 222     -18.356  42.933 -16.155  1.00  0.00           H
ATOM    190 2HH2 ARG A 222     -16.698  42.389 -16.048  1.00  0.00           H
ATOM    191 HCAP ARG A 222     -21.850  44.167 -15.580  1.00 23.50           H
TER     192      ARG A 222
HETATM  193  O   HOH     2     -18.172  37.353 -16.119  1.00 36.74      WATR O
HETATM  194  H1  HOH     2     -17.244  36.980 -16.059  1.00  0.00      WATR H
HETATM  195  H2  HOH     2     -18.504  36.865 -16.918  1.00  0.00      WATR H
HETATM  196  O   HOH     8     -22.300  37.574 -12.378  1.00 22.47      WATR O
HETATM  197  H1  HOH     8     -22.337  36.664 -12.011  1.00  0.00      WATR H
HETATM  198  H2  HOH     8     -23.167  37.772 -12.821  1.00  0.00      WATR H
HETATM  199  O   HOH    60     -21.036  36.537 -14.544  1.00 35.38      WATR O
HETATM  200  H1  HOH    60     -20.184  36.152 -14.226  1.00  0.00      WATR H
HETATM  201  H2  HOH    60     -21.494  36.944 -13.763  1.00  0.00      WATR H
HETATM  202  O   HOH    69     -15.522  34.011 -17.585  1.00 24.11      WATR O
HETATM  203  H1  HOH    69     -16.257  33.423 -17.854  1.00  0.00      WATR H
HETATM  204  H2  HOH    69     -15.407  34.708 -18.282  1.00  0.00      WATR H
HETATM  205  O   HOH    75     -18.562  35.440 -14.295  1.00 34.38      WATR O
HETATM  206  H1  HOH    75     -17.898  35.702 -13.603  1.00  0.00      WATR H
HETATM  207  H2  HOH    75     -18.464  36.154 -14.985  1.00  0.00      WATR H
HETATM  208  O   HOH    79     -15.941  36.054 -16.032  1.00 41.31      WATR O
HETATM  209  H1  HOH    79     -16.075  35.218 -16.557  1.00  0.00      WATR H
HETATM  210  H2  HOH    79     -15.453  35.745 -15.228  1.00  0.00      WATR H
HETATM  211  O   HOH    85     -16.858  36.269 -12.379  1.00 25.54      WATR O
HETATM  212  H1  HOH    85     -16.335  37.098 -12.392  1.00  0.00      WATR H
HETATM  213  H2  HOH    85     -16.304  35.538 -12.058  1.00  0.00      WATR H
HETATM  214  O   HOH    88     -21.910  35.296 -16.735  1.00 23.19      WATR O
HETATM  215  H1  HOH    88     -22.233  34.395 -16.547  1.00  0.00      WATR H
HETATM  216  H2  HOH    88     -21.577  35.612 -15.858  1.00  0.00      WATR H
HETATM  217  O   HOH   111     -35.762  38.344 -11.682  1.00 43.10      WATR O
HETATM  218  H1  HOH   111     -36.058  37.436 -11.484  1.00  0.00      WATR H
HETATM  219  H2  HOH   111     -35.792  38.819 -10.826  1.00  0.00      WATR H
HETATM  220  O   HOH   144     -21.055  38.398 -16.543  1.00 35.85      WATR O
HETATM  221  H1  HOH   144     -21.104  37.922 -17.398  1.00  0.00      WATR H
HETATM  222  H2  HOH   144     -20.949  37.714 -15.835  1.00  0.00      WATR H
HETATM  223  O   HOH   151     -36.318  35.701  -8.740  1.00 42.00      WATR O
HETATM  224  H1  HOH   151     -35.892  35.629  -9.623  1.00  0.00      WATR H
HETATM  225  H2  HOH   151     -37.131  35.179  -8.823  1.00  0.00      WATR H
HETATM  226  O   HOH   152     -37.980  37.919  -8.342  1.00 43.28      WATR O
HETATM  227  H1  HOH   152     -38.049  38.056  -7.384  1.00  0.00      WATR H
HETATM  228  H2  HOH   152     -37.242  37.285  -8.464  1.00  0.00      WATR H
HETATM  229  O   HOH   174     -13.000  36.407 -20.610  1.00 53.24      WATR O
HETATM  230  H1  HOH   174     -13.298  35.809 -21.326  1.00  0.00      WATR H
HETATM  231  H2  HOH   174     -12.054  36.235 -20.501  1.00  0.00      WATR H
HETATM  232  O   HOH   176     -13.570  36.765 -17.135  1.00 43.70      WATR O
HETATM  233  H1  HOH   176     -13.006  36.703 -16.347  1.00  0.00      WATR H
HETATM  234  H2  HOH   176     -14.450  36.451 -16.808  1.00  0.00      WATR H
HETATM  235  O   HOH   210     -31.209  37.928 -11.319  1.00 42.84      WATR O
HETATM  236  H1  HOH   210     -31.275  37.804 -10.358  1.00  0.00      WATR H
HETATM  237  H2  HOH   210     -31.457  38.866 -11.430  1.00  0.00      WATR H
HETATM  238  O   HOH   226     -23.194  39.985 -15.800  1.00 37.79      WATR O
HETATM  239  H1  HOH   226     -22.500  39.357 -16.128  1.00  0.00      WATR H
HETATM  240  H2  HOH   226     -23.948  39.841 -16.394  1.00  0.00      WATR H
HETATM  241  O   HOH   235     -33.511  37.112 -12.560  1.00 44.41      WATR O
HETATM  242  H1  HOH   235     -34.190  37.795 -12.321  1.00  0.00      WATR H
HETATM  243  H2  HOH   235     -32.740  37.296 -11.978  1.00  0.00      WATR H
HETATM  244  O   HOH   241     -24.305  38.258 -14.038  1.00 38.29      WATR O
HETATM  245  H1  HOH   241     -23.828  39.047 -14.404  1.00  0.00      WATR H
HETATM  246  H2  HOH   241     -24.160  37.639 -14.802  1.00  0.00      WATR H
HETATM  247  O   HOH   242     -26.300  39.327 -15.582  1.00 37.90      WATR O
HETATM  248  H1  HOH   242     -25.760  38.889 -14.882  1.00  0.00      WATR H
HETATM  249  H2  HOH   242     -27.165  38.876 -15.565  1.00  0.00      WATR H
HETATM  250  O   HOH   244     -23.866  37.111 -16.398  1.00 50.34      WATR O
HETATM  251  H1  HOH   244     -23.932  37.706 -17.164  1.00  0.00      WATR H
HETATM  252  H2  HOH   244     -23.164  36.450 -16.632  1.00  0.00      WATR H
HETATM  253  O   HOH   271     -15.025  38.951 -17.809  1.00 57.06      WATR O
HETATM  254  H1  HOH   271     -14.332  38.314 -17.507  1.00  0.00      WATR H
HETATM  255  H2  HOH   271     -14.591  39.500 -18.486  1.00  0.00      WATR H
HETATM  256  O   HOH   277     -15.292  36.170 -19.204  1.00 75.92      WATR O
HETATM  257  H1  HOH   277     -15.594  37.025 -18.840  1.00  0.00      WATR H
HETATM  258  H2  HOH   277     -14.339  36.302 -19.412  1.00  0.00      WATR H
HETATM  259  O   HOH   279     -18.700  35.713 -18.173  1.00128.25      WATR O
HETATM  260  H1  HOH   279     -19.644  35.921 -18.342  1.00  0.00      WATR H
HETATM  261  H2  HOH   279     -18.249  36.315 -18.807  1.00  0.00      WATR H
HETATM  262  O   HOH   280     -35.351  35.530 -11.378  1.00 44.13      WATR O
HETATM  263  H1  HOH   280     -35.616  34.827 -11.989  1.00  0.00      WATR H
HETATM  264  H2  HOH   280     -34.546  35.954 -11.792  1.00  0.00      WATR H
HETATM  265 Si   SIO4    0     -29.662  38.532 -13.999  0.00  0.00          Si
HETATM  266  O   SIO4    0     -29.038  38.429 -15.542  0.00  0.00           O
HETATM  267  O   SIO4    0     -29.273  37.145 -13.215  0.00  0.00           O
HETATM  268  O   SIO4    0     -31.299  38.782 -14.003  0.00  0.00           O
HETATM  269  O   SIO4    0     -28.932  39.850 -13.351  0.00  0.00           O
HETATM  270  H   SIO4    0     -29.519  37.778 -16.098  0.00  0.00           H
HETATM  271  H   SIO4    0     -29.731  37.140 -12.353  0.00  0.00           H
HETATM  272  H   SIO4    0     -31.902  38.034 -13.845  0.00  0.00           H
HETATM  273  H   SIO4    0     -29.522  40.612 -13.218  0.00  0.00           H
ENDMDL
MODEL        7
ATOM      1  N   THR A  65     -17.861  39.680  -9.498  1.00 24.00           N
ATOM      2  CA  THR A  65     -17.813  38.966 -10.781  1.00 24.00           C
ATOM      3  C   THR A  65     -16.685  39.519 -11.580  1.00 25.39           C
ATOM      4  O   THR A  65     -15.874  38.864 -12.209  1.00 22.46           O
ATOM      5  CB  THR A  65     -19.120  39.058 -11.580  1.00 22.32           C
ATOM      6  OG1 THR A  65     -19.997  38.178 -10.903  1.00 22.13           O
ATOM      7  CG2 THR A  65     -18.988  38.712 -13.056  1.00 24.70           C
ATOM      8  HN  THR A  65     -18.759  40.114  -9.302  1.00  0.00           H
ATOM      9  HA  THR A  65     -17.636  37.887 -10.689  1.00  0.00           H
ATOM     10  HB  THR A  65     -19.470  40.100 -11.538  1.00  0.00           H
ATOM     11  HG1 THR A  65     -20.869  38.188 -11.350  1.00  0.00           H
ATOM     12 1HG2 THR A  65     -18.597  37.707 -13.195  1.00  0.00           H
ATOM     13 2HG2 THR A  65     -18.337  39.418 -13.582  1.00  0.00           H
ATOM     14 3HG2 THR A  65     -19.974  38.762 -13.524  1.00  0.00           H
ATOM     15 HCAP THR A  65     -17.385  39.256  -8.691  1.00 24.00           H
ATOM     16 HCAP THR A  65     -16.608  40.605 -11.497  1.00 25.39           H
ATOM     17  N   GLN A  84     -13.283  31.826 -10.998  1.00 24.24           N
ATOM     18  CA  GLN A  84     -13.903  33.073 -11.340  1.00 22.12           C
ATOM     19  C   GLN A  84     -15.246  32.920 -12.150  1.00 22.19           C
ATOM     20  O   GLN A  84     -16.155  33.709 -11.984  1.00 22.11           O
ATOM     21  CB  GLN A  84     -12.969  34.086 -12.010  1.00 22.37           C
ATOM     22  CG  GLN A  84     -12.497  33.793 -13.430  1.00 25.70           C
ATOM     23  CD  GLN A  84     -13.558  34.099 -14.464  1.00 26.08           C
ATOM     24  OE1 GLN A  84     -14.135  35.198 -14.372  1.00 24.91           O
ATOM     25  NE2 GLN A  84     -13.759  33.216 -15.453  1.00 23.12           N
ATOM     26  HN  GLN A  84     -12.440  31.549 -11.491  1.00  0.00           H
ATOM     27  HA  GLN A  84     -14.272  33.579 -10.437  1.00  0.00           H
ATOM     28 1HB  GLN A  84     -12.103  34.208 -11.355  1.00  0.00           H
ATOM     29 2HB  GLN A  84     -13.505  35.036 -12.044  1.00  0.00           H
ATOM     30 1HG  GLN A  84     -12.051  32.811 -13.517  1.00  0.00           H
ATOM     31 2HG  GLN A  84     -11.702  34.494 -13.676  1.00  0.00           H
ATOM     32 1HE2 GLN A  84     -14.422  33.424 -16.209  1.00  0.00           H
ATOM     33 2HE2 GLN A  84     -13.483  32.250 -15.307  1.00  0.00           H
ATOM     34 HCAP GLN A  84     -13.736  31.134 -10.391  1.00 24.24           H
ATOM     35 HCAP GLN A  84     -15.457  32.046 -12.792  1.00 22.19           H
ATOM     36  N   GLY A  88     -18.988  34.057 -10.428  1.00 21.76           N
ATOM     37  CA  GLY A  88     -19.865  34.738 -11.359  1.00 21.93           C
ATOM     38  C   GLY A  88     -21.290  34.260 -11.203  1.00 23.62           C
ATOM     39  O   GLY A  88     -22.224  34.984 -10.914  1.00 21.88           O
ATOM     40  HN  GLY A  88     -18.231  33.551 -10.860  1.00  0.00           H
ATOM     41 1HA  GLY A  88     -19.518  34.485 -12.364  1.00  0.00           H
ATOM     42 2HA  GLY A  88     -19.845  35.831 -11.257  1.00  0.00           H
ATOM     43 HCAP GLY A  88     -19.104  33.909  -9.418  1.00 21.76           H
ATOM     44 HCAP GLY A  88     -21.412  33.171 -11.190  1.00 23.62           H
ATOM     45  N   GLY A 104     -37.031  42.048  -7.009  1.00 22.16           N
ATOM     46  CA  GLY A 104     -37.039  41.192  -8.202  1.00 22.28           C
ATOM     47  C   GLY A 104     -35.643  40.625  -8.573  1.00 22.22           C
ATOM     48  O   GLY A 104     -35.527  39.709  -9.399  1.00 22.33           O
ATOM     49  HN  GLY A 104     -36.945  41.586  -6.117  1.00  0.00           H
ATOM     50 1HA  GLY A 104     -37.456  41.657  -9.103  1.00  0.00           H
ATOM     51 2HA  GLY A 104     -37.660  40.311  -8.020  1.00  0.00           H
ATOM     52 HCAP GLY A 104     -37.044  43.070  -7.065  1.00 22.16           H
ATOM     53  N   ALA A 105     -34.587  41.226  -7.979  1.00 22.09           N
ATOM     54  CA  ALA A 105     -33.183  40.889  -8.218  1.00 25.55           C
ATOM     55  C   ALA A 105     -32.875  40.945  -9.726  1.00 24.68           C
ATOM     56  O   ALA A 105     -32.468  39.972 -10.364  1.00 22.28           O
ATOM     57  CB  ALA A 105     -32.799  39.549  -7.608  1.00 21.77           C
ATOM     58  HN  ALA A 105     -34.803  41.931  -7.283  1.00  0.00           H
ATOM     59  HA  ALA A 105     -32.606  41.695  -7.749  1.00  0.00           H
ATOM     60 1HB  ALA A 105     -33.433  38.761  -8.019  1.00  0.00           H
ATOM     61 2HB  ALA A 105     -32.935  39.584  -6.525  1.00  0.00           H
ATOM     62 3HB  ALA A 105     -31.753  39.309  -7.808  1.00  0.00           H
ATOM     63  N   HIS A 106     -33.085  42.162 -10.316  1.00 22.55           N
ATOM     64  CA  HIS A 106     -32.870  42.237 -11.749  1.00 22.83           C
ATOM     65  C   HIS A 106     -31.432  42.359 -12.073  1.00 26.81           C
ATOM     66  O   HIS A 106     -30.958  41.628 -12.911  1.00 26.58           O
ATOM     67  HN  HIS A 106     -33.180  43.011  -9.727  1.00  0.00           H
ATOM     68  HA  HIS A 106     -33.216  41.310 -12.213  1.00  0.00           H
ATOM     69 HCAP HIS A 106     -30.849  43.122 -11.535  1.00 26.81           H
ATOM     70 HCAP HIS A 106     -33.375  43.048 -12.267  1.00 22.83           H
ATOM     71  CB  ASN A 108     -29.308  42.451 -15.668  1.00 23.52           C
ATOM     72  CG  ASN A 108     -28.929  42.190 -17.139  1.00 23.81           C
ATOM     73  OD1 ASN A 108     -28.945  43.053 -18.024  1.00 24.59           O
ATOM     74  ND2 ASN A 108     -28.605  40.913 -17.431  1.00 23.75           N
ATOM     75 1HB  ASN A 108     -30.274  42.000 -15.435  1.00  0.00           H
ATOM     76 2HB  ASN A 108     -28.571  41.938 -15.046  1.00  0.00           H
ATOM     77 1HD2 ASN A 108     -28.534  40.152 -16.762  1.00  0.00           H
ATOM     78 2HD2 ASN A 108     -28.228  40.758 -18.370  1.00  0.00           H
ATOM     79 HCAP ASN A 108     -29.322  43.511 -15.344  1.00 23.52           H
ATOM     80  N   THR A 156     -13.026  43.102 -17.320  1.00 24.53           N
ATOM     81  CA  THR A 156     -13.774  43.527 -18.449  1.00 27.34           C
ATOM     82  C   THR A 156     -14.281  42.393 -19.324  1.00 26.54           C
ATOM     83  O   THR A 156     -13.780  41.290 -19.364  1.00 25.31           O
ATOM     84  HN  THR A 156     -12.024  43.168 -17.369  1.00  0.00           H
ATOM     85  HA  THR A 156     -14.678  44.071 -18.124  1.00  0.00           H
ATOM     86 HCAP THR A 156     -13.478  42.647 -16.520  1.00 24.53           H
ATOM     87 HCAP THR A 156     -15.173  42.634 -19.920  1.00 26.54           H
ATOM     88 HCAP THR A 156     -13.202  44.218 -19.078  1.00 27.34           H
ATOM     89  CB  MET A 177     -29.715  34.321 -18.877  1.00 25.95           C
ATOM     90  CG  MET A 177     -29.760  34.992 -17.494  1.00 27.22           C
ATOM     91  SD  MET A 177     -30.779  36.526 -17.395  1.00 32.96           S
ATOM     92  CE  MET A 177     -29.792  37.591 -18.502  1.00 32.36           C
ATOM     93 1HB  MET A 177     -29.691  35.061 -19.679  1.00  0.00           H
ATOM     94 2HB  MET A 177     -28.775  33.766 -18.952  1.00  0.00           H
ATOM     95 1HG  MET A 177     -28.748  35.259 -17.181  1.00  0.00           H
ATOM     96 2HG  MET A 177     -30.156  34.326 -16.723  1.00  0.00           H
ATOM     97 1HE  MET A 177     -29.728  37.144 -19.496  1.00  0.00           H
ATOM     98 2HE  MET A 177     -28.794  37.762 -18.095  1.00  0.00           H
ATOM     99 3HE  MET A 177     -30.302  38.551 -18.586  1.00  0.00           H
ATOM    100 HCAP MET A 177     -30.502  33.589 -19.112  1.00 25.95           H
ATOM    101  CB  THR A 181     -35.104  35.135 -16.064  1.00 26.43           C
ATOM    102  OG1 THR A 181     -33.741  34.985 -15.666  1.00 23.83           O
ATOM    103  CG2 THR A 181     -35.645  36.338 -15.293  1.00 26.90           C
ATOM    104  HB  THR A 181     -35.175  35.379 -17.125  1.00  0.00           H
ATOM    105  HG1 THR A 181     -33.285  34.468 -16.356  1.00  0.00           H
ATOM    106 1HG2 THR A 181     -35.820  36.120 -14.234  1.00  0.00           H
ATOM    107 2HG2 THR A 181     -36.585  36.696 -15.723  1.00  0.00           H
ATOM    108 3HG2 THR A 181     -34.918  37.150 -15.383  1.00  0.00           H
ATOM    109 HCAP THR A 181     -35.654  34.181 -15.916  1.00 26.43           H
ATOM    110  N   VAL A 203     -26.203  32.085 -15.643  1.00 22.67           N
ATOM    111  CA  VAL A 203     -25.035  32.917 -15.417  1.00 22.71           C
ATOM    112  C   VAL A 203     -23.691  32.237 -15.331  1.00 22.68           C
ATOM    113  O   VAL A 203     -22.703  32.740 -15.827  1.00 22.86           O
ATOM    114  CB  VAL A 203     -25.293  33.864 -14.210  1.00 22.50           C
ATOM    115  CG1 VAL A 203     -24.025  34.619 -13.805  1.00 22.50           C
ATOM    116  CG2 VAL A 203     -26.425  34.826 -14.613  1.00 22.60           C
ATOM    117  HN  VAL A 203     -26.817  31.933 -14.848  1.00  0.00           H
ATOM    118  HA  VAL A 203     -24.885  33.587 -16.279  1.00  0.00           H
ATOM    119  HB  VAL A 203     -25.625  33.241 -13.374  1.00  0.00           H
ATOM    120 1HG1 VAL A 203     -23.743  35.339 -14.573  1.00  0.00           H
ATOM    121 2HG1 VAL A 203     -23.163  33.964 -13.659  1.00  0.00           H
ATOM    122 3HG1 VAL A 203     -24.167  35.152 -12.867  1.00  0.00           H
ATOM    123 1HG2 VAL A 203     -27.213  34.295 -15.153  1.00  0.00           H
ATOM    124 2HG2 VAL A 203     -26.023  35.624 -15.248  1.00  0.00           H
ATOM    125 3HG2 VAL A 203     -26.897  35.291 -13.750  1.00  0.00           H
ATOM    126 HCAP VAL A 203     -26.224  31.365 -16.375  1.00 22.67           H
ATOM    127 HCAP VAL A 203     -23.604  31.253 -14.859  1.00 22.68           H
ATOM    128  N   SER A 207     -20.576  32.326 -18.217  1.00 23.34           N
ATOM    129  CA  SER A 207     -19.244  32.615 -17.763  1.00 25.93           C
ATOM    130  C   SER A 207     -18.219  31.575 -18.114  1.00 23.42           C
ATOM    131  O   SER A 207     -17.073  31.865 -18.399  1.00 23.59           O
ATOM    132  CB  SER A 207     -19.222  32.906 -16.264  1.00 25.33           C
ATOM    133  OG  SER A 207     -17.931  33.402 -15.998  1.00 28.19           O
ATOM    134  HN  SER A 207     -21.236  32.002 -17.525  1.00  0.00           H
ATOM    135  HA  SER A 207     -18.876  33.549 -18.202  1.00  0.00           H
ATOM    136 1HB  SER A 207     -19.455  32.004 -15.673  1.00  0.00           H
ATOM    137 2HB  SER A 207     -19.999  33.650 -16.062  1.00  0.00           H
ATOM    138  HG1 SER A 207     -18.023  34.091 -15.295  1.00  0.00           H
ATOM    139 HCAP SER A 207     -20.882  32.324 -19.200  1.00 23.34           H
ATOM    140 HCAP SER A 207     -18.573  30.542 -18.251  1.00 23.42           H
ATOM    141  N   GLY A 215     -16.351  37.227 -23.220  1.00 26.62           N
ATOM    142  CA  GLY A 215     -16.362  37.553 -21.812  1.00 26.68           C
ATOM    143  C   GLY A 215     -17.697  37.376 -21.069  1.00 24.88           C
ATOM    144  O   GLY A 215     -17.822  37.688 -19.876  1.00 25.33           O
ATOM    145  HN  GLY A 215     -16.245  36.258 -23.482  1.00  0.00           H
ATOM    146 1HA  GLY A 215     -16.017  38.569 -21.605  1.00  0.00           H
ATOM    147 2HA  GLY A 215     -15.651  36.926 -21.272  1.00  0.00           H
ATOM    148 HCAP GLY A 215     -16.688  37.881 -23.932  1.00 26.62           H
ATOM    149  N   GLY A 216     -18.680  36.799 -21.789  1.00 24.55           N
ATOM    150  CA  GLY A 216     -19.918  36.330 -21.215  1.00 25.75           C
ATOM    151  C   GLY A 216     -20.611  37.344 -20.311  1.00 29.23           C
ATOM    152  O   GLY A 216     -20.799  37.120 -19.103  1.00 29.79           O
ATOM    153  HN  GLY A 216     -18.484  36.614 -22.768  1.00  0.00           H
ATOM    154 1HA  GLY A 216     -19.732  35.426 -20.631  1.00  0.00           H
ATOM    155 2HA  GLY A 216     -20.598  36.110 -22.041  1.00  0.00           H
ATOM    156  N   SER A 217     -21.037  38.461 -20.915  1.00 24.34           N
ATOM    157  CA  SER A 217     -21.675  39.456 -20.084  1.00 25.98           C
ATOM    158  C   SER A 217     -23.136  39.181 -19.798  1.00 24.12           C
ATOM    159  O   SER A 217     -23.502  38.899 -18.679  1.00 23.83           O
ATOM    160  HN  SER A 217     -21.137  38.492 -21.953  1.00  0.00           H
ATOM    161  HA  SER A 217     -21.177  39.453 -19.113  1.00  0.00           H
ATOM    162 HCAP SER A 217     -23.834  39.366 -20.632  1.00 24.12           H
ATOM    163 HCAP SER A 217     -21.540  40.449 -20.497  1.00 25.98           H
ATOM    164  CB  ASN A 219     -25.244  42.115 -17.348  1.00 23.82           C
ATOM    165  CG  ASN A 219     -25.695  42.999 -16.177  1.00 24.05           C
ATOM    166  OD1 ASN A 219     -25.818  44.233 -16.239  1.00 25.13           O
ATOM    167  ND2 ASN A 219     -25.920  42.326 -15.033  1.00 23.34           N
ATOM    168 1HB  ASN A 219     -24.176  41.905 -17.255  1.00  0.00           H
ATOM    169 2HB  ASN A 219     -25.746  41.149 -17.271  1.00  0.00           H
ATOM    170 1HD2 ASN A 219     -25.880  41.302 -14.998  1.00  0.00           H
ATOM    171 2HD2 ASN A 219     -26.273  42.861 -14.239  1.00  0.00           H
ATOM    172 HCAP ASN A 219     -25.427  42.506 -18.363  1.00 23.82           H
ATOM    173  CB  ARG A 222     -22.119  43.103 -15.507  1.00 23.50           C
ATOM    174  CG  ARG A 222     -20.982  42.107 -15.178  1.00 23.34           C
ATOM    175  CD  ARG A 222     -20.425  41.448 -16.450  1.00 24.78           C
ATOM    176  NE  ARG A 222     -19.339  40.509 -16.210  1.00 26.43           N
ATOM    177  CZ  ARG A 222     -18.053  40.856 -16.131  1.00 23.54           C
ATOM    178  NH1 ARG A 222     -17.115  39.901 -16.050  1.00 23.45           N
ATOM    179  NH2 ARG A 222     -17.692  42.151 -16.076  1.00 23.67           N1+
ATOM    180 1HB  ARG A 222     -22.581  42.829 -16.458  1.00  0.00           H
ATOM    181 2HB  ARG A 222     -22.905  43.043 -14.746  1.00  0.00           H
ATOM    182 1HG  ARG A 222     -21.388  41.306 -14.561  1.00  0.00           H
ATOM    183 2HG  ARG A 222     -20.177  42.575 -14.596  1.00  0.00           H
ATOM    184 1HD  ARG A 222     -20.096  42.171 -17.205  1.00  0.00           H
ATOM    185 2HD  ARG A 222     -21.230  40.882 -16.914  1.00  0.00           H
ATOM    186  HE  ARG A 222     -19.593  39.518 -16.283  1.00  0.00           H
ATOM    187 1HH1 ARG A 222     -17.461  38.942 -16.187  1.00  0.00           H
ATOM    188 2HH1 ARG A 222     -16.186  40.055 -16.439  1.00  0.00           H
ATOM    189 1HH2 ARG A 222     -18.357  42.914 -16.154  1.00  0.00           H
ATOM    190 2HH2 ARG A 222     -16.699  42.371 -16.050  1.00  0.00           H
ATOM    191 HCAP ARG A 222     -21.846  44.167 -15.576  1.00 23.50           H
TER     192      ARG A 222
HETATM  193  O   HOH     2     -18.149  37.323 -16.093  1.00 36.74      WATR O
HETATM  194  H1  HOH     2     -17.214  36.965 -16.057  1.00  0.00      WATR H
HETATM  195  H2  HOH     2     -18.493  36.841 -16.892  1.00  0.00      WATR H
HETATM  196  O   HOH     8     -22.169  37.379 -12.206  1.00 22.47      WATR O
HETATM  197  H1  HOH     8     -22.261  36.593 -11.624  1.00  0.00      WATR H
HETATM  198  H2  HOH     8     -23.042  37.604 -12.617  1.00  0.00      WATR H
HETATM  199  O   HOH    60     -21.027  36.398 -14.458  1.00 35.38      WATR O
HETATM  200  H1  HOH    60     -20.148  36.021 -14.208  1.00  0.00      WATR H
HETATM  201  H2  HOH    60     -21.439  36.755 -13.628  1.00  0.00      WATR H
HETATM  202  O   HOH    69     -15.517  34.015 -17.605  1.00 24.11      WATR O
HETATM  203  H1  HOH    69     -16.257  33.426 -17.859  1.00  0.00      WATR H
HETATM  204  H2  HOH    69     -15.434  34.727 -18.292  1.00  0.00      WATR H
HETATM  205  O   HOH    75     -18.514  35.399 -14.276  1.00 34.38      WATR O
HETATM  206  H1  HOH    75     -17.878  35.663 -13.557  1.00  0.00      WATR H
HETATM  207  H2  HOH    75     -18.413  36.128 -14.951  1.00  0.00      WATR H
HETATM  208  O   HOH    79     -15.888  36.076 -16.063  1.00 41.31      WATR O
HETATM  209  H1  HOH    79     -16.044  35.235 -16.574  1.00  0.00      WATR H
HETATM  210  H2  HOH    79     -15.409  35.764 -15.254  1.00  0.00      WATR H
HETATM  211  O   HOH    85     -16.860  36.265 -12.332  1.00 25.54      WATR O
HETATM  212  H1  HOH    85     -16.336  37.091 -12.384  1.00  0.00      WATR H
HETATM  213  H2  HOH    85     -16.292  35.536 -12.028  1.00  0.00      WATR H
HETATM  214  O   HOH    88     -22.032  35.332 -16.686  1.00 23.19      WATR O
HETATM  215  H1  HOH    88     -22.318  34.410 -16.544  1.00  0.00      WATR H
HETATM  216  H2  HOH    88     -21.654  35.595 -15.810  1.00  0.00      WATR H
HETATM  217  O   HOH   111     -34.614  39.168 -11.990  1.00 43.10      WATR O
HETATM  218  H1  HOH   111     -33.684  39.268 -11.711  1.00  0.00      WATR H
HETATM  219  H2  HOH   111     -35.094  39.295 -11.146  1.00  0.00      WATR H
HETATM  220  O   HOH   144     -21.035  38.305 -16.499  1.00 35.85      WATR O
HETATM  221  H1  HOH   144     -21.087  37.833 -17.355  1.00  0.00      WATR H
HETATM  222  H2  HOH   144     -20.929  37.625 -15.790  1.00  0.00      WATR H
HETATM  223  O   HOH   151     -35.621  36.313 -10.573  1.00 42.00      WATR O
HETATM  224  H1  HOH   151     -34.768  36.213 -11.037  1.00  0.00      WATR H
HETATM  225  H2  HOH   151     -35.655  37.253 -10.331  1.00  0.00      WATR H
HETATM  226  O   HOH   152     -36.471  36.614  -7.944  1.00 43.28      WATR O
HETATM  227  H1  HOH   152     -37.406  36.386  -8.046  1.00  0.00      WATR H
HETATM  228  H2  HOH   152     -36.050  36.193  -8.718  1.00  0.00      WATR H
HETATM  229  O   HOH   174     -13.030  36.406 -20.539  1.00 53.24      WATR O
HETATM  230  H1  HOH   174     -13.274  35.803 -21.270  1.00  0.00      WATR H
HETATM  231  H2  HOH   174     -12.308  35.966 -20.065  1.00  0.00      WATR H
HETATM  232  O   HOH   176     -13.524  36.747 -17.204  1.00 43.70      WATR O
HETATM  233  H1  HOH   176     -12.961  36.717 -16.414  1.00  0.00      WATR H
HETATM  234  H2  HOH   176     -14.404  36.439 -16.867  1.00  0.00      WATR H
HETATM  235  O   HOH   226     -23.013  39.971 -15.587  1.00 37.79      WATR O
HETATM  236  H1  HOH   226     -22.433  39.319 -16.051  1.00  0.00      WATR H
HETATM  237  H2  HOH   226     -23.918  39.852 -15.936  1.00  0.00      WATR H
HETATM  238  O   HOH   241     -24.044  38.181 -13.845  1.00 38.29      WATR O
HETATM  239  H1  HOH   241     -23.480  38.931 -14.171  1.00  0.00      WATR H
HETATM  240  H2  HOH   241     -24.007  37.606 -14.658  1.00  0.00      WATR H
HETATM  241  O   HOH   242     -25.713  39.582 -15.355  1.00 37.90      WATR O
HETATM  242  H1  HOH   242     -25.329  39.061 -14.609  1.00  0.00      WATR H
HETATM  243  H2  HOH   242     -26.459  39.039 -15.692  1.00  0.00      WATR H
HETATM  244  O   HOH   244     -23.976  37.141 -16.290  1.00 50.34      WATR O
HETATM  245  H1  HOH   244     -23.953  37.806 -16.999  1.00  0.00      WATR H
HETATM  246  H2  HOH   244     -23.289  36.469 -16.540  1.00  0.00      WATR H
HETATM  247  O   HOH   253     -28.099  38.554 -15.768  1.00 43.71      WATR O
HETATM  248  H1  HOH   253     -28.357  39.061 -14.963  1.00  0.00      WATR H
HETATM  249  H2  HOH   253     -28.419  37.668 -15.513  1.00  0.00      WATR H
HETATM  250  O   HOH   271     -15.022  38.932 -17.831  1.00 57.06      WATR O
HETATM  251  H1  HOH   271     -14.314  38.301 -17.553  1.00  0.00      WATR H
HETATM  252  H2  HOH   271     -14.607  39.498 -18.506  1.00  0.00      WATR H
HETATM  253  O   HOH   277     -15.379  36.203 -19.188  1.00 75.92      WATR O
HETATM  254  H1  HOH   277     -15.654  37.063 -18.812  1.00  0.00      WATR H
HETATM  255  H2  HOH   277     -14.448  36.342 -19.488  1.00  0.00      WATR H
HETATM  256  O   HOH   279     -18.703  35.724 -18.175  1.00128.25      WATR O
HETATM  257  H1  HOH   279     -19.640  35.953 -18.364  1.00  0.00      WATR H
HETATM  258  H2  HOH   279     -18.232  36.318 -18.801  1.00  0.00      WATR H
HETATM  259  O   HOH   280     -33.672  36.750 -12.694  1.00 44.13      WATR O
HETATM  260  H1  HOH   280     -34.337  37.478 -12.640  1.00  0.00      WATR H
HETATM  261  H2  HOH   280     -33.887  36.195 -13.463  1.00  0.00      WATR H
HETATM  262 Si   SIO4    0     -30.413  38.227 -13.295  0.00  0.00          Si
HETATM  263  O   SIO4    0     -31.950  38.638 -13.702  0.00  0.00           O
HETATM  264  O   SIO4    0     -29.813  37.014 -14.251  0.00  0.00           O
HETATM  265  O   SIO4    0     -30.352  37.702 -11.738  0.00  0.00           O
HETATM  266  O   SIO4    0     -29.401  39.514 -13.586  0.00  0.00           O
HETATM  267  H   SIO4    0     -32.573  37.926 -13.421  0.00  0.00           H
HETATM  268  H   SIO4    0     -30.345  36.886 -15.062  0.00  0.00           H
HETATM  269  H   SIO4    0     -30.938  38.183 -11.133  0.00  0.00           H
HETATM  270  H   SIO4    0     -29.745  40.389 -13.334  0.00  0.00           H
ENDMDL
MODEL        8
ATOM      1  N   THR A  65     -17.862  39.679  -9.497  1.00 24.00           N
ATOM      2  CA  THR A  65     -17.819  38.967 -10.783  1.00 24.00           C
ATOM      3  C   THR A  65     -16.686  39.519 -11.578  1.00 25.39           C
ATOM      4  O   THR A  65     -15.872  38.862 -12.202  1.00 22.46           O
ATOM      5  CB  THR A  65     -19.124  39.065 -11.589  1.00 22.32           C
ATOM      6  OG1 THR A  65     -20.009  38.179 -10.929  1.00 22.13           O
ATOM      7  CG2 THR A  65     -18.980  38.731 -13.066  1.00 24.70           C
ATOM      8  HN  THR A  65     -18.758  40.117  -9.301  1.00  0.00           H
ATOM      9  HA  THR A  65     -17.644  37.887 -10.693  1.00  0.00           H
ATOM     10  HB  THR A  65     -19.473  40.106 -11.542  1.00  0.00           H
ATOM     11  HG1 THR A  65     -20.885  38.216 -11.366  1.00  0.00           H
ATOM     12 1HG2 THR A  65     -18.578  37.731 -13.211  1.00  0.00           H
ATOM     13 2HG2 THR A  65     -18.333  39.447 -13.584  1.00  0.00           H
ATOM     14 3HG2 THR A  65     -19.964  38.774 -13.539  1.00  0.00           H
ATOM     15 HCAP THR A  65     -17.385  39.256  -8.691  1.00 24.00           H
ATOM     16 HCAP THR A  65     -16.608  40.605 -11.497  1.00 25.39           H
ATOM     17  N   GLN A  84     -13.282  31.828 -10.996  1.00 24.24           N
ATOM     18  CA  GLN A  84     -13.904  33.074 -11.340  1.00 22.12           C
ATOM     19  C   GLN A  84     -15.247  32.919 -12.149  1.00 22.19           C
ATOM     20  O   GLN A  84     -16.157  33.707 -11.979  1.00 22.11           O
ATOM     21  CB  GLN A  84     -12.973  34.087 -12.015  1.00 22.37           C
ATOM     22  CG  GLN A  84     -12.487  33.786 -13.430  1.00 25.70           C
ATOM     23  CD  GLN A  84     -13.533  34.090 -14.480  1.00 26.08           C
ATOM     24  OE1 GLN A  84     -14.089  35.201 -14.420  1.00 24.91           O
ATOM     25  NE2 GLN A  84     -13.742  33.191 -15.453  1.00 23.12           N
ATOM     26  HN  GLN A  84     -12.440  31.550 -11.490  1.00  0.00           H
ATOM     27  HA  GLN A  84     -14.272  33.582 -10.438  1.00  0.00           H
ATOM     28 1HB  GLN A  84     -12.111  34.219 -11.356  1.00  0.00           H
ATOM     29 2HB  GLN A  84     -13.514  35.034 -12.058  1.00  0.00           H
ATOM     30 1HG  GLN A  84     -12.040  32.804 -13.505  1.00  0.00           H
ATOM     31 2HG  GLN A  84     -11.690  34.486 -13.670  1.00  0.00           H
ATOM     32 1HE2 GLN A  84     -14.402  33.400 -16.212  1.00  0.00           H
ATOM     33 2HE2 GLN A  84     -13.485  32.223 -15.288  1.00  0.00           H
ATOM     34 HCAP GLN A  84     -13.736  31.135 -10.391  1.00 24.24           H
ATOM     35 HCAP GLN A  84     -15.457  32.046 -12.792  1.00 22.19           H
ATOM     36  N   GLY A  88     -18.982  34.054 -10.428  1.00 21.76           N
ATOM     37  CA  GLY A  88     -19.856  34.728 -11.368  1.00 21.93           C
ATOM     38  C   GLY A  88     -21.283  34.261 -11.218  1.00 23.62           C
ATOM     39  O   GLY A  88     -22.212  35.000 -10.954  1.00 21.88           O
ATOM     40  HN  GLY A  88     -18.226  33.543 -10.854  1.00  0.00           H
ATOM     41 1HA  GLY A  88     -19.506  34.466 -12.370  1.00  0.00           H
ATOM     42 2HA  GLY A  88     -19.834  35.822 -11.277  1.00  0.00           H
ATOM     43 HCAP GLY A  88     -19.103  33.909  -9.418  1.00 21.76           H
ATOM     44 HCAP GLY A  88     -21.411  33.171 -11.192  1.00 23.62           H
ATOM     45  N   GLY A 104     -37.049  42.050  -7.006  1.00 22.16           N
ATOM     46  CA  GLY A 104     -37.038  41.194  -8.198  1.00 22.28           C
ATOM     47  C   GLY A 104     -35.625  40.631  -8.526  1.00 22.22           C
ATOM     48  O   GLY A 104     -35.489  39.668  -9.303  1.00 22.33           O
ATOM     49  HN  GLY A 104     -36.952  41.588  -6.116  1.00  0.00           H
ATOM     50 1HA  GLY A 104     -37.435  41.657  -9.109  1.00  0.00           H
ATOM     51 2HA  GLY A 104     -37.657  40.310  -8.020  1.00  0.00           H
ATOM     52 HCAP GLY A 104     -37.048  43.071  -7.064  1.00 22.16           H
ATOM     53  N   ALA A 105     -34.585  41.263  -7.949  1.00 22.09           N
ATOM     54  CA  ALA A 105     -33.166  40.973  -8.177  1.00 25.55           C
ATOM     55  C   ALA A 105     -32.859  41.004  -9.687  1.00 24.68           C
ATOM     56  O   ALA A 105     -32.447  40.022 -10.291  1.00 22.28           O
ATOM     57  CB  ALA A 105     -32.719  39.663  -7.542  1.00 21.77           C
ATOM     58  HN  ALA A 105     -34.821  42.006  -7.299  1.00  0.00           H
ATOM     59  HA  ALA A 105     -32.626  41.809  -7.721  1.00  0.00           H
ATOM     60 1HB  ALA A 105     -33.222  38.822  -8.018  1.00  0.00           H
ATOM     61 2HB  ALA A 105     -32.952  39.660  -6.476  1.00  0.00           H
ATOM     62 3HB  ALA A 105     -31.641  39.528  -7.648  1.00  0.00           H
ATOM     63  N   HIS A 106     -33.086  42.203 -10.306  1.00 22.55           N
ATOM     64  CA  HIS A 106     -32.868  42.244 -11.739  1.00 22.83           C
ATOM     65  C   HIS A 106     -31.428  42.355 -12.076  1.00 26.81           C
ATOM     66  O   HIS A 106     -30.957  41.621 -12.913  1.00 26.58           O
ATOM     67  HN  HIS A 106     -33.170  43.065  -9.731  1.00  0.00           H
ATOM     68  HA  HIS A 106     -33.223  41.307 -12.174  1.00  0.00           H
ATOM     69 HCAP HIS A 106     -30.848  43.121 -11.535  1.00 26.81           H
ATOM     70 HCAP HIS A 106     -33.375  43.050 -12.264  1.00 22.83           H
ATOM     71  CB  ASN A 108     -29.312  42.451 -15.668  1.00 23.52           C
ATOM     72  CG  ASN A 108     -28.932  42.187 -17.139  1.00 23.81           C
ATOM     73  OD1 ASN A 108     -28.941  43.053 -18.023  1.00 24.59           O
ATOM     74  ND2 ASN A 108     -28.608  40.909 -17.420  1.00 23.75           N
ATOM     75 1HB  ASN A 108     -30.279  42.004 -15.431  1.00  0.00           H
ATOM     76 2HB  ASN A 108     -28.575  41.937 -15.048  1.00  0.00           H
ATOM     77 1HD2 ASN A 108     -28.570  40.144 -16.741  1.00  0.00           H
ATOM     78 2HD2 ASN A 108     -28.231  40.751 -18.358  1.00  0.00           H
ATOM     79 HCAP ASN A 108     -29.324  43.511 -15.344  1.00 23.52           H
ATOM     80  N   THR A 156     -13.027  43.102 -17.321  1.00 24.53           N
ATOM     81  CA  THR A 156     -13.775  43.527 -18.449  1.00 27.34           C
ATOM     82  C   THR A 156     -14.281  42.393 -19.324  1.00 26.54           C
ATOM     83  O   THR A 156     -13.778  41.291 -19.363  1.00 25.31           O
ATOM     84  HN  THR A 156     -12.025  43.166 -17.371  1.00  0.00           H
ATOM     85  HA  THR A 156     -14.679  44.072 -18.124  1.00  0.00           H
ATOM     86 HCAP THR A 156     -13.478  42.647 -16.520  1.00 24.53           H
ATOM     87 HCAP THR A 156     -15.173  42.634 -19.920  1.00 26.54           H
ATOM     88 HCAP THR A 156     -13.202  44.218 -19.078  1.00 27.34           H
ATOM     89  CB  MET A 177     -29.712  34.317 -18.880  1.00 25.95           C
ATOM     90  CG  MET A 177     -29.711  34.972 -17.489  1.00 27.22           C
ATOM     91  SD  MET A 177     -30.716  36.510 -17.313  1.00 32.96           S
ATOM     92  CE  MET A 177     -30.030  37.480 -18.708  1.00 32.36           C
ATOM     93 1HB  MET A 177     -29.694  35.067 -19.673  1.00  0.00           H
ATOM     94 2HB  MET A 177     -28.775  33.760 -18.977  1.00  0.00           H
ATOM     95 1HG  MET A 177     -28.688  35.229 -17.210  1.00  0.00           H
ATOM     96 2HG  MET A 177     -30.084  34.296 -16.713  1.00  0.00           H
ATOM     97 1HE  MET A 177     -30.489  37.188 -19.655  1.00  0.00           H
ATOM     98 2HE  MET A 177     -28.946  37.352 -18.764  1.00  0.00           H
ATOM     99 3HE  MET A 177     -30.233  38.535 -18.518  1.00  0.00           H
ATOM    100 HCAP MET A 177     -30.501  33.588 -19.112  1.00 25.95           H
ATOM    101  CB  THR A 181     -35.098  35.134 -16.060  1.00 26.43           C
ATOM    102  OG1 THR A 181     -33.773  35.021 -15.523  1.00 23.83           O
ATOM    103  CG2 THR A 181     -35.695  36.381 -15.417  1.00 26.90           C
ATOM    104  HB  THR A 181     -35.058  35.303 -17.134  1.00  0.00           H
ATOM    105  HG1 THR A 181     -33.225  34.538 -16.164  1.00  0.00           H
ATOM    106 1HG2 THR A 181     -35.905  36.248 -14.354  1.00  0.00           H
ATOM    107 2HG2 THR A 181     -36.623  36.693 -15.905  1.00  0.00           H
ATOM    108 3HG2 THR A 181     -34.978  37.199 -15.541  1.00  0.00           H
ATOM    109 HCAP THR A 181     -35.652  34.181 -15.915  1.00 26.43           H
ATOM    110  N   VAL A 203     -26.203  32.085 -15.644  1.00 22.67           N
ATOM    111  CA  VAL A 203     -25.034  32.917 -15.417  1.00 22.71           C
ATOM    112  C   VAL A 203     -23.690  32.237 -15.332  1.00 22.68           C
ATOM    113  O   VAL A 203     -22.702  32.741 -15.826  1.00 22.86           O
ATOM    114  CB  VAL A 203     -25.290  33.861 -14.209  1.00 22.50           C
ATOM    115  CG1 VAL A 203     -24.022  34.619 -13.808  1.00 22.50           C
ATOM    116  CG2 VAL A 203     -26.425  34.820 -14.607  1.00 22.60           C
ATOM    117  HN  VAL A 203     -26.813  31.929 -14.847  1.00  0.00           H
ATOM    118  HA  VAL A 203     -24.884  33.588 -16.278  1.00  0.00           H
ATOM    119  HB  VAL A 203     -25.616  33.236 -13.372  1.00  0.00           H
ATOM    120 1HG1 VAL A 203     -23.744  35.338 -14.579  1.00  0.00           H
ATOM    121 2HG1 VAL A 203     -23.160  33.966 -13.662  1.00  0.00           H
ATOM    122 3HG1 VAL A 203     -24.164  35.155 -12.872  1.00  0.00           H
ATOM    123 1HG2 VAL A 203     -27.218  34.287 -15.137  1.00  0.00           H
ATOM    124 2HG2 VAL A 203     -26.031  35.615 -15.249  1.00  0.00           H
ATOM    125 3HG2 VAL A 203     -26.883  35.292 -13.741  1.00  0.00           H
ATOM    126 HCAP VAL A 203     -26.224  31.365 -16.376  1.00 22.67           H
ATOM    127 HCAP VAL A 203     -23.604  31.253 -14.859  1.00 22.68           H
ATOM    128  N   SER A 207     -20.575  32.324 -18.218  1.00 23.34           N
ATOM    129  CA  SER A 207     -19.245  32.612 -17.762  1.00 25.93           C
ATOM    130  C   SER A 207     -18.219  31.575 -18.114  1.00 23.42           C
ATOM    131  O   SER A 207     -17.073  31.866 -18.396  1.00 23.59           O
ATOM    132  CB  SER A 207     -19.227  32.896 -16.261  1.00 25.33           C
ATOM    133  OG  SER A 207     -17.941  33.402 -15.990  1.00 28.19           O
ATOM    134  HN  SER A 207     -21.235  31.994 -17.528  1.00  0.00           H
ATOM    135  HA  SER A 207     -18.878  33.549 -18.196  1.00  0.00           H
ATOM    136 1HB  SER A 207     -19.452  31.990 -15.675  1.00  0.00           H
ATOM    137 2HB  SER A 207     -20.010  33.632 -16.057  1.00  0.00           H
ATOM    138  HG1 SER A 207     -18.047  34.099 -15.299  1.00  0.00           H
ATOM    139 HCAP SER A 207     -20.882  32.324 -19.200  1.00 23.34           H
ATOM    140 HCAP SER A 207     -18.573  30.542 -18.251  1.00 23.42           H
ATOM    141  N   GLY A 215     -16.351  37.226 -23.220  1.00 26.62           N
ATOM    142  CA  GLY A 215     -16.359  37.552 -21.811  1.00 26.68           C
ATOM    143  C   GLY A 215     -17.691  37.372 -21.065  1.00 24.88           C
ATOM    144  O   GLY A 215     -17.811  37.679 -19.870  1.00 25.33           O
ATOM    145  HN  GLY A 215     -16.247  36.258 -23.482  1.00  0.00           H
ATOM    146 1HA  GLY A 215     -16.015  38.568 -21.605  1.00  0.00           H
ATOM    147 2HA  GLY A 215     -15.645  36.926 -21.273  1.00  0.00           H
ATOM    148 HCAP GLY A 215     -16.688  37.881 -23.932  1.00 26.62           H
ATOM    149  N   GLY A 216     -18.678  36.801 -21.785  1.00 24.55           N
ATOM    150  CA  GLY A 216     -19.916  36.332 -21.211  1.00 25.75           C
ATOM    151  C   GLY A 216     -20.610  37.346 -20.307  1.00 29.23           C
ATOM    152  O   GLY A 216     -20.796  37.126 -19.098  1.00 29.79           O
ATOM    153  HN  GLY A 216     -18.483  36.619 -22.765  1.00  0.00           H
ATOM    154 1HA  GLY A 216     -19.730  35.427 -20.627  1.00  0.00           H
ATOM    155 2HA  GLY A 216     -20.595  36.111 -22.037  1.00  0.00           H
ATOM    156  N   SER A 217     -21.036  38.462 -20.913  1.00 24.34           N
ATOM    157  CA  SER A 217     -21.675  39.457 -20.084  1.00 25.98           C
ATOM    158  C   SER A 217     -23.136  39.179 -19.798  1.00 24.12           C
ATOM    159  O   SER A 217     -23.499  38.889 -18.681  1.00 23.83           O
ATOM    160  HN  SER A 217     -21.136  38.492 -21.951  1.00  0.00           H
ATOM    161  HA  SER A 217     -21.178  39.455 -19.112  1.00  0.00           H
ATOM    162 HCAP SER A 217     -23.834  39.365 -20.632  1.00 24.12           H
ATOM    163 HCAP SER A 217     -21.540  40.449 -20.497  1.00 25.98           H
ATOM    164  CB  ASN A 219     -25.234  42.094 -17.358  1.00 23.82           C
ATOM    165  CG  ASN A 219     -25.691  42.946 -16.170  1.00 24.05           C
ATOM    166  OD1 ASN A 219     -25.764  44.185 -16.186  1.00 25.13           O
ATOM    167  ND2 ASN A 219     -25.973  42.234 -15.060  1.00 23.34           N
ATOM    168 1HB  ASN A 219     -24.162  41.901 -17.270  1.00  0.00           H
ATOM    169 2HB  ASN A 219     -25.721  41.119 -17.297  1.00  0.00           H
ATOM    170 1HD2 ASN A 219     -25.999  41.209 -15.068  1.00  0.00           H
ATOM    171 2HD2 ASN A 219     -26.310  42.754 -14.250  1.00  0.00           H
ATOM    172 HCAP ASN A 219     -25.424  42.500 -18.366  1.00 23.82           H
ATOM    173  CB  ARG A 222     -22.133  43.106 -15.515  1.00 23.50           C
ATOM    174  CG  ARG A 222     -21.011  42.092 -15.189  1.00 23.34           C
ATOM    175  CD  ARG A 222     -20.448  41.442 -16.463  1.00 24.78           C
ATOM    176  NE  ARG A 222     -19.358  40.506 -16.224  1.00 26.43           N
ATOM    177  CZ  ARG A 222     -18.071  40.852 -16.141  1.00 23.54           C
ATOM    178  NH1 ARG A 222     -17.137  39.894 -16.062  1.00 23.45           N
ATOM    179  NH2 ARG A 222     -17.706  42.145 -16.082  1.00 23.67           N1+
ATOM    180 1HB  ARG A 222     -22.596  42.841 -16.468  1.00  0.00           H
ATOM    181 2HB  ARG A 222     -22.921  43.050 -14.757  1.00  0.00           H
ATOM    182 1HG  ARG A 222     -21.434  41.288 -14.585  1.00  0.00           H
ATOM    183 2HG  ARG A 222     -20.207  42.542 -14.594  1.00  0.00           H
ATOM    184 1HD  ARG A 222     -20.119  42.171 -17.212  1.00  0.00           H
ATOM    185 2HD  ARG A 222     -21.247  40.873 -16.935  1.00  0.00           H
ATOM    186  HE  ARG A 222     -19.615  39.516 -16.291  1.00  0.00           H
ATOM    187 1HH1 ARG A 222     -17.487  38.937 -16.200  1.00  0.00           H
ATOM    188 2HH1 ARG A 222     -16.206  40.043 -16.449  1.00  0.00           H
ATOM    189 1HH2 ARG A 222     -18.366  42.911 -16.161  1.00  0.00           H
ATOM    190 2HH2 ARG A 222     -16.712  42.361 -16.056  1.00  0.00           H
ATOM    191 HCAP ARG A 222     -21.850  44.167 -15.579  1.00 23.50           H
TER     192      ARG A 222
HETATM  193  O   HOH     2     -18.197  37.324 -16.105  1.00 36.74      WATR O
HETATM  194  H1  HOH     2     -17.267  36.959 -16.045  1.00  0.00      WATR H
HETATM  195  H2  HOH     2     -18.523  36.840 -16.910  1.00  0.00      WATR H
HETATM  196  O   HOH     8     -22.236  37.441 -12.226  1.00 22.47      WATR O
HETATM  197  H1  HOH     8     -22.311  36.641 -11.662  1.00  0.00      WATR H
HETATM  198  H2  HOH     8     -23.112  37.652 -12.642  1.00  0.00      WATR H
HETATM  199  O   HOH    60     -21.072  36.449 -14.455  1.00 35.38      WATR O
HETATM  200  H1  HOH    60     -20.197  36.073 -14.193  1.00  0.00      WATR H
HETATM  201  H2  HOH    60     -21.496  36.813 -13.633  1.00  0.00      WATR H
HETATM  202  O   HOH    69     -15.515  34.014 -17.587  1.00 24.11      WATR O
HETATM  203  H1  HOH    69     -16.251  33.424 -17.850  1.00  0.00      WATR H
HETATM  204  H2  HOH    69     -15.422  34.724 -18.274  1.00  0.00      WATR H
HETATM  205  O   HOH    75     -18.585  35.404 -14.292  1.00 34.38      WATR O
HETATM  206  H1  HOH    75     -17.924  35.664 -13.597  1.00  0.00      WATR H
HETATM  207  H2  HOH    75     -18.486  36.123 -14.976  1.00  0.00      WATR H
HETATM  208  O   HOH    79     -15.951  36.051 -16.024  1.00 41.31      WATR O
HETATM  209  H1  HOH    79     -16.076  35.209 -16.542  1.00  0.00      WATR H
HETATM  210  H2  HOH    79     -15.459  35.756 -15.220  1.00  0.00      WATR H
HETATM  211  O   HOH    85     -16.831  36.261 -12.439  1.00 25.54      WATR O
HETATM  212  H1  HOH    85     -16.335  37.106 -12.405  1.00  0.00      WATR H
HETATM  213  H2  HOH    85     -16.296  35.548 -12.053  1.00  0.00      WATR H
HETATM  214  O   HOH    88     -21.990  35.327 -16.694  1.00 23.19      WATR O
HETATM  215  H1  HOH    88     -22.283  34.408 -16.549  1.00  0.00      WATR H
HETATM  216  H2  HOH    88     -21.638  35.602 -15.810  1.00  0.00      WATR H
HETATM  217  O   HOH   144     -21.105  38.351 -16.491  1.00 35.85      WATR O
HETATM  218  H1  HOH   144     -21.139  37.870 -17.343  1.00  0.00      WATR H
HETATM  219  H2  HOH   144     -20.997  37.673 -15.779  1.00  0.00      WATR H
HETATM  220  O   HOH   151     -36.048  35.506  -9.920  1.00 42.00      WATR O
HETATM  221  H1  HOH   151     -35.145  35.861  -9.807  1.00  0.00      WATR H
HETATM  222  H2  HOH   151     -36.583  36.102  -9.344  1.00  0.00      WATR H
HETATM  223  O   HOH   152     -37.283  37.618  -8.603  1.00 43.28      WATR O
HETATM  224  H1  HOH   152     -38.163  37.718  -8.998  1.00  0.00      WATR H
HETATM  225  H2  HOH   152     -36.731  38.305  -9.037  1.00  0.00      WATR H
HETATM  226  O   HOH   174     -13.019  36.404 -20.564  1.00 53.24      WATR O
HETATM  227  H1  HOH   174     -13.289  35.810 -21.294  1.00  0.00      WATR H
HETATM  228  H2  HOH   174     -12.225  36.002 -20.181  1.00  0.00      WATR H
HETATM  229  O   HOH   176     -13.567  36.742 -17.137  1.00 43.70      WATR O
HETATM  230  H1  HOH   176     -13.025  36.680 -16.334  1.00  0.00      WATR H
HETATM  231  H2  HOH   176     -14.453  36.431 -16.827  1.00  0.00      WATR H
HETATM  232  O   HOH   210     -31.611  38.565 -12.583  1.00 42.84      WATR O
HETATM  233  H1  HOH   210     -31.925  37.636 -12.642  1.00  0.00      WATR H
HETATM  234  H2  HOH   210     -31.732  38.833 -11.651  1.00  0.00      WATR H
HETATM  235  O   HOH   226     -23.185  39.989 -15.647  1.00 37.79      WATR O
HETATM  236  H1  HOH   226     -22.560  39.350 -16.072  1.00  0.00      WATR H
HETATM  237  H2  HOH   226     -24.059  39.825 -16.048  1.00  0.00      WATR H
HETATM  238  O   HOH   241     -24.169  38.189 -13.871  1.00 38.29      WATR O
HETATM  239  H1  HOH   241     -23.670  38.979 -14.204  1.00  0.00      WATR H
HETATM  240  H2  HOH   241     -24.072  37.605 -14.671  1.00  0.00      WATR H
HETATM  241  O   HOH   242     -25.966  39.425 -15.473  1.00 37.90      WATR O
HETATM  242  H1  HOH   242     -25.570  38.929 -14.719  1.00  0.00      WATR H
HETATM  243  H2  HOH   242     -26.781  38.937 -15.720  1.00  0.00      WATR H
HETATM  244  O   HOH   244     -23.964  37.104 -16.290  1.00 50.34      WATR O
HETATM  245  H1  HOH   244     -23.996  37.754 -17.012  1.00  0.00      WATR H
HETATM  246  H2  HOH   244     -23.257  36.456 -16.548  1.00  0.00      WATR H
HETATM  247  O   HOH   248     -29.132  39.439 -13.339  1.00 43.27      WATR O
HETATM  248  H1  HOH   248     -29.371  40.380 -13.349  1.00  0.00      WATR H
HETATM  249  H2  HOH   248     -29.978  39.011 -13.067  1.00  0.00      WATR H
HETATM  250  O   HOH   253     -28.518  38.577 -15.771  1.00 43.71      WATR O
HETATM  251  H1  HOH   253     -28.752  38.859 -14.840  1.00  0.00      WATR H
HETATM  252  H2  HOH   253     -29.133  37.859 -16.013  1.00  0.00      WATR H
HETATM  253  O   HOH   271     -15.026  38.934 -17.806  1.00 57.06      WATR O
HETATM  254  H1  HOH   271     -14.332  38.298 -17.505  1.00  0.00      WATR H
HETATM  255  H2  HOH   271     -14.592  39.489 -18.478  1.00  0.00      WATR H
HETATM  256  O   HOH   277     -15.351  36.192 -19.188  1.00 75.92      WATR O
HETATM  257  H1  HOH   277     -15.631  37.051 -18.815  1.00  0.00      WATR H
HETATM  258  H2  HOH   277     -14.413  36.326 -19.465  1.00  0.00      WATR H
HETATM  259  O   HOH   279     -18.709  35.712 -18.183  1.00128.25      WATR O
HETATM  260  H1  HOH   279     -19.646  35.944 -18.370  1.00  0.00      WATR H
HETATM  261  H2  HOH   279     -18.237  36.309 -18.806  1.00  0.00      WATR H
HETATM  262 Si   SIO4    0     -34.536  37.508 -12.063  0.00  0.00          Si
HETATM  263  O   SIO4    0     -36.088  37.014 -12.166  0.00  0.00           O
HETATM  264  O   SIO4    0     -33.441  36.494 -12.795  0.00  0.00           O
HETATM  265  O   SIO4    0     -34.029  37.502 -10.485  0.00  0.00           O
HETATM  266  O   SIO4    0     -34.383  39.024 -12.713  0.00  0.00           O
HETATM  267  H   SIO4    0     -36.263  36.359 -11.433  0.00  0.00           H
HETATM  268  H   SIO4    0     -33.631  36.074 -13.655  0.00  0.00           H
HETATM  269  H   SIO4    0     -34.270  38.333 -10.033  0.00  0.00           H
HETATM  270  H   SIO4    0     -33.430  39.139 -12.921  0.00  0.00           H
ENDMDL
