# Supplementary material for: Structural basis for high selectivity of a rice silicon channel Lsi1
Source: Nat Commun. 2021 Oct 29;12:6236. doi: 10.1038/s41467-021-26535-x (PMC8556265; doi:10.1038/s41467-021-26535-x)
Supplement: Supplementary file 6 — Source Data [file 41467_2021_26535_MOESM6_ESM.xlsx]

## Sheet: Fig. 2
	Figure 2d. Channel diameters along the pore for Lsi1cryst, AQP1, and GlpF, calculated using the program HOLE2.
	Lsi1		BtAQP1		GlpF
	Pore position (Å)	Pore diameter (Å)	Pore position (Å)	Pore diameter (Å)	Pore position (Å)	Pore diameter (Å)
	-16.3616	9.87032	-13.7737	9.77584	-15.375	9.90406
	-16.2366	9.71522	-13.6487	9.59676	-15.25	9.8248
	-16.1116	9.56334	-13.5237	9.42262	-15.125	9.75196
	-15.9866	9.42172	-13.3987	9.2251	-15	9.6551
	-15.8616	9.28192	-13.2737	9.04078	-14.875	9.56472
	-15.7366	9.14368	-13.1487	8.866	-14.75	8.32232
	-15.6116	9.0076	-13.0237	8.70142	-14.625	8.44184
	-15.4866	8.71492	-12.8987	8.5446	-14.5	8.26744
	-15.3616	8.77298	-12.7737	8.39756	-14.375	8.0971
	-15.2366	8.65604	-12.6487	8.2587	-14.25	7.92908
	-15.1116	8.54368	-12.5237	8.1278	-14.125	7.76528
	-14.9866	8.43962	-12.3987	7.99804	-14	7.60856
	-14.8616	8.33914	-12.2737	7.87418	-13.875	7.45506
	-14.7366	8.22552	-12.1487	7.75808	-13.75	7.30792
	-14.6116	8.10834	-12.0237	7.65002	-13.625	7.1642
	-14.4866	8.02316	-11.8987	7.5512	-13.5	7.02468
	-14.3616	7.90262	-11.7737	7.45968	-13.375	6.8907
	-14.2366	7.76396	-11.6487	7.37998	-13.25	6.7666
	-14.1116	7.6298	-11.5237	7.30784	-13.125	6.64638
	-13.9866	7.48506	-11.3987	7.24172	-13	6.53188
	-13.8616	7.34862	-11.2737	7.1853	-12.875	6.42272
	-13.7366	7.24328	-11.1487	7.1408	-12.75	6.32294
	-13.6116	7.13206	-11.0237	7.10598	-12.625	6.22776
	-13.4866	7.02062	-10.8987	7.02806	-12.5	6.14152
	-13.3616	6.89596	-10.7737	6.95678	-12.375	6.06012
	-13.2366	6.6896	-10.6487	6.8413	-12.25	5.96438
	-13.1116	6.65008	-10.5237	6.72618	-12.125	5.87454
	-12.9866	6.55876	-10.3987	6.60142	-12	5.79188
	-12.8616	6.47368	-10.2737	6.48168	-11.875	5.71492
	-12.7366	6.39838	-10.1487	6.36692	-11.75	5.64482
	-12.6116	6.32994	-10.0237	6.25752	-11.625	5.5808
	-12.4866	6.23044	-9.89871	4.3705	-11.5	5.52688
	-12.3616	6.13508	-9.77371	3.97322	-11.375	5.47816
	-12.2366	6.03636	-9.64871	3.87048	-11.25	5.43808
	-12.1116	5.94786	-9.52371	3.7765	-11.125	5.40584
	-11.9866	5.72364	-9.39871	3.6895	-11	5.33084
	-11.8616	5.60356	-9.27371	3.61158	-10.875	5.26264
	-11.7366	5.51402	-9.14871	3.54412	-10.75	5.15392
	-11.6116	5.43718	-9.02371	3.48638	-10.625	5.05232
	-11.4866	5.3628	-8.89871	3.44226	-10.5	4.96082
	-11.3616	5.29446	-8.77371	3.39954	-10.375	4.87806
	-11.2366	5.24432	-8.64871	3.37598	-10.25	4.7573
	-11.1116	5.20526	-8.52371	3.3614	-10.125	4.72904
	-10.9866	5.1715	-8.39871	3.36256	-9.99995	4.60332
	-10.8616	5.14694	-8.27371	3.36098	-9.87495	4.63336
	-10.7366	5.10662	-8.14871	3.38286	-9.74995	4.4733
	-10.6116	5.07404	-8.02371	3.41586	-9.62495	4.5733
	-10.4866	5.03358	-7.89871	3.45318	-9.49995	4.56338
	-10.3616	5.00218	-7.77371	3.50136	-9.37495	4.56446
	-10.2366	4.97944	-7.64871	3.56118	-9.24995	4.57256
	-10.1116	4.9641	-7.52371	3.62912	-9.12495	4.59178
	-9.9866	4.91376	-7.39871	3.70864	-8.99995	4.62402
	-9.8616	4.85818	-7.27371	3.79706	-8.87495	4.66476
	-9.7366	4.75506	-7.14871	3.75156	-8.74995	4.66524
	-9.6116	4.66664	-7.02371	3.69512	-8.62495	4.67148
	-9.4866	4.5978	-6.89871	3.6426	-8.49995	4.63382
	-9.3616	4.54468	-6.77371	3.5995	-8.37495	4.59922
	-9.2366	4.50892	-6.64871	3.56486	-8.24995	4.4552
	-9.1116	4.48976	-6.52371	3.53884	-8.12495	4.3817
	-8.9866	4.4932	-6.39871	3.52202	-7.99995	4.23604
	-8.8616	4.50998	-6.27371	3.5115	-7.87495	4.21966
	-8.7366	4.5447	-6.14871	3.4731	-7.74995	4.14814
	-8.6116	4.5964	-6.02371	3.4443	-7.62495	4.0865
	-8.4866	4.58128	-5.89871	3.37818	-7.49995	4.03574
	-8.3616	4.6053	-5.77371	3.42076	-7.37495	3.99414
	-8.2366	4.5445	-5.64871	3.45288	-7.24995	3.96404
	-8.1116	4.51282	-5.52371	3.49452	-7.12495	3.94438
	-7.9866	4.4181	-5.39871	3.55138	-6.99995	3.93648
	-7.8616	4.3371	-5.27371	3.61504	-6.87495	3.93932
	-7.7366	4.27922	-5.14871	3.67976	-6.74995	3.9512
	-7.6116	4.23472	-5.02371	3.75094	-6.62495	3.97348
	-7.4866	4.20388	-4.89871	3.74152	-6.49995	3.98312
	-7.3616	4.18854	-4.77371	3.73472	-6.37495	4.00132
	-7.2366	4.16828	-4.64871	3.69462	-6.24995	3.95872
	-7.1116	4.15738	-4.52371	3.66282	-6.12495	3.91598
	-6.9866	4.1015	-4.39871	3.64218	-5.99995	3.86428
	-6.8616	4.04936	-4.27371	3.62948	-5.87495	3.8221
	-6.7366	4.02474	-4.14871	3.61956	-5.74995	3.79096
	-6.6116	4.01034	-4.02371	3.61752	-5.62495	3.77168
	-6.4866	4.0071	-3.89871	3.64188	-5.49995	3.76392
	-6.3616	4.01512	-3.77371	3.6734	-5.37495	3.76654
	-6.2366	4.03262	-3.64871	3.70704	-5.24995	3.7834
	-6.1116	4.06134	-3.52371	3.74808	-5.12495	3.8116
	-5.9866	4.06676	-3.39871	3.80154	-4.99995	3.84936
	-5.8616	4.10088	-3.27371	3.86062	-4.87495	3.89818
	-5.7366	4.153	-3.14871	3.92214	-4.74995	3.96086
	-5.6116	4.24754	-3.02371	3.99196	-4.62495	4.03136
	-5.4866	4.28276	-2.89871	4.00542	-4.49995	4.0433
	-5.3616	4.32826	-2.77371	4.03422	-4.37495	4.06272
	-5.2366	4.3275	-2.64871	4.03854	-4.24995	4.08138
	-5.1116	4.33542	-2.52371	4.05788	-4.12495	4.10818
	-4.9866	4.293	-2.39871	4.06868	-3.99995	4.14622
	-4.8616	4.26882	-2.27371	4.07564	-3.87495	4.19038
	-4.7366	4.22034	-2.14871	4.07144	-3.74995	4.24518
	-4.6116	4.1811	-2.02371	4.08246	-3.62495	4.30702
	-4.4866	4.14286	-1.89871	4.0967	-3.49995	4.37754
	-4.3616	4.11086	-1.77371	4.12346	-3.37495	4.4539
	-4.2366	4.0815	-1.64871	4.1298	-3.24995	4.48468
	-4.1116	4.05644	-1.52371	4.14522	-3.12495	4.52422
	-3.9866	4.04322	-1.39871	4.13488	-2.99995	4.56112
	-3.8616	4.03438	-1.27371	4.13412	-2.87495	4.61376
	-3.7366	4.03404	-1.14871	4.09264	-2.74995	4.68584
	-3.6116	4.04178	-1.02371	4.0606	-2.62495	4.77558
	-3.4866	4.05926	-0.89871	4.03774	-2.49995	4.88286
	-3.3616	4.08374	-0.77371	4.02448	-2.37495	5.00698
	-3.2366	4.11768	-0.64871	4.02054	-2.24995	4.97776
	-3.1116	4.15696	-0.52371	4.02576	-2.12495	4.93988
	-2.9866	4.20532	-0.39871	3.97936	-1.99995	4.87052
	-2.8616	4.25882	-0.27371	3.9366	-1.87495	4.80838
	-2.7366	4.32482	-0.14871	3.88326	-1.74995	4.7521
	-2.6116	4.3984	-0.02371	3.83356	-1.62495	4.704
	-2.4866	4.4758	0.10129	3.7972	-1.49995	4.6602
	-2.3616	4.5604	0.22629	3.76638	-1.37495	4.65712
	-2.2366	4.65222	0.35129	3.74048	-1.24995	4.6445
	-2.1116	4.75076	0.47629	3.72352	-1.12495	4.63992
	-1.9866	4.80544	0.60129	3.7149	-0.99995	4.6224
	-1.8616	4.86636	0.72629	3.71564	-0.87495	4.62014
	-1.7366	4.86598	0.85129	3.62608	-0.74995	4.62654
	-1.6116	4.87726	0.97629	3.70284	-0.62495	4.6146
	-1.4866	4.87798	1.10129	3.69162	-0.49995	4.55934
	-1.3616	4.88926	1.22629	3.69646	-0.37495	4.51102
	-1.2366	4.8282	1.35129	3.72002	-0.24995	4.4664
	-1.1116	4.77478	1.47629	3.75708	-0.12495	4.42846
	-0.9866	4.7158	1.60129	3.77436	5e-05	4.36742
	-0.8616	4.66368	1.72629	3.79312	0.12505	4.39322
	-0.7366	4.59296	1.85129	3.78504	0.25005	4.4086
	-0.6116	4.5307	1.97629	3.78204	0.37505	4.43842
	-0.4866	4.47884	2.10129	3.76772	0.50005	4.48188
	-0.3616	4.43662	2.22629	3.76348	0.62505	4.54012
	-0.2366	4.40468	2.35129	3.76992	0.75005	4.57754
	-0.1116	4.38068	2.47629	3.78506	0.87505	4.63298
	0.0134	4.36028	2.60129	3.80582	1.00005	4.63458
	0.1384	4.3479	2.72629	3.83418	1.12505	4.65796
	0.2634	4.29646	2.85129	3.86446	1.25005	4.68278
	0.3884	4.26466	2.97629	3.90166	1.37505	4.71576
	0.5134	4.24966	3.10129	3.83492	1.50005	4.75682
	0.6384	4.25182	3.22629	3.77356	1.62505	4.80156
	0.7634	4.2756	3.35129	3.72532	1.75005	4.84232
	0.8884	4.3171	3.47629	3.6854	1.87505	4.89002
	1.0134	4.30694	3.60129	3.65844	2.00005	4.90702
	1.1384	4.30416	3.72629	3.64272	2.12505	4.90196
	1.2634	4.3167	3.85129	3.6102	2.25005	4.86638
	1.3884	4.33254	3.97629	3.58994	2.37505	4.83898
	1.5134	4.34806	4.10129	3.52458	2.50005	4.8051
	1.6384	4.37476	4.22629	3.47562	2.62505	4.82186
	1.7634	4.41086	4.35129	3.429	2.75005	4.83508
	1.8884	4.45832	4.47629	3.4036	2.87505	4.85868
	2.0134	4.4982	4.60129	3.31746	3.00005	4.85528
	2.1384	4.52906	4.72629	3.22228	3.12505	4.85974
	2.2634	4.50268	4.85129	3.08708	3.25005	4.81868
	2.3884	4.47736	4.97629	3.01196	3.37505	4.90176
	2.5134	4.44636	5.10129	2.93624	3.50005	4.85596
	2.6384	4.41584	5.22629	2.87164	3.62505	4.81704
	2.7634	4.36484	5.35129	2.81844	3.75005	4.74286
	2.8884	4.32042	5.47629	2.77744	3.87505	4.67966
	3.0134	4.28342	5.60129	2.73884	4.00005	4.575
	3.1384	4.25376	5.72629	2.71304	4.12505	4.48208
	3.2634	4.23234	5.85129	2.64916	4.25005	4.37346
	3.3884	4.21842	5.97629	2.60298	4.37505	4.27732
	3.5134	4.21218	6.10129	2.57842	4.50005	4.12374
	3.6384	4.2144	6.22629	2.57504	4.62505	4.08316
	3.7634	4.22624	6.35129	2.50492	4.75005	4.01224
	3.8884	4.24484	6.47629	2.43514	4.87505	3.95372
	4.0134	4.2727	6.60129	2.33642	5.00005	3.89338
	4.1384	4.30842	6.72629	2.24804	5.12505	3.8429
	4.2634	4.35196	6.85129	2.17058	5.25005	3.7642
	4.3884	4.40214	6.97629	2.10452	5.37505	3.69396
	4.5134	4.34114	7.10129	2.05396	5.50005	3.63064
	4.6384	4.29396	7.22629	2.00126	5.62505	3.5769
	4.7634	4.23476	7.35129	1.98348	5.75005	3.53686
	4.8884	4.19882	7.47629	1.96658	5.87505	3.5074
	5.0134	4.13966	7.60129	1.9632	6.00005	3.4921
	5.1384	4.09694	7.72629	1.97242	6.12505	3.48734
	5.2634	3.98934	7.85129	1.99474	6.25005	3.48866
	5.3884	3.90102	7.97629	2.02946	6.37505	3.50094
	5.5134	3.83274	8.10129	2.07504	6.50005	3.4896
	5.6384	3.78444	8.22629	2.13258	6.62505	3.48688
	5.7634	3.7602	8.35129	2.18328	6.75005	3.48574
	5.8884	3.75386	8.47629	2.23752	6.87505	3.49564
	6.0134	3.77192	8.60129	2.27248	7.00005	3.51804
	6.1384	3.8099	8.72629	2.32288	7.12505	3.55142
	6.2634	3.85242	8.85129	2.39152	7.25005	3.56514
	6.3884	3.913	8.97629	2.4749	7.37505	3.59208
	6.5134	3.83346	9.10129	2.54456	7.50005	3.52254
	6.6384	3.76114	9.22629	2.62462	7.62505	3.46722
	6.7634	3.69796	9.35129	2.67846	7.75005	3.39504
	6.8884	3.64276	9.47629	2.73896	7.87505	3.3315
	7.0134	3.59426	9.60129	2.75594	8.00005	3.28492
	7.1384	3.55388	9.72629	2.78746	8.12505	3.24646
	7.2634	3.5273	9.85129	2.83368	8.25005	3.21186
	7.3884	3.5104	9.97629	2.88904	8.37505	3.1867
	7.5134	3.50462	10.1013	2.9322	8.50005	3.17022
	7.6384	3.50798	10.2263	2.98996	8.62505	3.1631
	7.7634	3.51976	10.3513	3.046	8.75005	3.14946
	7.8884	3.54054	10.4763	3.11704	8.87505	3.14186
	8.0134	3.56762	10.6013	3.20328	9.00005	3.13182
	8.1384	3.60396	10.7263	3.30394	9.12505	3.1332
	8.2634	3.6376	10.8513	3.35728	9.25005	3.13386
	8.3884	3.68178	10.9763	3.42012	9.37505	3.14484
	8.5134	3.72572	11.1013	3.46206	9.50005	3.17052
	8.6384	3.77868	11.2263	3.5181	9.62505	3.20394
	8.7634	3.84626	11.3513	3.59166	9.75005	3.24652
	8.8884	3.92048	11.4763	3.67792	9.87505	3.29692
	9.0134	3.94348	11.6013	3.77512	10.0001	3.35998
	9.1384	3.95908	11.7263	3.88218	10.1251	3.43252
	9.2634	3.93042	11.8513	3.9356	10.2501	3.51276
	9.3884	3.90902	11.9763	3.99616	10.3751	3.60206
	9.5134	3.8965	12.1013	4.06382	10.5001	3.70208
	9.6384	3.89256	12.2263	4.13962	10.6251	3.80804
	9.7634	3.89804	12.3513	4.22498	10.7501	3.92116
	9.8884	3.91216	12.4763	4.3179	10.8751	4.04462
	10.0134	3.91594	12.6013	4.36456	11.0001	4.17368
	10.1384	3.92364	12.7263	4.41764	11.1251	4.30944
	10.2634	3.84062	12.8513	4.4676	11.2501	4.452
	10.3884	3.76906	12.9763	4.53244	11.3751	4.59904
	10.5134	3.71108	13.1013	4.60902	11.5001	4.75342
	10.6384	3.6647	13.2263	4.69814	11.6251	4.9117
	10.7634	3.62146	13.3513	4.80008	11.7501	5.05482
	10.8884	3.59112	13.4763	4.9107	11.8751	5.16074
	11.0134	3.59218	13.6013	5.02822	12.0001	5.17448
	11.1384	3.60282	13.7263	5.15522	12.1251	5.203
	11.2634	3.61998	13.8513	5.24736	12.2501	5.20512
	11.3884	3.64708	13.9763	5.35016	12.3751	5.28874
	11.5134	3.67112	14.1013	5.46386	12.5001	5.3193
	11.6384	3.7073	14.2263	5.58778	12.6251	5.35934
	11.7634	3.7323	14.3513	5.66788	12.7501	5.394
	11.8884	3.76892	14.4763	5.81062	12.8751	5.55336
	12.0134	3.82238	14.6013	5.8895	13.0001	5.6332
	12.1384	3.88778	14.7263	5.9748	13.1251	5.71978
	12.2634	3.95884	14.8513	6.06412	13.2501	5.81454
	12.3884	4.04064	14.9763	6.15982	13.3751	5.91496
	12.5134	4.14606	15.1013	6.23278	13.5001	6.02358
	12.6384	4.2613	15.2263	6.30154	13.6251	6.1373
	12.7634	4.36816	15.3513	6.36334	13.7501	6.25296
	12.8884	4.48464	15.4763	6.4337	13.8751	6.3739
	13.0134	4.64418	15.6013	6.51284	14.0001	6.494
	13.1384	4.7994	15.7263	6.60008	14.1251	6.62452
	13.2634	4.95804	15.8513	6.69386	14.2501	6.76326
	13.3884	5.12516	15.9763	6.79536	14.3751	6.91158
	13.5134	5.23174	16.1013	6.90652	14.5001	7.003
	13.6384	5.34204	16.2263	7.02342	14.6251	7.1017
	13.7634	5.44844	16.3513	7.14632	14.7501	7.1183
	13.8884	5.56116	16.4763	7.2761	14.8751	7.15968
	14.0134	5.67984	16.6013	7.41422	15.0001	7.21082
	14.1384	5.80444	16.7263	7.5586	15.1251	7.29676
	14.2634	5.8902	16.8513	7.67616	15.2501	7.35042
	14.3884	5.97142	16.9763	7.80188	15.3751	7.45988
	14.5134	6.04484	17.1013	7.87174	15.5001	7.5239
	14.6384	6.1244	17.2263	7.95836	15.6251	7.6217
	14.7634	6.2067	17.3513	8.06104	15.7501	7.64958
	14.8884	6.29338	17.4763	8.17962	15.8751	7.69644
	15.0134	6.3877	17.6013	8.3156	16.0001	7.6864
	15.1384	6.48734	17.7263	8.46686	16.1251	7.68588
	15.2634	6.5807	17.8513	8.63358	16.2501	7.69136
	15.3884	6.67882	17.9763	8.81462	16.3751	7.70602
	15.5134	6.73292	18.1013	9.0082	16.5001	7.74012
	15.6384	6.79512	18.2263	9.215	16.6251	7.78514
	15.7634	6.86654	18.3513	9.32198	16.7501	7.8344
	15.8884	6.94594	18.4763	9.43468	16.8751	7.89322
	16.0134	6.98384	18.6013	9.46064	17.0001	7.96048
	16.1384	7.03562	18.7263	9.4925	17.1251	8.03728
	16.2634	7.08144	18.8513	9.50256	17.2501	8.1247
	16.3884	7.14468	18.9763	9.51912	17.3751	8.22026
	16.5134	7.22608	19.1013	9.5144	17.5001	8.31598
	16.6384	7.32392	19.2263	9.5137	17.6251	8.41912
	16.7634	7.43864	19.3513	9.50948	17.7501	8.52844
	16.8884	7.56876	19.4763	9.5102	17.8751	8.64394
	17.0134	7.7153	19.6013	9.51418	18.0001	8.77578
	17.1384	7.87728	19.7263	9.52334	18.1251	8.91046
	17.2634	7.95338	19.8513	9.54306	18.2501	9.04512
	17.3884	8.03614	19.9763	9.5682	18.3751	9.18642
	17.5134	8.06362	20.1013	9.57392	18.5001	9.27058
	17.6384	8.1024	20.2263	9.5842	18.6251	9.36414
	17.7634	8.11734	20.3513	9.58172	18.7501	9.46374
	17.8884	8.12964	20.4763	9.585	18.8751	9.57292
	18.0134	8.15288	20.6013	9.60254	19.0001	9.69406
	18.1384	8.1827	20.7263	9.62632	19.1251	9.82404
	18.2634	8.21642	20.8513	9.66034
	18.3884	8.2555	20.9763	9.70254
	18.5134	8.3014	21.1013	9.75016
	18.6384	8.35256	21.2263	9.80562
	18.7634	8.41118	21.3513	9.76714
	18.8884	8.4751	21.4763	9.74
	19.0134	8.54524
	19.1384	8.61894
	19.2634	8.70548
	19.3884	8.79732
	19.5134	8.8912
	19.6384	8.99002
	19.7634	9.0682
	19.8884	9.1533
	20.0134	9.23626
	20.1384	9.32614
	20.2634	9.42
	20.3884	9.5212
	20.5134	9.6353
	20.6384	9.75456

## Sheet: Fig. 5
	Figure 5. Effect of Lsi1 mutation on the transport activity for Ge and As.
Figure 5a.
	Germanic acid					Alpha = 0.01, two-tailed
		72 Ge (ppb)	no. of oocyte	Ge (ng/oocyte)		Tukey-Kramer's test	Significant?	P value
	water	0.771393	5	0.308557		water vs. Lsi1	Yes	<0.000000000000001
		0.535195	5	0.214078		water vs. T65A	Yes	<0.000000000000001
		0.569996	5	0.227998		water vs. T65G	Yes	<0.000000000000001
		0.679189	5	0.271675		water vs. T65S	Yes	<0.000000000000001
	Lsi1	116.096	4	58.0479		water vs. T65V	Yes	5.3121e-11
		131.595	5	52.638		water vs. T65I	Yes	0.000389733
		157.449	5	62.9797		water vs. T65C	Yes	<0.000000000000001
		137.52	5	55.0079		water vs. T65D	No	>0.999999999999999
	T65A	111.468	5	44.5873		water vs. T65H	No	0.998808
		115.463	5	46.1851		water vs. T65N	Yes	2.83537e-06
		134.163	5	53.6652		water vs. T65Y	No	>0.999999999999999
		144.791	5	57.9164		Lsi1 vs. T65A	No	0.107854
	T65G	139.039	5	55.6158		Lsi1 vs. T65G	No	0.650127
		125.55	5	50.2202		Lsi1 vs. T65S	No	0.998904
		136.23	5	54.4922		Lsi1 vs. T65V	Yes	<0.000000000000001
		127.92	5	51.168		Lsi1 vs. T65I	Yes	<0.000000000000001
	T65S	139.257	5	55.7028		Lsi1 vs. T65C	Yes	1.3776e-11
		132.666	5	53.0663		Lsi1 vs. T65D	Yes	<0.000000000000001
		146.592	5	58.6369		Lsi1 vs. T65H	Yes	<0.000000000000001
		134.798	5	53.919		Lsi1 vs. T65N	Yes	<0.000000000000001
	T65V	44.1249	5	17.65		Lsi1 vs. T65Y	Yes	<0.000000000000001
		60.0618	5	24.0247		T65A vs. T65G	No	0.992816
		62.1176	5	24.847		T65A vs. T65S	No	0.509074
		63.2895	5	25.3158		T65A vs. T65V	Yes	6.9e-14
	T65I	24.8729	5	9.94914		T65A vs. T65I	Yes	<0.000000000000001
		26.2218	5	10.4887		T65A vs. T65C	Yes	2.87445e-08
		23.8467	5	9.53868		T65A vs. T65D	Yes	<0.000000000000001
		37.2868	5	14.9147		T65A vs. T65H	Yes	<0.000000000000001
	T65C	73.7301	5	29.492		T65A vs. T65N	Yes	<0.000000000000001
		61.7768	4	30.8884		T65A vs. T65Y	Yes	<0.000000000000001
		84.6704	5	33.8682		T65G vs. T65S	No	0.987226
						T65G vs. T65V	Yes	<0.000000000000001
	T65D	0.975827	5	0.390331		T65G vs. T65I	Yes	<0.000000000000001
		0.69306	5	0.277224		T65G vs. T65C	Yes	1.7913e-09
		0.583744	4	0.291872		T65G vs. T65D	Yes	<0.000000000000001
		0.515614	5	0.206245		T65G vs. T65H	Yes	<0.000000000000001
	T65H	7.27658	5	2.91063		T65G vs. T65N	Yes	<0.000000000000001
		4.62934	5	1.85174		T65G vs. T65Y	Yes	<0.000000000000001
		4.04818	5	1.61927		T65S vs. T65V	Yes	<0.000000000000001
		5.14476	5	2.0579		T65S vs. T65I	Yes	<0.000000000000001
	T65N	40.2162	5	16.0865		T65S vs. T65C	Yes	1.04788e-10
		28.8891	5	11.5556		T65S vs. T65D	Yes	<0.000000000000001
		42.9964	5	17.1986		T65S vs. T65H	Yes	<0.000000000000001
		34.7093	5	13.8837		T65S vs. T65N	Yes	<0.000000000000001
	T65Y	0.578722	5	0.231489		T65S vs. T65Y	Yes	<0.000000000000001
		0.361651	5	0.144661		T65V vs. T65I	Yes	0.000130848
		0.431878	5	0.172751		T65V vs. T65C	No	0.0260218
		0.307509	4	0.153755		T65V vs. T65D	Yes	5.5458e-11
						T65V vs. T65H	Yes	5.15363e-10
						T65V vs. T65N	No	0.0148883
						T65V vs. T65Y	Yes	4.8269e-11
						T65I vs. T65C	Yes	8.18914e-09
						T65I vs. T65D	Yes	0.00040995
						T65I vs. T65H	Yes	0.00502408
						T65I vs. T65N	No	0.873261
						T65I vs. T65Y	Yes	0.000348138
						T65C vs. T65D	Yes	<0.000000000000001
						T65C vs. T65H	Yes	2.15e-13
						T65C vs. T65N	Yes	6.3185e-07
						T65C vs. T65Y	Yes	<0.000000000000001
						T65D vs. T65H	No	0.999001
						T65D vs. T65N	Yes	2.98283e-06
						T65D vs. T65Y	No	>0.999999999999999
						T65H vs. T65N	Yes	3.9756e-05
						T65H vs. T65Y	No	0.998263
						T65N vs. T65Y	Yes	2.53246e-06
Figure 5b.
	Arsenite					Alpha = 0.01, two-tailed
		75 As (ppb)	no. of oocyte	As (ng/oocyte)		Tukey-Kramer's test	Significant?	P value
	water	3.63935	5	1.45574		water vs. Lsi1	Yes	<0.000000000000001
		3.70755	5	1.48302		water vs. T65A	Yes	<0.000000000000001
		2.32098	5	0.928393		water vs. T65G	Yes	<0.000000000000001
		3.38836	5	1.35534		water vs. T65S	Yes	<0.000000000000001
	Lsi1	30.7258	5	12.2903		water vs. T65V	Yes	<0.000000000000001
		18.44	3	12.2933		water vs. T65I	Yes	<0.000000000000001
		29.6368	5	11.8547		water vs. T65C	Yes	<0.000000000000001
		31.0341	5	12.4136		water vs. T65D	No	0.94422
	T65A	27.8772	5	11.1509		water vs. T65H	No	0.646163
		29.2728	5	11.7091		water vs. T65N	Yes	3.224e-12
		27.4105	5	10.9642		water vs. T65Y	No	0.996996
		30.0564	5	12.0225		Lsi1 vs. T65A	No	0.529526
	T65G	27.6669	5	11.0668		Lsi1 vs. T65G	No	0.109399
		27.7457	5	11.0983		Lsi1 vs. T65S	No	0.967447
		26.9358	5	10.7743		Lsi1 vs. T65V	Yes	<0.000000000000001
		29.2465	5	11.6986		Lsi1 vs. T65I	Yes	<0.000000000000001
	T65S	29.0278	5	11.6111		Lsi1 vs. T65C	Yes	1.4437e-11
		30.6573	5	12.2629		Lsi1 vs. T65D	Yes	<0.000000000000001
		28.9731	5	11.5892		Lsi1 vs. T65H	Yes	<0.000000000000001
		28.9888	5	11.5955		Lsi1 vs. T65N	Yes	<0.000000000000001
	T65V	16.9796	5	6.79183		Lsi1 vs. T65Y	Yes	<0.000000000000001
		18.7372	5	7.49489		T65A vs. T65G	No	0.99866
		14.6923	4	7.34616		T65A vs. T65S	No	0.998626
		16.9686	5	6.78744		T65A vs. T65V	Yes	<0.000000000000001
	T65I	20.3338	5	8.1335		T65A vs. T65I	Yes	4.0798e-11
		20.489	5	8.19562		T65A vs. T65C	Yes	5.56464e-09
		20.4561	5	8.18244		T65A vs. T65D	Yes	<0.000000000000001
		13.5904	4	6.79518		T65A vs. T65H	Yes	<0.000000000000001
	T65C	20.4486	5	8.17946		T65A vs. T65N	Yes	<0.000000000000001
		18.2493	5	7.29974		T65A vs. T65Y	Yes	<0.000000000000001
		23.0608	5	9.22431		T65G vs. T65S	No	0.802422
		22.6589	5	9.06357		T65G vs. T65V	Yes	1.606e-12
	T65D	1.96402	5	0.785609		T65G vs. T65I	Yes	4.33306e-10
		2.40801	5	0.963203		T65G vs. T65C	Yes	7.23893e-08
		1.68341	5	0.673365		T65G vs. T65D	Yes	<0.000000000000001
		2.1476	5	0.859042		T65G vs. T65H	Yes	<0.000000000000001
	T65H	4.99753	5	1.99901		T65G vs. T65N	Yes	<0.000000000000001
		5.02234	5	2.00894		T65G vs. T65Y	Yes	<0.000000000000001
		5.1248	5	2.04992		T65S vs. T65V	Yes	<0.000000000000001
		4.83131	5	1.93252		T65S vs. T65I	Yes	4.047e-12
	T65N	12.3114	5	4.92455		T65S vs. T65C	Yes	4.68947e-10
		15.7005	5	6.28019		T65S vs. T65D	Yes	<0.000000000000001
		11.0987	5	4.43949		T65S vs. T65H	Yes	<0.000000000000001
		13.6172	5	5.44688		T65S vs. T65N	Yes	<0.000000000000001
	T65Y	2.28287	5	0.913147		T65S vs. T65Y	Yes	<0.000000000000001
		2.05364	5	0.821457		T65V vs. T65I	No	0.588019
		2.85193	5	1.14077		T65V vs. T65C	No	0.0137465
		2.5554	5	1.02216		T65V vs. T65D	Yes	<0.000000000000001
						T65V vs. T65H	Yes	<0.000000000000001
						T65V vs. T65N	Yes	0.000194247
						T65V vs. T65Y	Yes	<0.000000000000001
						T65I vs. T65C	No	0.78634
						T65I vs. T65D	Yes	<0.000000000000001
						T65I vs. T65H	Yes	<0.000000000000001
						T65I vs. T65N	Yes	3.01898e-07
						T65I vs. T65Y	Yes	<0.000000000000001
						T65C vs. T65D	Yes	<0.000000000000001
						T65C vs. T65H	Yes	<0.000000000000001
						T65C vs. T65N	Yes	1.62662e-09
						T65C vs. T65Y	Yes	<0.000000000000001
						T65D vs. T65H	No	0.0465276
						T65D vs. T65N	Yes	<0.000000000000001
						T65D vs. T65Y	No	0.999998
						T65H vs. T65N	Yes	6.87721e-10
						T65H vs. T65Y	No	0.132778
						T65N vs. T65Y	Yes	8.3e-14
Figure 5c.
	Germanic acid					Alpha = 0.01, two-tailed
		72 Ge (ppb)	dried Sf9 cells (mg)	Ge (ng/mg dried Sf9 cells)		Tukey-Kramer's test	Significant?	P value
	Sf9 cells	41.9719	5.96	14.0845		Sf9 cells vs. CE-Lsi1	Yes	8.8e-14
		46.9995	5	18.7998		Sf9 cells vs. T181S	Yes	4.2e-13
		40.396	5.58	14.4788		Sf9 cells vs. T181V	Yes	8.3e-14
	CE-Lsi1	967.921	8.45	229.094		Sf9 cells vs. T181N	Yes	3.58e-13
		1024.47	8.12	252.332		Sf9 cells vs. T181Q	No	0.882424
		1095.45	8.41	260.512		Sf9 cells vs. T181D	Yes	9.52e-12
	T181S	936.53	8.51	220.101		CE-Lsi1 vs. T181S	Yes	0.0030028
		903.243	8.34	216.605		CE-Lsi1 vs. T181V	No	0.998266
		856.717	8.37	204.711		CE-Lsi1 vs. T181N	Yes	0.00493377
	T181V	946.752	7.37	256.92		CE-Lsi1 vs. T181Q	Yes	1.06e-13
		983.889	7.82	251.634		CE-Lsi1 vs. T181D	Yes	2.96535e-06
		957.571	7.86	243.657		T181S vs. T181V	Yes	0.00122571
	T181N	894.31	8.18	218.658		T181S vs. T181N	No	0.999947
		874.371	8.4	208.183		T181S vs. T181Q	Yes	9.07e-13
		893.485	8.12	220.07		T181S vs. T181D	Yes	0.00668627
	T181Q	83.2384	6.75	24.6632		T181V vs. T181N	Yes	0.00198897
		86.5261	7.09	24.4079		T181V vs. T181Q	Yes	9.8e-14
		79.8685	7.08	22.5617		T181V vs. T181D	Yes	1.56631e-06
	T181D	681.438	7.17	190.08		T181N vs. T181Q	Yes	7.53e-13
		654.554	7.11	184.122		T181N vs. T181D	Yes	0.00405665
		606.313	6.9	175.743		T181Q vs. T181D	Yes	2.1654e-11
Figure 5d.
	Arsenite					Alpha = 0.01, two-tailed
		75 As (ppb)	dried Sf9 cells (mg)	As (ng/mg dried Sf9 cells)		Tukey-Kramer's test	Significant?	P value
	Sf9 cells	22.6881	5.38	8.43423		Sf9 cells vs. CE-Lsi1	Yes	9.98e-13
		18.4914	5.73	6.45425		Sf9 cells vs. T181S	Yes	1.1e-13
		20.8369	5.72	7.28564		Sf9 cells vs. T181V	Yes	8.5e-14
	CE-Lsi1	250.932	8.24	60.9057		Sf9 cells vs. T181N	Yes	9.2e-14
		293.934	8.4	69.9843		Sf9 cells vs. T181Q	Yes	3.63472e-08
		287.059	8.31	69.0876		Sf9 cells vs. T181D	Yes	1.3e-13
	T181S	308.612	7.65	80.683		CE-Lsi1 vs. T181S	Yes	0.00310681
		300.315	7.74	77.6007		CE-Lsi1 vs. T181V	Yes	0.000191441
		295.481	8.08	73.1388		CE-Lsi1 vs. T181N	Yes	0.000460434
	T181V	292.822	7.19	81.4526		CE-Lsi1 vs. T181Q	Yes	1.27353e-08
		299.75	7.54	79.5093		CE-Lsi1 vs. T181D	No	0.0129251
		306.335	7.58	80.8271		T181S vs. T181V	No	0.661976
	T181N	306.119	7.67	79.8224		T181S vs. T181N	No	0.916854
		312.916	7.78	80.4412		T181S vs. T181Q	Yes	2.91749e-10
		310.319	7.94	78.1661		T181S vs. T181D	No	0.982446
	T181Q	123.942	6.71	36.9423		T181V vs. T181N	No	0.9977
		123.396	6.9	35.7669		T181V vs. T181Q	Yes	1.06831e-10
		117.594	6.74	34.8944		T181V vs. T181D	No	0.256713
	T181D	250.835	6.58	76.2416		T181N vs. T181Q	Yes	1.48449e-10
		258.421	6.74	76.6827		T181N vs. T181D	No	0.515508
		249.392	6.79	73.4587		T181Q vs. T181D	Yes	4.78876e-10
Figure 5e.
	Germanic acid					Alpha = 0.01, two-tailed
		72 Ge (ppb)	dried Sf9 cells (mg)	Ge (ng/mg dried Sf9 cells)		Tukey-Kramer test	Significant?	P value
	Sf9 cells	58.2626	6.7	17.3918		Sf9 cells vs. CE-Lsi1	Yes	3e-14
		73.4163	6.2	23.6827		Sf9 cells vs. CE-GlpF	No	0.885728
		81.7204	6.4	25.5376		Sf9 cells vs. CE-GlpF_SFLsi1	Yes	3.6e-14
	CE-Lsi1	1080.16	8.4	257.181		Sf9 cells vs. CE-PfAQP	No	0.156085
		1131.86	8.6	263.223		Sf9 cells vs. CE-AQPM	No	0.369293
		1124.74	8.4	267.795		CE-Lsi1 vs. CE-GlpF	Yes	3e-14
	CE-GlpF	92.4569	6.8	27.1932		CE-Lsi1 vs. CE-GlpF_SFLsi1	Yes	2.978e-12
		90.7611	7.4	24.53		CE-Lsi1 vs. CE-PfAQP	Yes	3e-14
		88.185	7.6	23.2066		CE-Lsi1 vs. CE-AQPM	Yes	3e-14
	CE-GlpF_SFLsi1	765.437	8.6	178.009		CE-GlpF vs. CE-GlpF_SFLsi1	Yes	3.8e-14
		756.592	8.7	173.929		CE-GlpF vs. CE-PfAQP	No	0.617932
		726.589	8.4	172.997		CE-GlpF vs. CE-AQPM	No	0.0743644
	CE-PfAQP	105.22	6.8	30.9472		CE-GlpF_SFLsi1 vs. CE-PfAQP	Yes	4.3e-14
		101.836	7.2	28.2878		CE-GlpF_SFLsi1 vs. CE-AQPM	Yes	3.3e-14
		101.304	7.2	28.14		CE-PfAQP vs. CE-AQPM	Yes	0.0051672
	CE-AQPM	77.705	8.9	17.4618
		72.0266	9	16.0059
		78.0143	9.1	17.146
Figure 5f.
	Arsenite					Alpha = 0.01, two-tailed
		75 As (ppb)	dried Sf9 cells (mg)	As (ng/mg dried Sf9 cells)		Tukey-Kramer's test	Significant?	P value
	Sf9 cells	30.4141	5.7	10.6716		Sf9 cells vs. CE-Lsi1	Yes	7.08e-12
		31.0253	5.8	10.6984		Sf9 cells vs. CE-GlpF	Yes	0.00608257
		29.624	5.9	10.042		Sf9 cells vs. CE-GlpF_SFLsi1	Yes	2.59e-13
	CE-Lsi1	200.533	7.6	52.7719		Sf9 cells vs. CE-PfAQP	Yes	4.8e-14
		226.539	8.3	54.5877		Sf9 cells vs. CE-AQPM	No	0.0637533
		216.006	8	54.0014		CE-Lsi1 vs. CE-GlpF	Yes	7.4015e-11
	CE-GlpF	55.4206	6.3	17.5938		CE-Lsi1 vs. CE-GlpF_SFLsi1	Yes	2.08151e-08
		57.3928	6.6	17.3917		CE-Lsi1 vs. CE-PfAQP	Yes	6.9766e-11
		55.4022	6.7	16.538		CE-Lsi1 vs. CE-AQPM	Yes	3.416e-12
	CE-GlpF_SFLsi1	310.27	7.8	79.5565		CE-GlpF vs. CE-GlpF_SFLsi1	Yes	7.05e-13
		304.536	7.7	79.1004		CE-GlpF vs. CE-PfAQP	Yes	9.8e-14
		298.303	8.2	72.7569		CE-GlpF vs. CE-AQPM	Yes	5.39292e-05
	CE-PfAQP	308.559	6.7	92.1071		CE-GlpF_SFLsi1 vs. CE-PfAQP	Yes	9.90921e-06
		309.29	6.8	90.9676		CE-GlpF_SFLsi1 vs. CE-AQPM	Yes	1.3e-13
		301.233	6.8	88.598		CE-PfAQP vs. CE-AQPM	Yes	3.7e-14
	CE-AQPM	25.0363	8.9	5.62614
		24.0976	8.5	5.67003
		26.7431	8.7	6.14784

## Sheet: Fig. 7 and SuppleFig. 11
	Figure 7 and Supplementary Figure 11. MD trajectory of the permeated silicic acid in the 450 ns simulation.
	Figure 7f and Supplementary Figure 11b-d
	Simulation time (nsec)	Pore position (Å)
		silicic acid	Wat3	Wat9	Wat17
	67.5225	-11.965	9.28879	5.68333	-3.91835
	67.5525	-12.0638	10.5458	5.62981	-3.58452
	67.5825	-13.1338	8.96433	4.42653
	67.6125	-12.5101	9.13605	4.46142	#N/A
	67.6425	-12.1363	#N/A	4.50326	-4.16921
	67.6725	-11.8162	9.32743	4.97155	#N/A
	67.7025	-12.9271	9.29235	4.6347	#N/A
	67.7325	-12.4954	9.18662	4.87973	-3.67253
	67.7625	-12.3609	9.41807	5.334	-4.04267
	67.7925	-12.1092	8.23422	#N/A	#N/A
	67.8225	-12.2289	#N/A	4.80122	-3.02569
	67.8525	-12.945	10.1421	3.92606	#N/A
	67.8825	-11.8409	#N/A	4.3605	#N/A
	67.9125	-11.8092	#N/A	4.96588	#N/A
	67.9425	-12.4346	#N/A	5.00497	#N/A
	67.9725	-12.3116	9.60378	5.15945	#N/A
	68.0025	-12.5733	#N/A	4.66332	#N/A
	68.0325	-13.4942	#N/A	5.35631	-4.38775
	68.0625	-11.6954	9.04325	4.71546	#N/A
	68.0925	-11.7978	8.89868	5.3434	#N/A
	68.1225	-11.5041	#N/A	4.47575	#N/A
	68.1525	-11.6996	9.13336	5.2103	#N/A
	68.1825	-12.0454	9.41635	5.67934	#N/A
	68.2125	-11.9706	9.17284	4.72793	#N/A
	68.2425	-12.4164	#N/A	4.99895	#N/A
	68.2725	-12.5695	#N/A	4.69185	#N/A
	68.3025	-12.7084	9.38449	5.04783	-3.57351
	68.3325	-11.8114	9.51396	4.97986	-3.90645
	68.3625	-13.164	#N/A	4.28484	#N/A
	68.3925	-11.7901	#N/A	4.91187	-3.61869
	68.4225	-12.0961	#N/A	4.39129	-4.63407
	68.4525	-11.5593	#N/A	4.69839	-4.3794
	68.4825	-12.1594	#N/A	4.66155	#N/A
	68.5125	-11.7244	#N/A	4.60979	-3.06826
	68.5425	-12.5654	#N/A	4.90149	#N/A
	68.5725	-12.171	#N/A	4.19572	#N/A
	68.6025	-11.5629	#N/A	5.25876	-3.3933
	68.6325	-12.8726	#N/A	4.74218	-2.72844
	68.6625	-12.1539	#N/A	5.13179	#N/A
	68.6925	-11.8748	#N/A	4.66002	#N/A
	68.7225	-12.3613	#N/A	4.50159	-3.78563
	68.7525	-12.4576	9.22047	4.91922	-3.65558
	68.7825	-12.0469	9.17353	4.90251	-3.227
	68.8125	-12.3024	#N/A	5.0379	-3.64763
	68.8425	-12.4463	#N/A	4.36147	-3.11595
	68.8725	-11.9798	#N/A	4.84003	-2.84341
	68.9025	-12.2093	#N/A	4.33957	#N/A
	68.9325	-11.802	10.3928	4.38003	-3.86138
	68.9625	-12.0906	9.01932	5.22871	#N/A
	68.9925	-12.2212	9.89774	5.05647	#N/A
	69.0225	-12.4176	9.66943	5.7965	#N/A
	69.0525	-12.7384	8.86185	4.68113	-3.89941
	69.0825	-11.698	#N/A	4.84774	#N/A
	69.1125	-12.1541	#N/A	4.77401	#N/A
	69.1425	-12.1053	9.01458	#N/A	-3.26256
	69.1725	-13.2574	9.20746	5.22499	-3.85682
	69.2025	-12.5616	9.41727	4.38004	-3.60786
	69.2325	-11.575	9.55371	4.60262	#N/A
	69.2625	-12.9211	#N/A	#N/A	-3.74471
	69.2925	-12.84	#N/A	4.87958	#N/A
	69.3225	-12.9843	#N/A	4.58476	-3.67637
	69.3525	-12.2309	8.9814	3.93112	#N/A
	69.3825	-12.6428	9.15391	4.54927	#N/A
	69.4125	-12.2001	#N/A	4.689	#N/A
	69.4425	-12.2416	#N/A	4.75656	#N/A
	69.4725	-12.8594	#N/A	#N/A	#N/A
	69.5025	-12.2387	9.64002	4.17274	#N/A
	69.5325	-14.2008	#N/A	#N/A	-4.04391
	69.5625	-13.06	#N/A	5.27656	-3.09091
	69.5925	-12.2256	#N/A	4.08924	-3.81614
	69.6225	-12.0319	#N/A	4.77234	#N/A
	69.6525	-12.3092	#N/A	4.52096	#N/A
	69.6825	-12.4935	8.66397	4.82227	#N/A
	69.7125	-12.4717	9.98759	4.6118	-4.16339
	69.7425	-12.3941	#N/A	4.62245	-4.07546
	69.7725	-12.8664	9.26343	5.12983	-4.19287
	69.8025	-12.9263	8.89083	5.39267	-4.38495
	69.8325	-11.9998	9.53808	#N/A	#N/A
	69.8625	-12.3906	8.90341	4.58522	#N/A
	69.8925	-12.3996	9.43357	4.14498	#N/A
	69.9225	-12.4692	10.3425	4.68661	#N/A
	69.9525	-12.4401	8.77531	4.62272	#N/A
	69.9825	-12.2896	9.82407	4.54086	-4.49113
	70.0125	-12.0576	9.93902	#N/A	#N/A
	70.0425	-12.7224	9.58812	4.4135	-4.40703
	70.0725	-12.9751	10.2082	4.56286	-3.91191
	70.1025	-12.2229	9.55505	4.22182	-3.09475
	70.1325	-13.5499	9.72375	4.50294	-2.95211
	70.1625	-13.0378	8.39066	4.31807	-3.72089
	70.1925	-12.2911	9.17361	5.2072	-3.63479
	70.2225	-12.6035	8.87638	4.27577	-4.26075
	70.2525	-13.9354	9.31393	5.15445	-3.26275
	70.2825	-12.7291	8.73712	4.1085	#N/A
	70.3125	-13.0882	8.70212	4.18401	#N/A
	70.3425	-12.3256	9.19765	4.3153	-3.52476
	70.3725	-12.6167	9.23379	3.89704	#N/A
	70.4025	-12.393	9.17963	4.30789	#N/A
	70.4325	-15.6455	9.26774	3.88568	-4.12857
	70.4625	-16.1538	#N/A	3.82071	#N/A
	70.4925	-15.6966	#N/A	4.92143	-3.34599
	70.5225	-15.9918	#N/A	4.2848	-4.14017
	70.5525	-16.6826	#N/A	4.52246	-4.41013
	70.5825	-16.0524	#N/A	3.89915	#N/A
	70.6125	-16.7934	#N/A	3.55357	-3.32215
	70.6425	-16.5188	#N/A	4.18204	#N/A
	70.6725	-16.2713	#N/A	4.11059	#N/A
	70.7025	-16.7838	#N/A	4.94927	#N/A
	70.7325	-16.5461	9.29748	4.24085	#N/A
	70.7625	-16.3316	#N/A	4.74246	#N/A
	70.7925	-16.5928	#N/A	4.59291	#N/A
	70.8225	-18.1802	9.42182	4.55346	-3.91817
	70.8525	-18.4979	9.23935	4.59399	#N/A
	70.8825	-18.4868	9.91632	3.85472	#N/A
	70.9125	-21.0048	#N/A	3.8374	#N/A
	70.9425	-21.0488	9.18837	4.42102	#N/A
	70.9725	-29.5037	9.18924	4.01125	#N/A
	71.0025	-26.3595	#N/A	4.19452	#N/A
	71.0325	-27.7387	#N/A	5.00631	#N/A
	71.0625	-25.6678	10.3048	3.81699	#N/A
	71.0925	-31.483	10.0187	#N/A	#N/A
	71.1225	-30.8423	9.20145	4.44767	#N/A
	71.1525	-30.4603	8.75106	4.06178	-4.41733
	71.1825	-29.159	9.14886	3.78698	#N/A
	71.2125	-28.2005	8.91504	3.77284	#N/A
	71.2425	-23.8637	9.26871	3.97611	#N/A
	71.2725	-21.2441	9.4267	4.87039	#N/A
	71.3025	-16.2231	9.99953	#N/A	#N/A
	71.3325	-17.1558	9.30471	4.90784	#N/A
	71.3625	-17.3688	9.15562	5.18563	#N/A
	71.3925	-20.2818	8.9802	4.66863	#N/A
	71.4225	-18.2806	9.38109	4.06958	#N/A
	71.4525	-18.1679	9.6487	#N/A	#N/A
	71.4825	-18.43	#N/A	4.66953	#N/A
	71.5125	-18.0865	9.8205	3.40726	#N/A
	71.5425	-16.7078	8.90313	3.94853	#N/A
	71.5725	-18.2018	#N/A	4.43588	#N/A
	71.6025	-18.4859	#N/A	3.81267	#N/A
	71.6325	-19.1222	10.9417	3.91621	#N/A
	71.6625	-17.9764	#N/A	4.72781	#N/A
	71.6925	-18.8838	9.58751	3.81258	#N/A
	71.7225	-18.9922	9.45797	#N/A	#N/A
	71.7525	-19.3564	8.66827	3.70776	#N/A
	71.7825	-19.223	8.94371	4.30685	#N/A
	71.8125	-19.0327	9.63572	5.14105	#N/A
	71.8425	-17.8973	9.5265	4.24663	#N/A
	71.8725	-18.4604	9.00344	4.46615	#N/A
	71.9025	-18.5046	#N/A	3.91037	#N/A
	71.9325	-15.6633	9.08278	4.48	#N/A
	71.9625	-16.224	9.613	4.4246	#N/A
	71.9925	-18.8845	9.19647	4.71221	#N/A
	72.0225	-17.7438	9.06165	4.41726	#N/A
	72.0525	-18.4155	9.15745	4.66753	#N/A
	72.0825	-19.2483	9.01652	4.60234	#N/A
	72.1125	-18.871	#N/A	5.19976	#N/A
	72.1425	-18.1794	9.66746	4.72749	#N/A
	72.1725	-18.6917	9.05463	3.69468	#N/A
	72.2025	-18.946	8.62508	4.33178	#N/A
	72.2325	-20.3148	9.10941	#N/A	#N/A
	72.2625	-18.3066	#N/A	4.64676	#N/A
	72.2925	-16.6983	#N/A	4.02944	#N/A
	72.3225	-16.4356	#N/A	3.8285	#N/A
	72.3525	-16.0917	8.41468	4.57334	#N/A
	72.3825	-16.7268	10.1149	4.55606	#N/A
	72.4125	-17.1424	#N/A	4.79047	#N/A
	72.4425	-16.4205	9.30065	4.90641	#N/A
	72.4725	-17.0786	#N/A	5.2569	#N/A
	72.5025	-16.9546	#N/A	4.94045	#N/A
	72.5325	-17.6145	#N/A	4.76755	#N/A
	72.5625	-17.8211	8.64432	3.88061	#N/A
	72.5925	-18.3209	#N/A	4.95221	#N/A
	72.6225	-18.6104	#N/A	4.62332	-4.52572
	72.6525	-17.6307	#N/A	4.70715	-4.13972
	72.6825	-17.7278	#N/A	4.76989	#N/A
	72.7125	-17.1461	#N/A	4.75176	#N/A
	72.7425	-15.7451	9.5081	4.54513	#N/A
	72.7725	-18.328	#N/A	4.55972	#N/A
	72.8025	-21.9554	#N/A	4.31498	#N/A
	72.8325	-18.5912	#N/A	4.28856	#N/A
	72.8625	-17.2985	#N/A	4.50095	#N/A
	72.8925	-21.4388	#N/A	#N/A	#N/A
	72.9225	-21.4226	9.29585	4.7588	#N/A
	72.9525	-23.6446	9.19709	4.46612	#N/A
	72.9825	-23.6071	9.95807	#N/A	#N/A
	73.0125	-25.2669	#N/A	4.28782	#N/A
	73.0425	-23.9814	#N/A	4.60663	#N/A
	73.0725	-22.1063	9.70492	4.80388	#N/A
	73.1025	-23.0726	9.85896	4.64459	#N/A
	73.1325	-22.9314	9.09857	4.2706	#N/A
	73.1625	-20.6037	#N/A	5.4071	#N/A
	73.1925	-21.3669	8.76708	4.36054	#N/A
	73.2225	-24.871	#N/A	4.38121	#N/A
	73.2525	-24.6726	#N/A	4.75738	#N/A
	73.2825	-24.3498	#N/A	4.50841	#N/A
	73.3125	-23.4818	#N/A	3.9189	#N/A
	73.3425	-24.6331	#N/A	4.46136	#N/A
	73.3725	-22.7147	#N/A	4.99469	#N/A
	73.4025	-23.3374	#N/A	4.64488	#N/A
	73.4325	-24.0663	#N/A	5.11475	#N/A
	73.4625	-21.1911	#N/A	4.95884	#N/A
	73.4925	-22.2698	#N/A	5.44928	#N/A
	73.5225	-19.507	#N/A	5.41058	#N/A
	73.5525	-17.9676	#N/A	4.70467	#N/A
	73.5825	-17.9653	#N/A	5.22519	#N/A
	73.6125	-17.2962	9.95309	5.21579	-4.20151
	73.6425	-17.5637	#N/A	5.10072	-3.75438
	73.6725	-17.423	9.3633	3.84122	-4.26149
	73.7025	-22.3459	#N/A	4.24618	-3.73057
	73.7325	-23.2811	8.94141	4.03086	#N/A
	73.7625	-22.6619	8.69602	4.17784	-3.73052
	73.7925	-20.0042	8.81066	4.38143	-4.5056
	73.8225	-17.2943	9.17623	3.96676	-3.75262
	73.8525	-17.9367	#N/A	4.01751	#N/A
	73.8825	-17.9335	#N/A	4.05601	#N/A
	73.9125	-16.3448	8.64379	4.40026	-4.10294
	73.9425	-17.1575	#N/A	3.55383	#N/A
	73.9725	-18.0095	#N/A	4.39256	-3.27597
	74.0025	-17.7281	9.10419	3.90951	-3.74286
	74.0325	-16.296	#N/A	4.85165	#N/A
	74.0625	-16.1944	#N/A	4.02364	-4.20353
	74.0925	-14.999	#N/A	4.13849	-4.73023
	74.1225	-14.7771	9.25441	4.06801	#N/A
	74.1525	-13.8849	8.98486	3.17809	-3.58216
	74.1825	-14.8594	9.10732	3.90093	-5.36307
	74.2125	-14.7129	#N/A	4.33069	#N/A
	74.2425	-13.8179	9.65135	4.30578	-3.18427
	74.2725	-14.4134	9.83041	4.33884	-3.77981
	74.3025	-13.98	9.23686	5.70408	-3.42282
	74.3325	-14.1688	9.35943	4.95918	-3.78132
	74.3625	-14.6818	#N/A	4.87694	#N/A
	74.3925	-13.6861	10.1844	5.12371	#N/A
	74.4225	-14.6023	9.63683	4.53656	#N/A
	74.4525	-14.3199	9.4866	4.77585	#N/A
	74.4825	-13.9433	8.87817	#N/A	-5.47406
	74.5125	-13.9062	#N/A	3.79846	-3.29546
	74.5425	-14.2663	#N/A	4.42781	-3.31613
	74.5725	-13.6739	8.8114	4.4744	-3.92035
	74.6025	-14.0719	9.38409	4.60089	#N/A
	74.6325	-14.0696	9.60456	3.68099	#N/A
	74.6625	-14.6051	9.50591	4.03813	#N/A
	74.6925	-13.7677	9.38759	5.11777	#N/A
	74.7225	-14.1026	9.5591	4.91657	-4.25249
	74.7525	-13.4357	9.82682	3.92936	-4.15842
	74.7825	-14.2661	#N/A	4.58411	#N/A
	74.8125	-14.1215	9.12243	3.93441	-3.44161
	74.8425	-14.3571	9.89501	4.91838	-3.44044
	74.8725	-14.224	#N/A	4.72375	-3.19422
	74.9025	-13.2365	#N/A	5.27098	-4.05348
	74.9325	-14.7637	9.18857	#N/A	-3.96619
	74.9625	-14.0893	9.99282	5.08622	#N/A
	74.9925	-14.5043	9.87528	4.90955	#N/A
	75.0225	-14.4446	9.63592	4.17762	#N/A
	75.0525	-13.9954	9.78476	4.40865	#N/A
	75.0825	-14.3021	9.70743	5.12743	-2.29913
	75.1125	-14.8153	#N/A	5.00908	-3.22903
	75.1425	-14.3038	9.87348	4.13009	-3.65815
	75.1725	-13.8056	10.0659	4.95638	-2.98273
	75.2025	-14.0332	9.62035	4.30581	#N/A
	75.2325	-11.4966	10.5638	4.6357	#N/A
	75.2625	-12.6391	#N/A	5.47122	#N/A
	75.2925	-12.3543	#N/A	5.51231	#N/A
	75.3225	-12.2115	9.88703	4.37055	-3.87787
	75.3525	-12.6125	#N/A	4.56617	#N/A
	75.3825	-12.271	9.3584	3.82514	-3.71075
	75.4125	-12.0643	9.01951	4.6668	-2.77174
	75.4425	-13.4791	9.52849	4.48575	#N/A
	75.4725	-12.4732	9.43229	5.49367	#N/A
	75.5025	-11.9448	10.2656	5.67419	#N/A
	75.5325	-11.9199	9.56189	6.96812	#N/A
	75.5625	-11.8974	#N/A	5.06874	#N/A
	75.5925	-12.1259	#N/A	5.27864	-4.08434
	75.6225	-13.1745	#N/A	5.38826	#N/A
	75.6525	-12.2177	10.0625	5.61065	-3.55237
	75.6825	-12.3811	9.48884	5.04718	-3.89123
	75.7125	-12.3822	#N/A	5.28612	-4.32363
	75.7425	-12.2777	9.46314	5.32279	#N/A
	75.7725	-12.2637	#N/A	5.54986	-4.29014
	75.8025	-12.1231	9.70346	4.59863	#N/A
	75.8325	-11.9198	#N/A	4.65742	#N/A
	75.8625	-12.3392	#N/A	5.35221	#N/A
	75.8925	-12.1996	10.1042	4.91485	#N/A
	75.9225	-12.1982	#N/A	4.90441	#N/A
	75.9525	-12.0713	10.1852	4.87008	#N/A
	75.9825	-12.3844	#N/A	4.56165	#N/A
	76.0125	-12.0678	#N/A	5.21156	-3.36046
	76.0425	-12.237	9.75747	4.86792	#N/A
	76.0725	-12.1562	9.66729	4.8206	#N/A
	76.1025	-12.068	9.81747	#N/A	#N/A
	76.1325	-11.8963	9.65277	5.22445	#N/A
	76.1625	-12.3955	9.30766	4.13174	#N/A
	76.1925	-11.9605	9.27512	4.85485	#N/A
	76.2225	-12.3019	9.27947	5.17345	-3.60642
	76.2525	-12.1578	9.03077	4.4142	-4.21731
	76.2825	-12.6489	9.77357	4.62641	#N/A
	76.3125	-12.1043	9.36256	4.28255	#N/A
	76.3425	-12.2938	9.49916	4.24926	#N/A
	76.3725	-13.0213	#N/A	4.34192	#N/A
	76.4025	-12.8141	9.3638	4.6553	#N/A
	76.4325	-12.1725	#N/A	4.54509	#N/A
	76.4625	-12.2782	9.29063	6.28156	-3.90582
	76.4925	-12.2455	9.27896	4.6577	-3.81858
	76.5225	-12.6471	9.20298	5.63137	-3.68813
	76.5525	-12.3147	9.19592	4.28367	-4.00448
	76.5825	-12.0667	9.21239	3.93599	#N/A
	76.6125	-12.3776	9.88556	3.99734	-3.65023
	76.6425	-12.1045	9.68141	4.25129	-3.37171
	76.6725	-12.4184	9.29616	4.58087	#N/A
	76.7025	-12.2085	#N/A	4.29887	-3.68889
	76.7325	-12.4077	9.04482	4.82176	-3.85375
	76.7625	-12.5973	9.32815	4.87874	#N/A
	76.7925	-12.5439	8.90892	4.42459	-3.57579
	76.8225	-13.4939	9.14057	4.91015	-3.05473
	76.8525	-12.1988	9.47025	4.03295	#N/A
	76.8825	-12.3617	#N/A	4.49909	-2.90389
	76.9125	-11.8769	9.73951	4.7969	-3.18336
	76.9425	-11.9261	9.40276	5.16733	#N/A
	76.9725	-11.7707	8.76792	4.49548	-3.86733
	77.0025	-12.1618	10.0396	4.10915	-3.61956
	77.0325	-12.1272	#N/A	4.35067	-3.74943
	77.0625	-12.3285	9.55707	5.0302	-3.46497
	77.0925	-12.0851	10.0844	4.36121	#N/A
	77.1225	-11.9625	9.315	4.45605	-3.92522
	77.1525	-12.5887	9.45664	4.52655	#N/A
	77.1825	-12.5794	9.48431	4.96348	#N/A
	77.2125	-12.5971	9.20058	4.41604	#N/A
	77.2425	-12.9908	#N/A	4.64632	-3.28776
	77.2725	-12.1677	9.33015	4.80547	#N/A
	77.3025	-12.6111	8.94128	4.63144	#N/A
	77.3325	-12.4644	8.97771	4.26384	#N/A
	77.3625	-12.1982	#N/A	3.71784	#N/A
	77.3925	-12.5186	9.83097	5.06359	#N/A
	77.4225	-12.3735	9.80611	4.89252	-3.74362
	77.4525	-12.5197	9.61505	4.58214	-3.40855
	77.4825	-12.2296	8.9697	4.61668	#N/A
	77.5125	-12.7433	#N/A	4.50096	#N/A
	77.5425	-12.7096	8.19933	4.76181	#N/A
	77.5725	-12.8611	8.24762	4.50588	#N/A
	77.6025	-12.2817	8.91617	4.88782	#N/A
	77.6325	-12.6648	9.2236	4.93339	#N/A
	77.6625	-12.586	9.55216	4.96276	#N/A
	77.6925	-12.1463	#N/A	4.58295	#N/A
	77.7225	-12.8467	#N/A	4.7633	#N/A
	77.7525	-12.5364	8.78593	4.80722	#N/A
	77.7825	-12.7828	8.44164	4.82782	#N/A
	77.8125	-12.3203	9.15147	5.03155	#N/A
	77.8425	-12.8	8.5008	4.63084	#N/A
	77.8725	-12.0156	#N/A	5.9242	#N/A
	77.9025	-12.4356	#N/A	4.77267	#N/A
	77.9325	-12.6712	#N/A	5.38186	-4.50117
	77.9625	-12.2163	#N/A	4.98437	-4.3371
	77.9925	-12.4748	9.00829	5.16791	#N/A
	78.0225	-13.1298	9.4304	5.00114	#N/A
	78.0525	-12.5138	#N/A	5.09525	#N/A
	78.0825	-12.2236	#N/A	4.67544	#N/A
	78.1125	-12.1382	9.76396	4.74353	#N/A
	78.1425	-12.2896	#N/A	4.74215	-4.3639
	78.1725	-12.3879	8.82687	3.81927	#N/A
	78.2025	-12.2947	#N/A	4.32129	#N/A
	78.2325	-12.4214	9.19783	4.03257	#N/A
	78.2625	-12.3861	#N/A	4.88761	#N/A
	78.2925	-12.4323	#N/A	#N/A	#N/A
	78.3225	-12.1377	#N/A	4.79041	-3.63779
	78.3525	-12.3422	#N/A	4.65535	#N/A
	78.3825	-12.2215	#N/A	5.39735	#N/A
	78.4125	-12.2656	#N/A	5.10464	-4.55766
	78.4425	-12.7429	#N/A	4.72747	#N/A
	78.4725	-13.1197	#N/A	7.10437	-4.29444
	78.5025	-12.6017	9.6189	5.40986	#N/A
	78.5325	-12.4981	#N/A	4.80556	#N/A
	78.5625	-12.4839	9.395	4.26825	#N/A
	78.5925	-12.2818	#N/A	4.39756	#N/A
	78.6225	-12.0086	#N/A	5.18802	#N/A
	78.6525	-11.9488	#N/A	4.77991	-4.49272
	78.6825	-13.0421	#N/A	5.16427	-4.3026
	78.7125	-12.398	8.85146	4.48975	-3.83446
	78.7425	-13.7735	9.4185	4.16164	#N/A
	78.7725	-12.5476	9.33661	4.92522	#N/A
	78.8025	-11.8281	9.73738	5.16301	#N/A
	78.8325	-12.3305	#N/A	4.70305	#N/A
	78.8625	-12.3274	#N/A	4.95448	-4.26044
	78.8925	-12.2892	#N/A	3.89404	#N/A
	78.9225	-12.4212	#N/A	4.67579	-4.88931
	78.9525	-12.1463	#N/A	5.04682	#N/A
	78.9825	-12.6545	9.83339	5.1588	-4.26585
	79.0125	-12.1033	8.95039	4.26416	#N/A
	79.0425	-12.5761	#N/A	4.94853	#N/A
	79.0725	-12.6352	#N/A	4.51173	#N/A
	79.1025	-12.4684	#N/A	4.36408	#N/A
	79.1325	-12.4198	9.93916	3.95419	#N/A
	79.1625	-12.4259	8.63636	#N/A	#N/A
	79.1925	-12.4564	#N/A	4.68546	-4.43104
	79.2225	-12.4288	#N/A	5.21879	-3.86765
	79.2525	-12.5008	9.02972	#N/A	-4.05329
	79.2825	-12.5149	9.10599	#N/A	-4.24212
	79.3125	-12.213	10.3677	4.97157	-3.89854
	79.3425	-12.1123	9.62163	4.50688	#N/A
	79.3725	-12.2959	#N/A	3.98455	#N/A
	79.4025	-12.2558	#N/A	5.07061	-3.49277
	79.4325	-12.4481	9.05868	4.97792	-3.48745
	79.4625	-12.1735	#N/A	#N/A	#N/A
	79.4925	-11.7293	#N/A	5.32443	#N/A
	79.5225	-11.9609	#N/A	5.52823	#N/A
	79.5525	-12.2279	#N/A	4.50437	-3.79779
	79.5825	-12.6169	#N/A	4.30285	-3.91262
	79.6125	-12.6853	#N/A	4.80212	-4.16005
	79.6425	-12.3183	#N/A	4.70206	#N/A
	79.6725	-12.2564	#N/A	4.97137	-4.24838
	79.7025	-11.8817	9.72501	5.52875	-3.7186
	79.7325	-12.6282	#N/A	4.29559	-4.21205
	79.7625	-12.2815	#N/A	4.48071	-4.44204
	79.7925	-12.3542	9.97002	3.97132	#N/A
	79.8225	-13.0631	8.98507	4.28372	#N/A
	79.8525	-12.7172	#N/A	4.56715	#N/A
	79.8825	-12.694	#N/A	5.04148	#N/A
	79.9125	-12.6925	#N/A	5.33001	-4.13144
	79.9425	-12.3672	9.31397	5.21661	-4.61007
	79.9725	-12.3638	#N/A	4.76561	#N/A
	80.0025	-12.4088	#N/A	4.55336	-4.38884
	80.0325	-12.2313	#N/A	5.81242	-4.17633
	80.0625	-12.3597	#N/A	4.88348	-3.94039
	80.0925	-12.722	#N/A	4.88103	-4.3194
	80.1225	-12.3903	8.82042	5.18252	-3.69739
	80.1525	-12.7888	#N/A	4.6181	-4.39348
	80.1825	-13.0565	#N/A	4.69851	-3.89482
	80.2125	-12.6187	9.07512	4.36215	-4.37962
	80.2425	-12.9192	#N/A	4.31498	#N/A
	80.2725	-12.4044	9.79781	4.31774	-3.62658
	80.3025	-12.7331	9.80109	4.96376	-3.99079
	80.3325	-12.5381	9.37751	4.72172	#N/A
	80.3625	-12.2028	9.98598	#N/A	#N/A
	80.3925	-12.1404	8.87634	4.75127	#N/A
	80.4225	-12.3947	9.20578	4.53796	-3.89079
	80.4525	-12.1042	#N/A	4.7943	-3.7696
	80.4825	-12.6724	9.75906	5.26767	-3.92666
	80.5125	-12.4397	9.26181	4.27086	-3.76947
	80.5425	-11.9498	9.55066	4.04729	-5.27298
	80.5725	-12.4924	9.92555	4.56592	#N/A
	80.6025	-12.1159	10.3468	4.39853	#N/A
	80.6325	-12.3811	9.48308	4.6259	-4.94264
	80.6625	-12.6822	#N/A	4.53795	#N/A
	80.6925	-12.6488	9.19337	4.85144	#N/A
	80.7225	-12.5006	9.40565	4.52535	-4.64802
	80.7525	-12.5588	#N/A	4.55937	-4.15734
	80.7825	-12.3721	#N/A	4.68981	-4.39545
	80.8125	-12.0707	#N/A	4.59507	#N/A
	80.8425	-12.8603	9.26193	5.07664	-4.22843
	80.8725	-12.3186	9.5174	4.62789	#N/A
	80.9025	-12.157	10.1961	5.45014	-4.64048
	80.9325	-12.3283	9.36607	4.29139	#N/A
	80.9625	-12.2433	#N/A	4.60163	#N/A
	80.9925	-11.9552	10.1976	5.02104	#N/A
	81.0225	-12.288	9.41365	4.15503	#N/A
	81.0525	-12.4789	9.85339	4.7213	#N/A
	81.0825	-11.7383	#N/A	4.12842	-4.07086
	81.1125	-12.2104	#N/A	4.40254	#N/A
	81.1425	-12.3629	#N/A	4.23076	-3.91899
	81.1725	-11.7006	9.51815	4.32703	-4.08946
	81.2025	-11.799	#N/A	5.29023	#N/A
	81.2325	-12.0767	#N/A	5.36277	-4.12439
	81.2625	-12.6209	9.80884	4.78316	#N/A
	81.2925	-12.8481	9.60015	5.45672	#N/A
	81.3225	-12.6227	9.62051	5.57757	-4.10592
	81.3525	-12.6761	9.8588	4.90766	-4.06346
	81.3825	-12.2089	9.87416	5.84135	-3.33356
	81.4125	-12.6512	10.6473	5.50507	-3.51394
	81.4425	-11.8263	#N/A	4.39411	-3.98979
	81.4725	-12.531	9.98173	5.82527	#N/A
	81.5025	-12.5875	#N/A	4.92503	#N/A
	81.5325	-12.2126	9.91439	5.10642	-4.24362
	81.5625	-12.4899	9.63108	4.92787	-4.19168
	81.5925	-12.4279	#N/A	5.41841	#N/A
	81.6225	-12.047	#N/A	5.50918	-4.08415
	81.6525	-12.0491	#N/A	5.09701	-4.33263
	81.6825	-12.4113	10.0733	5.29256	-3.55138
	81.7125	-12.0743	9.38254	4.60285	#N/A
	81.7425	-12.2777	10.0249	5.37254	-3.4025
	81.7725	-12.623	9.77274	4.48891	#N/A
	81.8025	-12.5986	#N/A	5.38521	#N/A
	81.8325	-12.0034	9.1152	5.68864	-3.51824
	81.8625	-12.5694	9.49805	5.21292	-3.5889
	81.8925	-12.2193	9.69593	4.67727	-4.12291
	81.9225	-11.6758	9.28375	5.47488	#N/A
	81.9525	-12.2089	#N/A	5.53139	#N/A
	81.9825	-12.5621	#N/A	4.97761	#N/A
	82.0125	-12.033	#N/A	4.95662	-3.83122
	82.0425	-12.2363	9.56231	5.03479	#N/A
	82.0725	-11.9645	10.0388	#N/A	#N/A
	82.1025	-12.3907	10.3424	5.20476	#N/A
	82.1325	-12.2094	9.61644	5.29975	#N/A
	82.1625	-12.515	#N/A	4.52217	#N/A
	82.1925	-12.2007	#N/A	4.91613	-3.38544
	82.2225	-12.21	#N/A	#N/A	-2.94423
	82.2525	-12.0653	#N/A	4.69636	-2.99372
	82.2825	-12.3723	9.55953	4.25773	-3.4409
	82.3125	-12.065	9.43953	4.56888	-3.24117
	82.3425	-11.5696	#N/A	4.61077	-2.69795
	82.3725	-11.9914	#N/A	4.95071	-3.09043
	82.4025	-13.1434	9.65737	4.5357	-4.05864
	82.4325	-12.2338	9.90003	4.92452	#N/A
	82.4625	-12.144	#N/A	4.64871	#N/A
	82.4925	-11.9665	9.47646	4.7852	#N/A
	82.5225	-12.189	#N/A	4.89422	#N/A
	82.5525	-12.2572	10.5097	5.02023	#N/A
	82.5825	-12.3931	9.5397	5.07679	#N/A
	82.6125	-12.328	9.74401	4.42931	-4.23699
	82.6425	-12.1514	9.82777	4.3331	#N/A
	82.6725	-12.351	#N/A	4.42388	-3.5784
	82.7025	-12.0851	9.56474	4.40857	#N/A
	82.7325	-11.9491	#N/A	5.22799	-3.8524
	82.7625	-12.4865	#N/A	#N/A	-4.19323
	82.7925	-12.1804	9.78155	4.5039	-4.17975
	82.8225	-12.8564	#N/A	4.7316	-3.57313
	82.8525	-12.0357	#N/A	4.81609	#N/A
	82.8825	-12.304	8.75299	4.2605	#N/A
	82.9125	-12.1277	#N/A	4.94887	#N/A
	82.9425	-12.1251	#N/A	4.4572	#N/A
	82.9725	-12.6424	#N/A	5.06872	#N/A
	83.0025	-12.3052	#N/A	4.80815	#N/A
	83.0325	-12.1983	#N/A	5.26209	#N/A
	83.0625	-12.1914	#N/A	5.28062	#N/A
	83.0925	-13.5044	#N/A	4.43096	#N/A
	83.1225	-12.5757	#N/A	4.77513	#N/A
	83.1525	-13.1806	9.47107	4.31668	#N/A
	83.1825	-12.8276	9.30818	4.83342	#N/A
	83.2125	-12.22	9.21288	4.40115	#N/A
	83.2425	-12.5456	#N/A	4.74177	#N/A
	83.2725	-12.0517	9.49756	5.19088	#N/A
	83.3025	-12.7376	9.11374	5.17124	#N/A
	83.3325	-12.6728	#N/A	5.3374	#N/A
	83.3625	-12.5885	#N/A	4.57699	-3.93122
	83.3925	-12.6481	9.10892	4.93959	#N/A
	83.4225	-12.2071	#N/A	#N/A	-3.37142
	83.4525	-12.2969	#N/A	5.28864	#N/A
	83.4825	-12.2493	9.05267	4.26741	-3.82794
	83.5125	-12.1266	10.2713	4.42874	-3.55669
	83.5425	-13.3758	9.61574	4.4158	#N/A
	83.5725	-11.9629	9.51149	4.20666	#N/A
	83.6025	-12.8593	9.42208	4.2588	#N/A
	83.6325	-12.9629	#N/A	6.41642	#N/A
	83.6625	-12.4581	8.05504	6.08436	-3.57977
	83.6925	-13.4134	9.68478	6.49161	-4.45099
	83.7225	-12.3212	8.63706	4.44938	-4.14358
	83.7525	-12.3593	9.75064	5.23408	#N/A
	83.7825	-12.3733	#N/A	4.7808	-4.0642
	83.8125	-12.2213	#N/A	7.25609	#N/A
	83.8425	-12.334	#N/A	5.34074	#N/A
	83.8725	-12.6929	9.4619	4.63905	#N/A
	83.9025	-12.5701	#N/A	4.26001	#N/A
	83.9325	-12.5288	#N/A	#N/A	-4.13102
	83.9625	-12.9666	#N/A	3.80446	-3.82341
	83.9925	-12.4048	#N/A	5.88616	#N/A
	84.0225	-12.4089	#N/A	3.98691	#N/A
	84.0525	-12.8221	9.64726	4.24318	-3.83366
	84.0825	-12.2855	9.5577	#N/A	#N/A
	84.1125	-12.2218	9.60881	5.15619	#N/A
	84.1425	-12.3225	#N/A	4.50057	-3.51907
	84.1725	-12.2581	9.67206	4.60535	#N/A
	84.2025	-12.3645	#N/A	4.36436	-4.00823
	84.2325	-12.61	#N/A	4.68692	-4.15607
	84.2625	-12.2332	9.36214	4.99228	#N/A
	84.2925	-12.0654	8.988	4.37161	-4.58046
	84.3225	-12.5569	9.43476	5.11699	#N/A
	84.3525	-12.1675	#N/A	5.01146	-3.77835
	84.3825	-12.21	9.43471	4.19766	#N/A
	84.4125	-12.2829	9.58769	4.74347	#N/A
	84.4425	-12.7048	8.79394	4.48892	#N/A
	84.4725	-12.6014	8.71396	6.02375	-4.5428
	84.5025	-11.9394	#N/A	5.25219	#N/A
	84.5325	-12.3989	9.07571	5.20034	#N/A
	84.5625	-12.1902	9.75998	5.22186	-3.73348
	84.5925	-11.9879	#N/A	4.76869	#N/A
	84.6225	-12.0931	9.59316	#N/A	-3.57133
	84.6525	-12.1738	9.89395	4.6085	#N/A
	84.6825	-12.743	9.62414	4.73715	#N/A
	84.7125	-12.1971	#N/A	4.85892	#N/A
	84.7425	-12.2453	9.33031	4.48518	#N/A
	84.7725	-11.7887	9.05307	4.61796	#N/A
	84.8025	-12.0393	10.0345	4.76824	#N/A
	84.8325	-12.4015	#N/A	4.68083	-4.33491
	84.8625	-11.9056	9.42891	4.16641	-4.00666
	84.8925	-11.8636	10.1387	5.45452	-4.32514
	84.9225	-12.584	9.02468	4.40919	#N/A
	84.9525	-12.4258	#N/A	5.0748	#N/A
	84.9825	-12.0201	9.16893	4.30661	#N/A
	85.0125	-12.3271	10.6707	5.38253	#N/A
	85.0425	-12.3764	9.87034	4.13033	-4.08455
	85.0725	-12.534	10.1644	4.55115	#N/A
	85.1025	-12.3365	#N/A	4.10005	-4.40709
	85.1325	-11.9994	8.65766	4.15432	-3.31712
	85.1625	-12.1725	9.54239	3.94284	-3.59849
	85.1925	-12.1629	9.186	#N/A	-4.33105
	85.2225	-12.5571	#N/A	3.89693	-3.53508
	85.2525	-12.4813	#N/A	4.42549	-3.43616
	85.2825	-12.5005	9.89302	5.01009	-3.59719
	85.3125	-11.9849	9.64458	4.19094	-3.61157
	85.3425	-12.8565	#N/A	3.91308	-4.03475
	85.3725	-12.2612	#N/A	#N/A	-2.23695
	85.4025	-12.4459	#N/A	4.21184	-3.6521
	85.4325	-12.6547	#N/A	4.32515	-4.22558
	85.4625	-12.2114	8.69292	#N/A	-3.57335
	85.4925	-12.498	#N/A	4.46622	-3.01595
	85.5225	-11.9362	#N/A	4.28572	-3.1804
	85.5525	-12.422	#N/A	4.69787	#N/A
	85.5825	-12.3483	9.43496	5.49817	#N/A
	85.6125	-11.9839	9.27617	5.20651	#N/A
	85.6425	-11.8249	#N/A	5.00476	#N/A
	85.6725	-12.4293	8.82136	4.09276	-3.93337
	85.7025	-12.2255	#N/A	3.79794	#N/A
	85.7325	-12.1255	8.73036	#N/A	-3.69044
	85.7625	-12.5866	8.83759	4.73303	-4.02539
	85.7925	-12.3648	#N/A	4.44014	-3.47786
	85.8225	-12.4164	#N/A	#N/A	-4.54025
	85.8525	-12.3536	#N/A	4.75137	-3.42337
	85.8825	-12.2016	9.21177	#N/A	-3.80368
	85.9125	-12.2906	#N/A	4.61819	-4.04038
	85.9425	-11.6772	#N/A	5.08806	#N/A
	85.9725	-12.6475	#N/A	4.75851	#N/A
	86.0025	-12.2953	#N/A	5.18784	-4.1882
	86.0325	-12.2453	#N/A	4.77985	-3.99004
	86.0625	-12.2882	#N/A	4.31862	-3.95422
	86.0925	-11.8752	#N/A	5.34101	-3.69166
	86.1225	-12.2378	#N/A	4.47049	-3.41529
	86.1525	-12.5758	#N/A	4.32936	-3.08483
	86.1825	-12.0242	#N/A	4.63293	#N/A
	86.2125	-12.2189	#N/A	#N/A	#N/A
	86.2425	-12.3762	#N/A	5.39519	-3.83321
	86.2725	-12.5045	#N/A	5.23079	-3.96313
	86.3025	-12.3767	#N/A	7.00619	#N/A
	86.3325	-12.2601	#N/A	4.83847	#N/A
	86.3625	-11.9576	9.2529	4.99739	#N/A
	86.3925	-12.1908	8.96236	4.42806	#N/A
	86.4225	-12.0938	9.73061	5.21941	#N/A
	86.4525	-12.3677	#N/A	5.29111	#N/A
	86.4825	-12.2801	#N/A	5.35353	#N/A
	86.5125	-12.0974	#N/A	5.855	-3.67901
	86.5425	-12.5804	#N/A	4.7412	-3.47539
	86.5725	-12.5777	#N/A	4.78515	-3.40511
	86.6025	-12.1078	#N/A	4.48069	-4.59195
	86.6325	-12.1336	#N/A	5.80829	-3.51074
	86.6625	-12.239	#N/A	5.62458	#N/A
	86.6925	-12.4466	#N/A	4.3356	-3.47755
	86.7225	-12.1419	#N/A	5.66492	-3.56711
	86.7525	-12.5651	#N/A	4.65746	-4.11134
	86.7825	-12.2211	#N/A	5.42153	#N/A
	86.8125	-12.1705	#N/A	5.00926	-3.56937
	86.8425	-12.086	8.57581	#N/A	-3.35506
	86.8725	-11.9903	#N/A	#N/A	-3.35571
	86.9025	-12.342	#N/A	4.80697	-3.98574
	86.9325	-12.403	#N/A	4.55549	#N/A
	86.9625	-11.8393	#N/A	#N/A	-2.86894
	86.9925	-11.9324	#N/A	5.11912	#N/A
	87.0225	-11.7326	#N/A	5.20763	-3.09477
	87.0525	-12.0966	#N/A	4.71668	#N/A
	87.0825	-11.9597	#N/A	4.81404	#N/A
	87.1125	-12.2335	#N/A	4.50259	#N/A
	87.1425	-12.4851	9.6983	5.06379	#N/A
	87.1725	-12.6189	#N/A	4.96615	#N/A
	87.2025	-12.3571	9.68165	5.31816	#N/A
	87.2325	-12.4588	#N/A	4.37308	-4.0273
	87.2625	-12.2099	#N/A	4.62233	#N/A
	87.2925	-12.323	9.5008	4.92444	#N/A
	87.3225	-11.9721	#N/A	4.26712	-4.21534
	87.3525	-12.559	#N/A	#N/A	#N/A
	87.3825	-12.0726	9.94205	4.79486	-3.58144
	87.4125	-12.048	#N/A	4.80975	-3.57867
	87.4425	-12.1615	9.99242	5.20361	#N/A
	87.4725	-12.1266	9.23982	5.03033	#N/A
	87.5025	-11.6908	#N/A	5.35459	#N/A
	87.5325	-12.1663	10.2146	5.08216	#N/A
	87.5625	-12.0514	9.8634	4.46649	#N/A
	87.5925	-11.9556	10.3519	4.51725	#N/A
	87.6225	-12.548	10.0048	4.65912	#N/A
	87.6525	-12.6105	9.46419	5.02136	#N/A
	87.6825	-12.2965	9.97024	5.22155	-4.03504
	87.7125	-12.6362	#N/A	3.9851	-4.22936
	87.7425	-12.4894	9.63193	5.59481	-4.00753
	87.7725	-12.0732	#N/A	4.90118	#N/A
	87.8025	-11.8872	10.3059	5.24357	-3.57814
	87.8325	-12.6069	9.42812	5.43872	#N/A
	87.8625	-12.1018	#N/A	4.64638	-3.85239
	87.8925	-12.2319	9.79123	4.69816	-4.22023
	87.9225	-12.475	#N/A	4.64594	#N/A
	87.9525	-12.2709	#N/A	5.09741	#N/A
	87.9825	-12.2659	#N/A	4.63615	-3.89819
	88.0125	-12.4833	#N/A	4.76645	#N/A
	88.0425	-12.2877	#N/A	#N/A	-4.12704
	88.0725	-12.1954	#N/A	4.33471	#N/A
	88.1025	-12.5615	10.5014	4.91202	#N/A
	88.1325	-11.9942	9.93208	4.98895	-3.57272
	88.1625	-12.1671	9.76086	4.52978	-3.70717
	88.1925	-12.1529	9.72483	5.49338	#N/A
	88.2225	-12.4875	10.1886	5.29453	#N/A
	88.2525	-12.311	#N/A	5.60887	#N/A
	88.2825	-12.2903	#N/A	5.12405	#N/A
	88.3125	-12.0458	10.3288	5.5851	#N/A
	88.3425	-12.5244	9.59168	4.96439	#N/A
	88.3725	-12.135	10.093	5.02145	#N/A
	88.4025	-12.1376	9.76407	4.91426	#N/A
	88.4325	-12.2088	9.53862	5.32711	#N/A
	88.4625	-12.6716	9.52182	5.08274	#N/A
	88.4925	-12.0397	10.3143	5.32918	#N/A
	88.5225	-12.6376	8.99642	4.81973	#N/A
	88.5525	-12.1838	#N/A	4.92906	-3.93136
	88.5825	-12.3301	9.67817	5.25621	#N/A
	88.6125	-12.6961	#N/A	4.65554	#N/A
	88.6425	-12.4156	#N/A	4.45592	#N/A
	88.6725	-12.374	9.53561	4.86527	-4.06432
	88.7025	-11.7425	9.57674	4.91375	-3.79962
	88.7325	-12.2753	#N/A	4.81547	#N/A
	88.7625	-12.1993	10.4133	5.02697	-4.53272
	88.7925	-12.5571	9.21419	4.70895	#N/A
	88.8225	-12.0062	#N/A	4.78456	-3.81618
	88.8525	-12.2096	10.2045	5.45748	#N/A
	88.8825	-12.1886	#N/A	4.84215	-3.81145
	88.9125	-12.1073	9.68435	4.79504	#N/A
	88.9425	-12.4465	#N/A	5.66821	#N/A
	88.9725	-12.0712	10.9069	4.98968	#N/A
	89.0025	-12.0484	10.168	5.75203	#N/A
	89.0325	-12.4938	9.92945	4.99273	#N/A
	89.0625	-12.0753	10.4387	4.98654	#N/A
	89.0925	-12.4236	#N/A	5.88979	#N/A
	89.1225	-12.3204	#N/A	5.02381	#N/A
	89.1525	-12.3184	#N/A	4.93209	#N/A
	89.1825	-12.8811	#N/A	5.5076	-3.55661
	89.2125	-12.2879	#N/A	5.0558	#N/A
	89.2425	-12.3793	10.0044	4.33221	#N/A
	89.2725	-12.356	#N/A	4.5692	#N/A
	89.3025	-12.0842	10.4939	4.60431	#N/A
	89.3325	-12.2687	#N/A	5.04662	#N/A
	89.3625	-11.9593	#N/A	4.98736	#N/A
	89.3925	-12.8996	#N/A	5.16024	#N/A
	89.4225	-12.4519	#N/A	4.98797	#N/A
	89.4525	-12.4099	10.7039	5.15624	#N/A
	89.4825	-12.5195	#N/A	5.13052	#N/A
	89.5125	-12.0754	#N/A	4.93948	#N/A
	89.5425	-12.3636	#N/A	4.84253	#N/A
	89.5725	-12.6405	#N/A	5.53845	-4.07066
	89.6025	-12.1025	#N/A	4.27554	-4.04159
	89.6325	-12.5079	9.90153	5.23349	-3.97741
	89.6625	-12.1035	9.98712	5.20255	-3.20579
	89.6925	-12.0682	#N/A	5.26099	#N/A
	89.7225	-12.7512	9.90466	6.69185	#N/A
	89.7525	-11.9669	#N/A	#N/A	-5.46696
	89.7825	-12.3259	9.45789	5.35056	#N/A
	89.8125	-12.5335	#N/A	4.89297	-4.55188
	89.8425	-12.3746	9.3139	4.35642	-4.1075
	89.8725	-12.1478	#N/A	5.2686	-3.66912
	89.9025	-12.3289	#N/A	5.35323	-6.12885
	89.9325	-12.3535	#N/A	5.51922	-3.67617
	89.9625	-12.5367	#N/A	5.92684	#N/A
	89.9925	-11.7424	#N/A	4.9932	-3.59539
	90.0225	-12.6158	#N/A	5.44517	-3.16819
	90.0525	-12.1242	#N/A	5.94924	-3.44995
	90.0825	-12.1214	10.0253	5.54517	#N/A
	90.1125	-12.4797	#N/A	5.4492	#N/A
	90.1425	-12.2967	#N/A	4.57438	-4.63437
	90.1725	-12.5951	9.62127	3.92848	-4.81683
	90.2025	-12.0447	9.7213	4.92093	-4.51314
	90.2325	-12.2787	#N/A	5.28554	#N/A
	90.2625	-12.5574	#N/A	5.17082	#N/A
	90.2925	-12.5469	#N/A	5.15817	#N/A
	90.3225	-12.8643	#N/A	5.09483	#N/A
	90.3525	-12.4044	#N/A	5.252	#N/A
	90.3825	-11.8976	10.3698	5.33047	#N/A
	90.4125	-12.3827	10.424	5.16564	#N/A
	90.4425	-12.3088	10.3744	5.32704	#N/A
	90.4725	-12.1986	10.115	5.56288	#N/A
	90.5025	-12.3591	9.0525	5.12925	#N/A
	90.5325	-12.4062	9.53339	5.48776	#N/A
	90.5625	-12.1294	9.9799	5.58389	#N/A
	90.5925	-12.2738	9.63248	5.88206	#N/A
	90.6225	-12.5022	#N/A	4.58857	-4.12681
	90.6525	-12.4042	9.47556	#N/A	#N/A
	90.6825	-11.9556	9.86803	5.79442	#N/A
	90.7125	-12.4056	9.56858	5.85898	#N/A
	90.7425	-12.1546	9.27074	5.44688	#N/A
	90.7725	-12.3042	9.28062	5.77062	-3.8589
	90.8025	-12.2671	#N/A	5.52051	-4.27959
	90.8325	-12.2361	9.64832	5.32441	-3.20472
	90.8625	-12.1816	10.594	5.70675	#N/A
	90.8925	-11.8037	10.8535	5.44267	#N/A
	90.9225	-12.3374	9.24489	5.22701	-3.88265
	90.9525	-12.4391	9.96595	5.87015	-2.48846
	90.9825	-12.2167	9.79144	5.0574	-3.73536
	91.0125	-12.3932	#N/A	6.06386	#N/A
	91.0425	-12.2965	10.3835	6.01481	-3.39072
	91.0725	-12.6321	9.35821	#N/A	-3.62156
	91.1025	-11.9779	10.5065	#N/A	#N/A
	91.1325	-12.339	#N/A	6.04325	-3.46478
	91.1625	-12.1836	9.13384	4.64832	#N/A
	91.1925	-12.4965	9.36716	4.54136	#N/A
	91.2225	-12.3959	#N/A	5.31908	-3.77415
	91.2525	-12.3104	10.2539	5.8767	#N/A
	91.2825	-12.3433	#N/A	6.04931	#N/A
	91.3125	-12.132	9.91632	#N/A	#N/A
	91.3425	-12.4257	10.6946	5.75047	#N/A
	91.3725	-12.2588	9.71188	#N/A	#N/A
	91.4025	-12.1516	9.87107	4.42301	#N/A
	91.4325	-12.5722	10.2685	4.73635	#N/A
	91.4625	-12.5148	9.48919	5.19003	#N/A
	91.4925	-12.1855	10.6595	5.16264	#N/A
	91.5225	-12.0009	9.89907	5.44978	#N/A
	91.5525	-12.2659	#N/A	4.96666	#N/A
	91.5825	-12.3646	8.67823	#N/A	#N/A
	91.6125	-11.9479	10.3435	4.89189	#N/A
	91.6425	-12.2594	9.41145	4.55528	#N/A
	91.6725	-12.2205	10.5772	4.72124	#N/A
	91.7025	-12.3622	9.98832	5.80416	#N/A
	91.7325	-12.0728	9.57071	5.11587	#N/A
	91.7625	-12.663	8.71824	#N/A	#N/A
	91.7925	-11.8231	9.25224	5.72308	#N/A
	91.8225	-12.5002	9.23831	4.76949	#N/A
	91.8525	-12.5293	9.14505	5.46475	#N/A
	91.8825	-12.607	#N/A	4.9332	#N/A
	91.9125	-12.3585	#N/A	5.50116	#N/A
	91.9425	-12.4322	9.74052	5.41003	#N/A
	91.9725	-12.3253	9.40716	4.54103	#N/A
	92.0025	-11.9007	9.51492	5.24633	#N/A
	92.0325	-12.2701	#N/A	4.98375	#N/A
	92.0625	-12.7726	#N/A	4.48633	#N/A
	92.0925	-12.1355	9.02474	4.61522	#N/A
	92.1225	-12.1288	10.3314	5.30509	#N/A
	92.1525	-12.1746	#N/A	4.73451	#N/A
	92.1825	-12.1321	9.94563	#N/A	#N/A
	92.2125	-12.7797	10.3785	5.99398	#N/A
	92.2425	-12.3532	9.74362	5.64086	#N/A
	92.2725	-12.6361	10.0253	5.44137	#N/A
	92.3025	-12.2717	9.88869	5.60056	#N/A
	92.3325	-12.1221	#N/A	4.37193	#N/A
	92.3625	-12.565	10.1729	#N/A	#N/A
	92.3925	-12.4616	9.68174	4.44574	#N/A
	92.4225	-12.5795	9.91167	5.98858	#N/A
	92.4525	-12.5476	10.1384	4.88115	#N/A
	92.4825	-12.5835	8.79679	4.60123	#N/A
	92.5125	-12.356	10.1941	4.56034	#N/A
	92.5425	-12.5272	9.63778	5.10646	#N/A
	92.5725	-12.3832	9.68748	4.73585	#N/A
	92.6025	-12.2862	9.99701	4.98447	#N/A
	92.6325	-12.4552	9.77658	4.76624	#N/A
	92.6625	-12.1106	8.92421	5.10823	#N/A
	92.6925	-12.3314	9.12026	5.06986	#N/A
	92.7225	-12.341	10.3512	4.6919	#N/A
	92.7525	-12.0655	9.40438	#N/A	-5.1138
	92.7825	-12.2765	10.2994	5.25966	#N/A
	92.8125	-12.207	#N/A	5.78948	#N/A
	92.8425	-12.2921	#N/A	4.70197	#N/A
	92.8725	-12.5226	10.1356	5.16116	#N/A
	92.9025	-12.3902	#N/A	5.09032	#N/A
	92.9325	-12.2347	#N/A	5.524	-3.05095
	92.9625	-11.9642	#N/A	5.07817	#N/A
	92.9925	-12.3229	9.87646	5.23377	#N/A
	93.0225	-12.0422	9.70282	4.91596	#N/A
	93.0525	-12.2069	9.55137	5.27488	#N/A
	93.0825	-12.5723	#N/A	6.1489	#N/A
	93.1125	-12.3757	#N/A	5.66019	#N/A
	93.1425	-12.0303	9.20497	5.44176	#N/A
	93.1725	-11.8397	#N/A	5.11251	#N/A
	93.2025	-12.7457	9.13423	5.31989	#N/A
	93.2325	-11.9446	9.34727	5.64521	-3.31771
	93.2625	-11.6842	11.1033	5.18566	-3.44481
	93.2925	-12.0468	10.3865	5.31403	-4.16473
	93.3225	-12.096	9.64786	5.276	-3.72364
	93.3525	-12.0566	10.2541	5.6355	#N/A
	93.3825	-12.814	8.72979	5.15598	#N/A
	93.4125	-12.5401	#N/A	4.70117	#N/A
	93.4425	-12.6058	9.80346	4.91817	-4.40206
	93.4725	-12.2273	8.81955	4.68645	-3.75615
	93.5025	-12.9841	#N/A	5.58642	-3.62314
	93.5325	-12.4881	#N/A	4.3557	#N/A
	93.5625	-12.6129	#N/A	4.74509	-4.31541
	93.5925	-12.3433	#N/A	5.42202	-4.14619
	93.6225	-12.464	#N/A	5.55555	#N/A
	93.6525	-12.5518	#N/A	4.98043	#N/A
	93.6825	-12.7214	#N/A	5.04837	-3.36123
	93.7125	-12.6701	#N/A	4.06906	#N/A
	93.7425	-12.6433	#N/A	4.85472	#N/A
	93.7725	-12.441	#N/A	4.12614	-3.78017
	93.8025	-12.1938	#N/A	5.05979	-3.56876
	93.8325	-12.486	#N/A	4.75403	-3.677
	93.8625	-12.3464	9.82273	4.94458	#N/A
	93.8925	-12.2869	9.34913	4.45061	-3.45288
	93.9225	-12.1084	#N/A	5.51514	-3.78086
	93.9525	-12.0654	#N/A	4.84991	-3.00245
	93.9825	-12.439	9.0613	4.92878	-3.06096
	94.0125	-11.9782	8.66706	5.38033	-3.53159
	94.0425	-12.3845	8.8442	4.99485	-3.46307
	94.0725	-12.3474	9.69576	5.0074	#N/A
	94.1025	-12.3146	#N/A	5.5661	#N/A
	94.1325	-12.4955	#N/A	#N/A	#N/A
	94.1625	-12.4929	#N/A	4.73479	#N/A
	94.1925	-11.816	#N/A	5.18372	#N/A
	94.2225	-12.3593	#N/A	5.2091	#N/A
	94.2525	-12.183	#N/A	4.50173	#N/A
	94.2825	-12.0753	#N/A	4.68514	#N/A
	94.3125	-11.8873	#N/A	4.65162	#N/A
	94.3425	-11.9286	#N/A	4.88308	#N/A
	94.3725	-12.3635	#N/A	5.38416	#N/A
	94.4025	-12.5354	#N/A	#N/A	#N/A
	94.4325	-12.1958	#N/A	5.09865	-2.80697
	94.4625	-11.9036	#N/A	5.57621	-3.11725
	94.4925	-12.6328	#N/A	4.50856	-3.35401
	94.5225	-12.2003	#N/A	4.70681	-3.4765
	94.5525	-12.439	#N/A	5.35838	#N/A
	94.5825	-12.604	#N/A	5.2211	#N/A
	94.6125	-12.2037	9.71394	4.15334	#N/A
	94.6425	-12.1551	#N/A	4.88438	#N/A
	94.6725	-12.3454	9.91954	4.89115	#N/A
	94.7025	-11.8095	#N/A	4.97923	#N/A
	94.7325	-12.595	#N/A	5.05782	#N/A
	94.7625	-11.8355	#N/A	5.38049	#N/A
	94.7925	-12.5499	9.52745	5.1766	#N/A
	94.8225	-12.6067	9.4155	5.04156	#N/A
	94.8525	-12.2452	9.46499	5.34755	#N/A
	94.8825	-12.2096	#N/A	5.20896	#N/A
	94.9125	-12.3598	#N/A	4.56398	#N/A
	94.9425	-12.365	#N/A	4.66927	#N/A
	94.9725	-12.0809	#N/A	5.62398	-3.11212
	95.0025	-12.5331	#N/A	5.33017	-3.16786
	95.0325	-11.8542	#N/A	5.31521	-4.38958
	95.0625	-12.3988	#N/A	5.0381	-3.30357
	95.0925	-12.0198	#N/A	4.75574	-3.39461
	95.1225	-12.453	#N/A	5.35161	-3.0736
	95.1525	-12.0119	#N/A	4.64404	-3.39455
	95.1825	-12.3512	#N/A	4.7254	-3.78459
	95.2125	-11.9819	10.4044	4.88342	-3.50111
	95.2425	-12.3646	#N/A	4.86232	-2.63577
	95.2725	-12.5276	10.5497	5.13213	-2.81573
	95.3025	-12.2989	10.1923	4.73812	-3.39971
	95.3325	-11.9217	11.2237	5.98473	-3.64919
	95.3625	-12.1711	10.2159	4.83302	-3.01352
	95.3925	-11.6308	10.3146	5.10094	#N/A
	95.4225	-12.3681	#N/A	4.4616	#N/A
	95.4525	-11.9541	10.2379	4.45335	#N/A
	95.4825	-11.7593	10.741	5.48241	#N/A
	95.5125	-12.2781	9.9451	5.55108	#N/A
	95.5425	-12.5678	10.1317	4.75378	#N/A
	95.5725	-12.0403	#N/A	5.50835	#N/A
	95.6025	-12.3349	9.7029	4.89748	#N/A
	95.6325	-11.9826	#N/A	4.88438	-4.0487
	95.6625	-12.2844	9.5739	4.96901	#N/A
	95.6925	-11.9908	9.30912	5.39109	-4.07516
	95.7225	-12.498	#N/A	5.38215	#N/A
	95.7525	-12.2611	#N/A	4.5604	#N/A
	95.7825	-12.5712	#N/A	5.08261	-2.73868
	95.8125	-11.7258	9.9342	#N/A	-4.39645
	95.8425	-13.0825	9.69504	4.63122	#N/A
	95.8725	-12.3932	10.0079	#N/A	-3.52574
	95.9025	-12.2525	#N/A	4.05237	#N/A
	95.9325	-12.4253	9.07094	5.44164	#N/A
	95.9625	-12.488	#N/A	4.61016	#N/A
	95.9925	-12.0096	#N/A	5.09995	#N/A
	96.0225	-12.6138	#N/A	5.53279	#N/A
	96.0525	-12.5001	#N/A	5.42182	#N/A
	96.0825	-11.8767	10.1336	4.65346	-3.84755
	96.1125	-12.6132	9.92916	4.42284	-4.41167
	96.1425	-11.7691	9.53824	4.21336	#N/A
	96.1725	-12.8081	10.1512	4.99357	#N/A
	96.2025	-12.0008	#N/A	4.53502	#N/A
	96.2325	-12.2627	8.89997	4.31383	#N/A
	96.2625	-12.0701	9.49068	5.03997	#N/A
	96.2925	-12.4628	#N/A	4.5463	#N/A
	96.3225	-12.4326	9.59581	5.64299	#N/A
	96.3525	-12.5139	#N/A	5.46376	#N/A
	96.3825	-12.5231	10.0003	4.46679	#N/A
	96.4125	-12.3077	9.34757	4.47494	#N/A
	96.4425	-12.4398	#N/A	4.86374	#N/A
	96.4725	-11.7181	#N/A	5.70948	#N/A
	96.5025	-11.3995	9.54628	5.60656	#N/A
	96.5325	-12.1973	#N/A	4.74323	#N/A
	96.5625	-13.1411	9.58439	4.84602	-3.22772
	96.5925	-13.1504	#N/A	4.84529	-3.51212
	96.6225	-12.178	9.58437	5.11496	-3.627
	96.6525	-11.8217	10.3647	4.01096	-3.1855
	96.6825	-11.3568	#N/A	5.23169	-3.76154
	96.7125	-12.0109	9.83381	5.88696	-2.88344
	96.7425	-12.3185	10.1105	4.6887	-3.33274
	96.7725	-12.2512	9.89677	5.70095	-2.99869
	96.8025	-11.2212	#N/A	#N/A	-3.094
	96.8325	-11.7517	#N/A	3.88065	-3.45123
	96.8625	-12.2201	9.68198	4.57867	#N/A
	96.8925	-12.3591	9.93723	5.16907	-3.96114
	96.9225	-12.3217	#N/A	4.55887	#N/A
	96.9525	-11.9275	#N/A	5.02256	#N/A
	96.9825	-11.8074	#N/A	3.5522	-4.45365
	97.0125	-11.8739	9.671	4.85409	#N/A
	97.0425	-11.8042	10.4595	4.68706	#N/A
	97.0725	-11.8742	9.99771	4.42321	#N/A
	97.1025	-12.4092	9.68365	5.12252	-4.82238
	97.1325	-12.1932	9.40345	5.12558	#N/A
	97.1625	-12.0198	9.53187	4.6284	-4.1086
	97.1925	-12.2468	9.62816	4.70608	-3.84107
	97.2225	-12.0778	9.98126	6.1899	-3.9599
	97.2525	-12.0578	10.6684	4.53327	-4.00871
	97.2825	-11.9696	9.78803	4.70255	-3.63294
	97.3125	-11.8474	9.86549	5.01668	-3.77572
	97.3425	-12.1399	9.61426	#N/A	-4.0587
	97.3725	-12.1178	9.54305	4.64296	#N/A
	97.4025	-11.9664	9.01762	4.94675	-3.54836
	97.4325	-11.8898	9.99966	5.19789	-3.22353
	97.4625	-12.1619	9.50109	5.22267	#N/A
	97.4925	-12.0211	9.33524	4.78617	-3.6313
	97.5225	-12.3252	9.40152	4.78728	#N/A
	97.5525	-12.1754	9.62099	5.24107	#N/A
	97.5825	-11.9825	9.43056	5.22795	#N/A
	97.6125	-11.9201	9.47267	5.3471	#N/A
	97.6425	-12.5012	9.47751	4.24446	#N/A
	97.6725	-12.3335	10.9831	4.64985	#N/A
	97.7025	-12.1839	9.62397	4.97343	#N/A
	97.7325	-12.1035	9.06765	4.54094	-3.6003
	97.7625	-12.6256	8.44375	4.97472	#N/A
	97.7925	-12.2451	#N/A	5.17142	-4.0392
	97.8225	-11.9162	8.94371	#N/A	-3.99692
	97.8525	-12.0548	#N/A	#N/A	-3.66744
	97.8825	-12.1746	9.34665	#N/A	#N/A
	97.9125	-11.9058	9.24596	4.70401	-3.76462
	97.9425	-12.3009	8.33669	4.49522	#N/A
	97.9725	-12.2308	8.94067	4.56094	#N/A
	98.0025	-11.7651	9.41796	5.11081	#N/A
	98.0325	-12.4727	8.94681	4.9027	#N/A
	98.0625	-12.5021	10.1108	4.45704	#N/A
	98.0925	-12.3336	9.36668	5.42857	#N/A
	98.1225	-12.3243	8.89809	4.55968	#N/A
	98.1525	-12.3469	9.23941	5.00783	#N/A
	98.1825	-11.9772	9.40706	4.88499	#N/A
	98.2125	-12.1116	9.47056	6.43743	#N/A
	98.2425	-12.2767	9.19424	5.26818	#N/A
	98.2725	-12.3225	#N/A	5.08708	#N/A
	98.3025	-12.1712	9.4236	4.0433	#N/A
	98.3325	-12.3454	9.70785	4.25696	#N/A
	98.3625	-12.2969	#N/A	5.46413	#N/A
	98.3925	-12.3266	9.41222	4.82644	-5.34418
	98.4225	-12.0181	#N/A	4.66185	-3.83424
	98.4525	-12.0938	#N/A	5.59928	-3.49403
	98.4825	-11.9222	9.26258	4.62658	-4.18927
	98.5125	-12.0016	#N/A	4.72338	-3.82014
	98.5425	-12.1803	9.6553	4.40254	-3.58258
	98.5725	-12.2158	9.96288	4.94688	-3.68487
	98.6025	-12.1767	#N/A	5.32535	-4.40656
	98.6325	-12.3726	#N/A	4.96632	#N/A
	98.6625	-12.335	9.58845	4.74	#N/A
	98.6925	-11.8719	#N/A	5.43068	#N/A
	98.7225	-12.3521	9.56065	4.86103	#N/A
	98.7525	-12.4178	#N/A	4.41587	#N/A
	98.7825	-12.4129	9.33239	4.69334	-3.9381
	98.8125	-12.7339	9.27784	4.2727	#N/A
	98.8425	-12.1771	9.75562	4.50224	#N/A
	98.8725	-12.6472	9.70109	5.27806	#N/A
	98.9025	-12.1023	#N/A	5.60344	-6.05188
	98.9325	-12.0841	9.48289	5.44265	#N/A
	98.9625	-12.0528	9.42758	4.86284	#N/A
	98.9925	-12.3493	#N/A	#N/A	#N/A
	99.0225	-12.1927	#N/A	4.78023	#N/A
	99.0525	-12.4698	9.45908	3.67742	#N/A
	99.0825	-12.0543	#N/A	6.40215	#N/A
	99.1125	-12.7306	9.55628	4.95473	#N/A
	99.1425	-12.8322	8.79251	4.60223	-3.38894
	99.1725	-12.1655	8.74032	4.69767	#N/A
	99.2025	-12.3008	#N/A	5.0335	#N/A
	99.2325	-12.4274	9.95805	5.25721	#N/A
	99.2625	-12.4789	9.89833	4.87546	-3.56562
	99.2925	-11.577	10.314	4.99893	-3.80252
	99.3225	-12.1838	9.51227	5.31036	-4.04911
	99.3525	-12.382	9.91715	4.40131	-3.90628
	99.3825	-12.2868	9.38944	4.73487	-3.92075
	99.4125	-11.971	10.4575	4.65773	#N/A
	99.4425	-12.0616	9.91587	#N/A	#N/A
	99.4725	-12.5629	10.417	4.23281	#N/A
	99.5025	-12.5048	9.16629	4.85295	#N/A
	99.5325	-12.3329	9.58547	4.53813	-4.12735
	99.5625	-12.3574	#N/A	5.1089	-3.55599
	99.5925	-12.044	9.85437	4.88424	-3.23897
	99.6225	-12.1337	9.92128	5.28209	-3.76809
	99.6525	-12.1236	9.42317	5.26042	-4.09541
	99.6825	-12.554	9.3186	4.63743	-3.93464
	99.7125	-12.4751	#N/A	5.99757	-3.94224
	99.7425	-11.8679	#N/A	#N/A	-4.06215
	99.7725	-12.252	#N/A	3.95114	-4.12673
	99.8025	-12.3678	#N/A	5.10003	-3.61714
	99.8325	-12.0593	#N/A	5.28089	-3.95595
	99.8625	-12.3492	9.32525	4.10296	-2.99448
	99.8925	-12.1905	10.8944	4.64187	#N/A
	99.9225	-12.4873	#N/A	4.65696	-3.6139
	99.9525	-12.3622	9.5821	4.47629	#N/A
	99.9825	-12.3525	9.08172	#N/A	#N/A
	100.012	-11.6969	#N/A	4.75653	#N/A
	100.042	-12.7447	#N/A	4.82768	-3.75999
	100.072	-12.1956	9.47204	3.84905	-3.74176
	100.102	-12.2833	#N/A	4.90509	-3.75638
	100.132	-12.4941	8.77943	5.24773	#N/A
	100.162	-12.2821	#N/A	4.20073	#N/A
	100.192	-12.6474	9.32185	5.18437	-3.32265
	100.222	-12.0043	9.23566	4.5486	-3.27427
	100.252	-11.9903	#N/A	4.29213	#N/A
	100.282	-12.2578	9.34938	5.00886	-4.18991
	100.312	-12.4298	#N/A	5.12211	#N/A
	100.342	-12.5163	9.40243	4.58454	#N/A
	100.372	-12.1631	#N/A	4.76244	#N/A
	100.402	-12.3848	#N/A	6.65641	#N/A
	100.432	-12.1324	#N/A	#N/A	#N/A
	100.462	-12.445	9.20799	3.91927	#N/A
	100.492	-12.1272	#N/A	4.17818	#N/A
	100.522	-12.2916	11.1895	4.65884	#N/A
	100.552	-12.6993	#N/A	#N/A	#N/A
	100.582	-12.1073	#N/A	5.39769	#N/A
	100.612	-12.2109	9.12082	5.13657	#N/A
	100.642	-12.3727	10.1072	4.94783	-4.74782
	100.672	-12.7249	9.35442	5.57929	-3.7064
	100.702	-12.0258	9.67178	5.89603	-3.08582
	100.732	-11.8989	#N/A	5.33328	#N/A
	100.762	-12.2712	10.6179	5.12745	#N/A
	100.792	-12.1321	10.0783	5.84131	#N/A
	100.822	-11.9696	9.60369	5.04973	#N/A
	100.852	-11.6687	9.4945	5.08206	-3.91758
	100.882	-11.285	9.77555	5.06145	-3.83657
	100.912	-11.9788	9.14895	4.694	-3.41303
	100.942	-12.1249	9.30725	4.86989	#N/A
	100.972	-11.9671	9.60847	4.80781	#N/A
	101.002	-11.6879	9.76437	5.62219	#N/A
	101.032	-11.8022	9.35503	#N/A	-3.25586
	101.062	-12.2101	8.93772	5.0531	-3.09346
	101.092	-12.1018	#N/A	4.47124	#N/A
	101.122	-12.2163	9.15005	4.97708	-3.65092
	101.152	-12.5415	9.81738	5.08379	#N/A
	101.182	-12.5354	9.56468	5.54092	#N/A
	101.212	-11.9836	#N/A	4.62596	#N/A
	101.242	-12.0592	9.43345	5.07208	#N/A
	101.272	-12.2429	9.63243	4.15945	-3.36888
	101.302	-12.204	9.03099	5.27913	#N/A
	101.332	-12.3113	9.60223	5.08343	-4.29955
	101.362	-12.6179	8.89293	4.04433	#N/A
	101.392	-11.9053	#N/A	5.04839	#N/A
	101.422	-12.6769	10.0023	5.20961	-4.34153
	101.452	-12.2037	#N/A	#N/A	-3.64254
	101.482	-12.4254	#N/A	#N/A	#N/A
	101.512	-12.3298	#N/A	4.75679	#N/A
	101.542	-12.1572	#N/A	4.29673	#N/A
	101.572	-12.4871	#N/A	4.43384	-5.60035
	101.602	-12.5042	#N/A	4.72288	#N/A
	101.632	-12.2273	#N/A	4.43132	-4.55537
	101.662	-11.9476	#N/A	4.42862	#N/A
	101.692	-12.5745	#N/A	4.2128	#N/A
	101.722	-12.248	8.89847	4.70407	#N/A
	101.752	-12.1804	#N/A	4.71535	#N/A
	101.782	-12.8042	#N/A	4.79065	#N/A
	101.812	-12.4529	#N/A	5.76599	#N/A
	101.842	-12.0111	#N/A	4.80629	#N/A
	101.872	-12.4697	#N/A	5.52807	#N/A
	101.902	-12.2141	9.14288	4.95429	-3.70523
	101.932	-12.6055	9.54024	#N/A	#N/A
	101.962	-12.1065	9.54154	5.20362	#N/A
	101.992	-12.1694	#N/A	#N/A	-4.27635
	102.022	-12.5841	8.77081	4.80692	#N/A
	102.052	-12.6069	#N/A	4.14176	#N/A
	102.082	-12.2108	8.63755	4.49941	#N/A
	102.112	-12.2955	#N/A	4.5552	-3.33683
	102.142	-12.2787	#N/A	5.35254	#N/A
	102.172	-12.6144	#N/A	4.52248	#N/A
	102.202	-12.2082	#N/A	5.41804	-4.01543
	102.232	-12.0078	#N/A	5.0761	#N/A
	102.262	-11.8197	#N/A	5.30906	-4.18693
	102.292	-11.9629	#N/A	5.02274	#N/A
	102.322	-12.1279	8.91678	5.46023	#N/A
	102.352	-12.1699	9.14601	5.05854	#N/A
	102.382	-12.4966	9.41115	4.56873	#N/A
	102.412	-12.6767	#N/A	5.20657	#N/A
	102.442	-12.6202	#N/A	4.25376	#N/A
	102.472	-12.5402	#N/A	4.89191	#N/A
	102.502	-13.173	#N/A	4.27649	#N/A
	102.532	-11.9452	#N/A	5.0222	#N/A
	102.562	-12.5911	#N/A	4.84808	#N/A
	102.592	-12.5957	8.70612	#N/A	#N/A
	102.622	-12.5394	8.62551	4.78491	#N/A
	102.652	-12.9014	#N/A	5.0137	#N/A
	102.682	-13.3772	9.30585	4.76247	#N/A
	102.712	-12.2345	#N/A	4.92583	#N/A
	102.742	-12.4432	#N/A	4.718	-3.37989
	102.772	-11.9238	#N/A	4.34191	#N/A
	102.802	-12.7881	9.20847	#N/A	-3.85806
	102.832	-12.8447	8.62491	4.44759	#N/A
	102.862	-13.0982	9.44907	4.28714	#N/A
	102.892	-12.4773	#N/A	5.0704	#N/A
	102.922	-12.5728	#N/A	4.67052	#N/A
	102.952	-12.4732	9.45965	5.04162	-4.6118
	102.982	-12.3672	#N/A	5.39225	#N/A
	103.012	-12.4857	8.86703	4.78321	#N/A
	103.042	-12.2636	8.60462	3.99085	#N/A
	103.072	-12.5557	#N/A	5.0146	#N/A
	103.102	-12.9102	8.86367	5.63971	#N/A
	103.132	-12.4956	#N/A	5.27958	#N/A
	103.162	-12.4732	8.97384	#N/A	#N/A
	103.192	-12.5111	8.59738	#N/A	#N/A
	103.222	-12.9812	#N/A	4.53953	#N/A
	103.252	-12.1708	9.22981	4.50533	#N/A
	103.282	-12.0578	9.25169	#N/A	-3.66369
	103.312	-12.3549	9.42994	4.52056	#N/A
	103.342	-12.5167	9.21224	4.91859	#N/A
	103.372	-13.4573	8.79324	4.46073	#N/A
	103.402	-12.0919	8.77049	5.31925	#N/A
	103.432	-12.2107	9.16455	5.36289	-3.80417
	103.462	-12.1732	9.2393	5.59366	#N/A
	103.492	-12.2837	9.11078	#N/A	#N/A
	103.522	-12.6253	8.57631	#N/A	#N/A
	103.552	-12.4432	9.90319	5.66475	#N/A
	103.582	-12.4576	#N/A	4.42794	#N/A
	103.612	-12.7313	9.08441	4.29115	-3.9068
	103.642	-12.5146	#N/A	#N/A	#N/A
	103.672	-12.475	#N/A	#N/A	#N/A
	103.702	-12.4339	8.94107	4.67687	-2.6416
	103.732	-13.2815	8.93995	#N/A	#N/A
	103.762	-12.1676	9.05918	5.36881	#N/A
	103.792	-12.6423	9.09459	5.36868	#N/A
	103.822	-12.2788	9.0464	#N/A	-3.73175
	103.852	-12.3896	9.15081	5.38165	-3.92181
	103.882	-12.4399	9.13504	#N/A	#N/A
	103.912	-12.1743	9.55219	4.19953	-3.95383
	103.942	-12.3639	8.84699	#N/A	#N/A
	103.972	-12.1801	8.55372	4.18556	#N/A
	104.002	-12.3118	#N/A	4.19324	#N/A
	104.032	-12.2106	#N/A	4.60249	-3.79628
	104.062	-12.3678	#N/A	5.06477	#N/A
	104.092	-12.1525	9.25848	4.2856	-4.59525
	104.122	-11.9171	8.52536	4.19323	-3.44532
	104.152	-12.5942	9.22723	4.77018	-4.26134
	104.182	-12.387	#N/A	#N/A	#N/A
	104.212	-12.3668	#N/A	4.0736	-4.01155
	104.242	-12.0223	8.90448	#N/A	#N/A
	104.272	-12.8678	#N/A	4.35286	-3.37485
	104.302	-12.2838	9.03987	4.62603	-3.53159
	104.332	-12.3255	#N/A	4.48662	-2.70273
	104.362	-12.568	#N/A	3.983	-3.43564
	104.392	-12.3515	#N/A	4.83589	-4.14231
	104.422	-12.264	#N/A	4.46612	#N/A
	104.452	-12.3322	#N/A	3.98407	#N/A
	104.482	-12.4608	#N/A	3.75602	-3.46966
	104.512	-12.5573	9.28479	3.93905	#N/A
	104.542	-12.2713	9.35044	4.37749	-3.22237
	104.572	-12.4568	9.20063	4.5235	-3.54765
	104.602	-11.8809	9.28689	4.46281	#N/A
	104.632	-12.5353	#N/A	4.77465	#N/A
	104.662	-12.1499	9.29288	5.26	#N/A
	104.692	-12.4489	8.86561	4.35305	#N/A
	104.722	-12.4927	9.58747	4.66689	-4.34474
	104.752	-12.5546	9.38993	4.88574	#N/A
	104.782	-12.916	9.3312	5.32787	#N/A
	104.812	-12.6182	9.88636	4.65118	#N/A
	104.842	-12.3006	9.59015	5.40747	#N/A
	104.872	-12.2502	9.26234	4.32405	#N/A
	104.902	-12.8007	8.48657	4.20004	#N/A
	104.932	-12.3086	#N/A	4.88326	#N/A
	104.962	-12.0896	9.80342	5.41929	#N/A
	104.992	-12.1759	9.23783	#N/A	#N/A
	105.022	-11.9942	10.0335	4.66752	#N/A
	105.052	-12.5768	9.17067	5.12791	#N/A
	105.082	-12.279	#N/A	5.02334	#N/A
	105.112	-12.2526	8.94814	5.35513	#N/A
	105.142	-12.7109	9.40288	4.53366	#N/A
	105.172	-12.4091	9.10179	5.12516	#N/A
	105.202	-12.5518	#N/A	4.7337	#N/A
	105.232	-12.3277	9.2375	5.12581	#N/A
	105.262	-12.082	9.33973	#N/A	#N/A
	105.292	-12.0525	#N/A	4.70097	#N/A
	105.322	-12.6442	9.42052	#N/A	#N/A
	105.352	-12.6927	#N/A	#N/A	#N/A
	105.382	-12.4544	#N/A	#N/A	#N/A
	105.412	-12.243	#N/A	5.1695	-3.91145
	105.442	-12.6906	#N/A	4.83947	-4.35562
	105.472	-12.494	#N/A	4.9793	#N/A
	105.502	-12.3464	#N/A	4.2532	#N/A
	105.532	-12.2767	#N/A	4.95803	#N/A
	105.562	-12.5796	9.15796	5.71934	#N/A
	105.592	-12.4897	#N/A	4.39762	#N/A
	105.622	-11.9741	9.21736	4.77988	-3.70437
	105.652	-12.2533	#N/A	4.52119	-3.8632
	105.682	-12.0818	#N/A	4.25801	#N/A
	105.712	-12.5918	9.25224	#N/A	#N/A
	105.742	-12.0867	#N/A	4.55949	#N/A
	105.772	-12.0563	#N/A	4.06478	#N/A
	105.802	-12.3562	#N/A	4.45147	-3.87208
	105.832	-12.8639	#N/A	#N/A	#N/A
	105.862	-12.2214	#N/A	4.41154	-3.47174
	105.892	-12.065	#N/A	5.06533	-3.90432
	105.922	-12.3949	#N/A	4.73042	#N/A
	105.952	-12.2575	#N/A	5.40392	-3.7898
	105.982	-12.2769	#N/A	6.44304	#N/A
	106.012	-12.3155	#N/A	4.74684	#N/A
	106.042	-12.1745	8.86394	4.18934	#N/A
	106.072	-12.089	9.6835	#N/A	#N/A
	106.102	-12.4962	#N/A	4.71489	#N/A
	106.132	-12.4746	#N/A	4.37803	#N/A
	106.162	-12.4079	#N/A	3.94258	#N/A
	106.192	-12.6074	#N/A	#N/A	-4.00991
	106.222	-12.1357	#N/A	3.53664	#N/A
	106.252	-12.2551	9.02084	4.18516	#N/A
	106.282	-12.3331	8.83302	#N/A	#N/A
	106.312	-12.0318	9.30781	4.90866	#N/A
	106.342	-13.6791	9.24477	5.44958	#N/A
	106.372	-12.2859	#N/A	5.30478	#N/A
	106.402	-12.2643	9.4709	4.96564	#N/A
	106.432	-12.445	#N/A	5.11991	#N/A
	106.462	-12.1482	9.49792	4.98848	#N/A
	106.492	-12.0348	9.48217	4.62006	#N/A
	106.522	-11.8753	#N/A	4.69468	#N/A
	106.552	-12.5215	9.43159	3.79387	-3.6804
	106.582	-12.571	9.13694	4.00461	#N/A
	106.612	-12.4099	9.06857	4.4987	-3.83769
	106.642	-12.312	#N/A	4.35787	-4.05709
	106.672	-12.477	#N/A	2.98195	-4.16447
	106.702	-12.1011	#N/A	6.48208	-4.18598
	106.732	-12.6961	8.96078	4.87095	-4.62838
	106.762	-12.5379	9.23594	4.39479	-3.5813
	106.792	-12.3232	#N/A	5.31664	-3.5836
	106.822	-12.583	#N/A	4.82675	#N/A
	106.852	-12.7841	#N/A	#N/A	#N/A
	106.882	-12.0935	#N/A	5.816	#N/A
	106.912	-12.538	#N/A	5.81435	#N/A
	106.942	-12.4065	#N/A	4.56865	#N/A
	106.972	-12.518	8.86081	3.29382	#N/A
	107.002	-12.3922	#N/A	4.34408	-3.73833
	107.032	-12.1222	#N/A	3.85508	#N/A
	107.062	-11.8816	#N/A	#N/A	#N/A
	107.092	-12.765	9.14952	5.16503	-4.30704
	107.122	-12.6154	#N/A	#N/A	#N/A
	107.152	-12.7077	9.36919	2.76516	#N/A
	107.182	-12.3564	8.22772	5.92356	-4.05365
	107.212	-12.831	#N/A	4.66505	-3.59563
	107.242	-12.3631	9.59348	5.07547	#N/A
	107.272	-12.5249	8.86641	5.03713	#N/A
	107.302	-12.0516	#N/A	6.27341	#N/A
	107.332	-12.343	9.64673	3.95179	#N/A
	107.362	-13.1592	9.74561	4.38375	#N/A
	107.392	-12.2178	9.26797	5.68196	#N/A
	107.422	-12.5207	8.9183	4.42181	#N/A
	107.452	-12.3334	#N/A	5.33445	-5.00974
	107.482	-12.2028	9.2096	#N/A	#N/A
	107.512	-12.9883	#N/A	5.16177	#N/A
	107.542	-12.7131	9.16784	#N/A	-3.90138
	107.572	-12.0139	#N/A	5.46775	#N/A
	107.602	-12.1009	#N/A	3.2012	#N/A
	107.632	-12.5141	9.62456	4.5494	#N/A
	107.662	-12.8517	8.9003	#N/A	-3.99294
	107.692	-12.0116	#N/A	5.02977	-4.23294
	107.722	-11.7252	#N/A	4.79019	#N/A
	107.752	-12.8259	#N/A	4.59805	#N/A
	107.782	-12.28	#N/A	5.101	#N/A
	107.812	-12.06	#N/A	#N/A	#N/A
	107.842	-12.2164	8.91808	5.03996	#N/A
	107.872	-12.4499	9.24815	4.66035	-3.55092
	107.902	-12.1362	#N/A	4.61815	#N/A
	107.932	-12.6528	#N/A	5.84741	-3.58564
	107.962	-12.5781	9.33045	5.17949	#N/A
	107.992	-12.2799	9.30934	#N/A	#N/A
	108.022	-12.2467	9.71026	5.15504	-4.26496
	108.052	-12.0465	10.0384	5.77338	-3.74844
	108.082	-12.4434	#N/A	4.89759	#N/A
	108.112	-12.504	#N/A	4.38997	#N/A
	108.142	-12.484	#N/A	5.27667	#N/A
	108.172	-12.2218	#N/A	4.66289	#N/A
	108.202	-12.2576	#N/A	4.62294	#N/A
	108.232	-12.7025	9.12517	#N/A	-3.86116
	108.262	-12.1195	#N/A	5.1397	#N/A
	108.292	-11.7466	#N/A	3.15318	-3.53702
	108.322	-12.5002	#N/A	6.23455	#N/A
	108.352	-12.3232	#N/A	4.78736	#N/A
	108.382	-11.851	9.21885	4.7731	#N/A
	108.412	-12.1667	#N/A	4.37351	-3.59938
	108.442	-11.9455	8.83777	#N/A	-4.77086
	108.472	-12.1838	9.33632	3.62469	#N/A
	108.502	-12.005	#N/A	4.82599	-3.31678
	108.532	-12.5217	#N/A	4.5507	#N/A
	108.562	-12.1889	#N/A	3.35689	#N/A
	108.592	-12.5907	8.93377	2.3544	#N/A
	108.622	-12.3691	9.3474	5.16461	#N/A
	108.652	-12.3774	#N/A	5.84913	-3.66745
	108.682	-12.3986	#N/A	4.41174	#N/A
	108.712	-12.5213	#N/A	5.45128	#N/A
	108.742	-13.1991	9.59262	5.77248	#N/A
	108.772	-12.2112	9.73359	4.45345	#N/A
	108.802	-12.5433	#N/A	6.02863	#N/A
	108.832	-11.9453	9.81254	4.92991	#N/A
	108.862	-12.3007	9.15571	4.78491	#N/A
	108.892	-12.6109	#N/A	4.96601	-4.29198
	108.922	-12.3799	9.83094	4.70957	#N/A
	108.952	-11.9123	#N/A	4.97127	#N/A
	108.982	-12.7019	#N/A	5.6714	#N/A
	109.012	-12.6329	9.26617	4.84478	#N/A
	109.042	-12.289	#N/A	5.08747	#N/A
	109.072	-11.9885	#N/A	6.19671	#N/A
	109.102	-12.4294	#N/A	#N/A	#N/A
	109.132	-12.5589	9.65084	5.71616	#N/A
	109.162	-12.394	#N/A	4.97238	#N/A
	109.192	-12.2912	#N/A	4.65511	#N/A
	109.222	-12.5595	#N/A	5.03605	#N/A
	109.252	-12.4903	#N/A	5.99614	#N/A
	109.282	-12.4882	#N/A	5.06307	#N/A
	109.312	-12.1677	#N/A	5.15461	#N/A
	109.342	-12.2852	9.78101	5.02622	#N/A
	109.372	-12.3271	9.20427	4.05589	#N/A
	109.402	-12.4883	#N/A	#N/A	-4.74403
	109.432	-12.1358	10.0059	5.06518	#N/A
	109.462	-12.8271	9.91813	5.12949	#N/A
	109.492	-12.1643	#N/A	5.43579	#N/A
	109.522	-12.9031	9.50911	5.11569	#N/A
	109.552	-12.2205	10.6148	5.22381	#N/A
	109.582	-12.3239	#N/A	5.94174	#N/A
	109.612	-12.5286	9.30953	5.38606	#N/A
	109.642	-12.3415	#N/A	5.88426	#N/A
	109.672	-12.437	8.34804	4.48349	#N/A
	109.702	-12.3346	9.1078	4.39299	#N/A
	109.732	-12.6494	#N/A	4.50178	#N/A
	109.762	-12.7675	9.81148	4.58027	#N/A
	109.792	-13.5848	9.42157	4.62568	#N/A
	109.822	-14.0888	9.38941	4.89689	-4.68855
	109.852	-14.6088	9.9976	#N/A	#N/A
	109.882	-14.0132	#N/A	5.06358	#N/A
	109.912	-15.501	#N/A	4.88154	#N/A
	109.942	-14.3529	10.2756	6.7208	#N/A
	109.972	-14.3208	10.6174	#N/A	#N/A
	110.002	-13.9772	10.0514	5.38963	-4.29318
	110.032	-13.0743	10.4659	#N/A	#N/A
	110.062	-13.8337	10.4273	5.77444	#N/A
	110.092	-13.8991	#N/A	5.17947	#N/A
	110.122	-13.526	#N/A	5.42238	#N/A
	110.152	-11.6968	#N/A	6.65904	#N/A
	110.182	-12.3248	11.2757	4.30489	#N/A
	110.212	-12.7198	9.25179	4.55773	#N/A
	110.242	-12.2246	9.87282	5.45797	-4.30886
	110.272	-11.8499	#N/A	4.81747	#N/A
	110.302	-11.8608	9.31211	5.38365	#N/A
	110.332	-12.2814	9.94667	6.04736	-3.57941
	110.362	-11.8062	9.60786	4.76552	#N/A
	110.392	-12.0369	9.91375	5.4448	#N/A
	110.422	-12.1173	9.39443	5.29042	#N/A
	110.452	-13.9315	#N/A	5.1089	#N/A
	110.482	-12.3751	10.7017	4.0534	-4.06807
	110.512	-12.3027	10.0965	3.87296	-4.53369
	110.542	-11.7289	11.2758	3.97208	-3.83586
	110.572	-11.7969	9.7457	5.1348	#N/A
	110.602	-11.754	10.9659	4.55331	-4.29895
	110.632	-11.5798	10.0131	4.59213	#N/A
	110.662	-12.1486	9.41478	4.55421	-3.75903
	110.692	-11.7364	#N/A	4.74452	-4.02162
	110.722	-11.9764	#N/A	4.82836	-3.6872
	110.752	-12.3639	9.01428	5.2127	#N/A
	110.782	-11.7626	#N/A	4.52656	-4.33546
	110.812	-11.8857	#N/A	4.84476	-4.31726
	110.842	-11.5918	10.5747	4.56485	-3.95059
	110.872	-12.8765	10.13	4.94944	#N/A
	110.902	-13.4976	10.344	4.39934	#N/A
	110.932	-11.9953	#N/A	4.46278	-5.73246
	110.962	-13.4133	#N/A	5.03648	-4.98103
	110.992	-13.2424	9.32199	5.46148	#N/A
	111.022	-12.2901	9.48664	4.63666	#N/A
	111.052	-11.7788	9.72857	#N/A	-4.27467
	111.082	-11.6441	9.46552	4.80193	#N/A
	111.112	-11.4514	8.81215	3.88731	#N/A
	111.142	-11.8904	8.9493	#N/A	-3.23748
	111.172	-11.8025	9.61411	#N/A	#N/A
	111.202	-12.1454	8.87516	4.22455	-4.76537
	111.232	-12.3025	#N/A	#N/A	-4.51761
	111.262	-12.2594	#N/A	4.4133	#N/A
	111.292	-11.8049	#N/A	4.59642	#N/A
	111.322	-12.1477	9.46092	4.54213	#N/A
	111.352	-11.8956	8.95457	5.12248	#N/A
	111.382	-12.1282	8.98432	4.4436	#N/A
	111.412	-12.5134	9.42452	4.57333	#N/A
	111.442	-12.4573	9.21766	4.22	#N/A
	111.472	-12.979	10.1541	5.03979	-3.37132
	111.502	-12.3321	9.90806	5.19324	#N/A
	111.532	-12.7345	#N/A	5.26875	#N/A
	111.562	-12.8093	9.78208	4.79312	-4.2943
	111.592	-13.1563	9.1877	4.62131	-3.95085
	111.622	-12.4906	10.3787	4.85489	-4.34814
	111.652	-12.4245	9.02088	5.00307	-3.5614
	111.682	-12.666	#N/A	4.34605	-3.45526
	111.712	-12.6508	9.22914	4.42345	-3.8521
	111.742	-14.3183	#N/A	4.62381	-3.38026
	111.772	-12.5922	9.65871	4.35177	-2.50317
	111.802	-14.8842	8.74828	3.94416	-2.73735
	111.832	-13.7696	9.45258	4.3702	-3.90447
	111.862	-12.7663	8.85687	4.25323	#N/A
	111.892	-12.2893	9.56378	4.65919	-3.46397
	111.922	-12.9016	8.5648	4.98929	#N/A
	111.952	-12.8229	#N/A	5.12705	-2.85531
	111.982	-12.7444	8.79865	4.96841	-3.06377
	112.012	-13.0268	8.84948	#N/A	#N/A
	112.042	-12.478	9.36545	4.33752	-3.37105
	112.072	-12.674	9.02292	#N/A	-3.80013
	112.102	-12.4499	9.39594	4.04508	#N/A
	112.132	-12.3502	9.64147	4.38704	-4.13689
	112.162	-12.316	8.85195	#N/A	-4.41563
	112.192	-12.0962	9.27253	3.89591	#N/A
	112.222	-12.4495	#N/A	5.0261	-3.61951
	112.252	-13.3471	9.5393	#N/A	-4.39288
	112.282	-12.805	9.22828	3.9623	-3.54991
	112.312	-12.2844	9.35826	3.9921	-4.46104
	112.342	-12.1962	9.25024	4.57762	-3.23119
	112.372	-12.2289	9.11634	4.80894	-2.83047
	112.402	-12.3149	9.31411	4.43495	-2.87091
	112.432	-12.1791	9.02515	5.07976	-3.15195
	112.462	-12.4608	8.90762	5.03631	#N/A
	112.492	-12.0534	10.1322	4.31737	-3.73903
	112.522	-12.4153	10.0229	4.74619	#N/A
	112.552	-12.4951	9.47123	4.11396	#N/A
	112.582	-12.5601	#N/A	4.29287	#N/A
	112.612	-12.4185	9.52329	5.10537	#N/A
	112.642	-12.0128	9.13525	4.98993	-3.7183
	112.672	-11.892	8.91005	4.45891	#N/A
	112.702	-12.6212	9.05431	4.06398	#N/A
	112.732	-11.9361	9.60202	5.2382	#N/A
	112.762	-12.2707	#N/A	4.78935	#N/A
	112.792	-12.5598	#N/A	4.77425	#N/A
	112.822	-12.031	9.19687	4.86287	-3.66177
	112.852	-11.8811	9.74272	4.83436	#N/A
	112.882	-12.0748	9.15359	4.55844	-5.1362
	112.912	-12.3087	9.49916	5.06676	-4.06899
	112.942	-12.4159	9.37933	4.36863	#N/A
	112.972	-12.048	#N/A	5.29254	-3.6368
	113.002	-12.1718	9.44426	4.88693	#N/A
	113.032	-12.356	8.88911	4.08508	-3.1418
	113.062	-12.2311	#N/A	4.78093	-5.23815
	113.092	-12.6318	9.75044	4.71982	-4.52082
	113.122	-12.8511	9.36478	4.82022	-3.99409
	113.152	-12.1856	#N/A	4.29033	#N/A
	113.182	-12.251	9.08835	4.54091	#N/A
	113.212	-11.8978	#N/A	4.57258	-3.55748
	113.242	-12.6527	9.19299	4.98097	#N/A
	113.272	-12.4017	10.2278	4.14586	#N/A
	113.302	-12.7318	9.00022	4.08079	-4.50714
	113.332	-12.3251	#N/A	4.11843	#N/A
	113.362	-12.4873	9.2328	4.97387	#N/A
	113.392	-12.2919	#N/A	6.24813	#N/A
	113.422	-12.5182	9.7982	5.09153	#N/A
	113.452	-12.4199	#N/A	5.08635	#N/A
	113.482	-12.4553	#N/A	4.86761	#N/A
	113.512	-12.0786	#N/A	4.85498	#N/A
	113.542	-12.4979	#N/A	5.05017	-3.53795
	113.572	-12.0661	9.44242	4.46086	-4.40772
	113.602	-12.6811	9.60964	4.41788	#N/A
	113.632	-12.2574	9.79469	4.67008	-5.69609
	113.662	-12.5924	8.90484	4.56826	#N/A
	113.692	-12.2394	9.85791	4.78648	-3.84806
	113.722	-12.0032	#N/A	4.28275	-3.29342
	113.752	-13.6855	9.87717	4.71634	-3.88911
	113.782	-13.5595	9.81379	4.88054	-4.14043
	113.812	-14.3085	9.7068	4.30518	#N/A
	113.842	-14.5058	#N/A	4.17985	#N/A
	113.872	-14.8373	#N/A	4.4586	-4.07224
	113.902	-15.2452	#N/A	4.84406	#N/A
	113.932	-14.9797	#N/A	5.21156	-3.48821
	113.962	-15.7712	#N/A	5.01771	-4.01564
	113.992	-14.9758	9.26938	5.06813	#N/A
	114.022	-15.4208	#N/A	4.81296	#N/A
	114.052	-16.4207	8.84813	4.13692	-3.48222
	114.082	-14.6776	9.39473	4.90348	-4.15468
	114.112	-15.5531	9.17288	4.34592	-4.2283
	114.142	-14.8819	9.48153	4.49392	-4.06916
	114.172	-14.9943	9.24723	4.96624	#N/A
	114.202	-14.6295	9.9853	4.3302	-3.85718
	114.232	-14.0531	9.56909	4.62214	-4.03726
	114.262	-15.675	9.2096	4.43816	#N/A
	114.292	-14.1577	8.92551	4.80597	#N/A
	114.322	-13.9935	9.49358	4.67229	#N/A
	114.352	-14.8582	9.22903	5.18305	#N/A
	114.382	-14.9146	8.25986	4.53908	-3.75312
	114.412	-14.2858	9.2485	4.48073	#N/A
	114.442	-13.6985	#N/A	4.35378	-3.76974
	114.472	-14.19	#N/A	#N/A	#N/A
	114.502	-14.4102	#N/A	4.58144	#N/A
	114.532	-14.1027	9.14883	5.00255	-3.19611
	114.562	-14.2592	#N/A	5.17313	-3.84516
	114.592	-13.9782	9.27298	3.96245	#N/A
	114.622	-14.6742	9.33924	5.30855	-4.23817
	114.652	-14.7137	9.5721	4.35066	-3.82756
	114.682	-13.912	8.89576	#N/A	#N/A
	114.712	-14.4542	10.0495	5.30801	-3.74967
	114.742	-14.9788	8.61553	4.7875	#N/A
	114.772	-15.0413	9.50758	4.0645	#N/A
	114.802	-15.0865	8.74159	#N/A	#N/A
	114.832	-14.1418	9.30232	4.1753	-4.20597
	114.862	-14.9682	9.66095	4.05985	#N/A
	114.892	-14.6394	#N/A	4.18604	-4.48239
	114.922	-14.2445	9.21545	4.15565	-4.13805
	114.952	-13.8476	#N/A	4.37505	#N/A
	114.982	-12.5279	#N/A	4.31374	#N/A
	115.012	-11.8776	9.01308	4.70215	-4.32804
	115.042	-12.9597	8.55679	3.71627	#N/A
	115.072	-12.6508	9.75726	4.94775	-4.20467
	115.102	-12.604	9.38363	4.81076	#N/A
	115.132	-12.3902	9.18526	3.78731	#N/A
	115.162	-12.5838	#N/A	4.28529	-4.75672
	115.192	-12.5218	8.66318	3.98496	#N/A
	115.222	-13.5863	8.6783	4.83815	-4.05198
	115.252	-12.525	8.84317	3.01132	-4.85638
	115.282	-12.5119	9.40182	4.09683	-3.45414
	115.312	-12.5593	8.92176	3.96175	-3.38403
	115.342	-12.6808	8.56281	4.44969	-3.80898
	115.372	-13.3188	8.98344	4.69814	#N/A
	115.402	-12.9237	8.94412	4.73226	-4.30597
	115.432	-12.6326	9.28278	4.77829	-4.31116
	115.462	-12.7409	9.54697	4.40724	#N/A
	115.492	-12.6166	8.95442	4.88701	#N/A
	115.522	-12.3693	#N/A	5.41859	#N/A
	115.552	-12.6791	10.0827	4.91027	#N/A
	115.582	-12.6549	8.6083	4.2693	#N/A
	115.612	-12.4567	8.92347	4.47701	#N/A
	115.642	-12.3189	8.87752	4.67344	#N/A
	115.672	-12.7306	8.94264	4.87653	#N/A
	115.702	-12.3558	8.91897	#N/A	#N/A
	115.732	-12.4682	#N/A	4.57112	#N/A
	115.762	-13.0391	10.2233	5.12177	#N/A
	115.792	-12.5209	9.00177	4.11781	#N/A
	115.822	-12.5578	#N/A	3.76455	#N/A
	115.852	-12.8969	#N/A	4.23197	#N/A
	115.882	-12.1013	8.92589	4.33248	-4.5939
	115.912	-12.5882	8.4179	4.2427	-3.36776
	115.942	-12.4365	#N/A	4.81271	#N/A
	115.972	-12.5155	9.46388	5.16227	-3.53674
	116.002	-12.5485	#N/A	4.67904	#N/A
	116.032	-12.4355	#N/A	4.72977	#N/A
	116.062	-12.6302	9.41296	4.42279	#N/A
	116.092	-12.1692	9.32958	#N/A	#N/A
	116.122	-12.4713	#N/A	5.42886	-3.56011
	116.152	-12.5624	8.91148	4.37693	#N/A
	116.182	-12.8538	9.12558	5.01669	-3.83528
	116.212	-12.56	#N/A	4.86688	#N/A
	116.242	-12.6711	8.82163	4.58944	-3.96715
	116.272	-12.6909	9.09869	4.64632	#N/A
	116.302	-12.3848	9.22117	4.16876	#N/A
	116.332	-12.3927	8.87441	4.89654	#N/A
	116.362	-12.7497	8.66856	#N/A	-3.30866
	116.392	-12.2366	8.56119	3.63754	#N/A
	116.422	-12.5629	8.58951	#N/A	#N/A
	116.452	-13.5267	#N/A	4.51024	#N/A
	116.482	-12.3669	8.41432	6.13375	-3.18628
	116.512	-12.6884	8.97906	4.47293	-3.27
	116.542	-12.6866	8.52574	4.4359	#N/A
	116.572	-12.4118	9.23154	4.61384	#N/A
	116.602	-12.5605	8.90964	4.62779	#N/A
	116.632	-12.3402	8.91385	4.40827	#N/A
	116.662	-12.7621	9.71196	4.46238	#N/A
	116.692	-12.3967	8.98505	4.83339	#N/A
	116.722	-12.8332	8.87246	5.34002	#N/A
	116.752	-12.8112	8.83818	4.67809	#N/A
	116.782	-12.1204	9.47201	4.24255	#N/A
	116.812	-12.3823	9.67227	5.35865	#N/A
	116.842	-12.3552	9.79627	4.61513	#N/A
	116.872	-12.6052	9.05671	4.98937	-3.65552
	116.902	-12.4387	9.18898	4.73776	#N/A
	116.932	-12.3822	9.45442	4.88285	#N/A
	116.962	-12.3892	8.94553	4.53487	#N/A
	116.992	-12.5508	9.50486	4.49456	#N/A
	117.022	-12.0788	#N/A	4.5427	#N/A
	117.052	-12.2949	9.80492	4.70406	-3.8152
	117.082	-12.5358	9.48327	4.87497	-3.37844
	117.112	-13.0312	9.58414	4.75479	#N/A
	117.142	-12.7134	9.42749	5.01138	#N/A
	117.172	-12.3237	#N/A	4.93642	#N/A
	117.202	-12.1769	#N/A	5.30174	#N/A
	117.232	-11.8485	9.91519	5.28428	#N/A
	117.262	-12.1787	9.47544	4.72309	-4.64539
	117.292	-12.4453	#N/A	5.27403	-3.78207
	117.322	-12.315	#N/A	5.46364	#N/A
	117.352	-13.3677	9.37159	4.92648	-3.97829
	117.382	-12.6994	9.08263	5.9436	#N/A
	117.412	-12.1684	9.22262	4.58288	#N/A
	117.442	-12.789	9.41329	4.93142	#N/A
	117.472	-12.3898	#N/A	5.1716	#N/A
	117.502	-12.6447	#N/A	5.09856	#N/A
	117.532	-12.5031	#N/A	#N/A	#N/A
	117.562	-12.6384	#N/A	4.27392	#N/A
	117.592	-12.2352	9.46076	5.43498	#N/A
	117.622	-12.4221	#N/A	4.82097	#N/A
	117.652	-12.9028	9.44014	5.02146	#N/A
	117.682	-12.3217	9.59045	3.89307	#N/A
	117.712	-12.508	9.22821	4.35232	#N/A
	117.742	-12.241	9.03278	4.43415	#N/A
	117.772	-12.3254	9.13344	4.12901	#N/A
	117.802	-13.0095	9.71403	4.59839	#N/A
	117.832	-12.2743	#N/A	4.77595	#N/A
	117.862	-12.6314	#N/A	3.84245	#N/A
	117.892	-12.4308	8.74464	4.06518	#N/A
	117.922	-12.5694	9.11918	4.18169	#N/A
	117.952	-12.5899	8.62791	4.36203	#N/A
	117.982	-12.4052	8.94882	5.1169	#N/A
	118.012	-11.9722	9.12626	#N/A	#N/A
	118.042	-12.7293	9.55755	#N/A	-3.74227
	118.072	-12.5453	8.68622	#N/A	-3.21591
	118.102	-12.2881	9.41939	5.3427	-4.26032
	118.132	-12.8658	8.7436	4.48716	-3.62304
	118.162	-12.4535	9.2359	4.49542	#N/A
	118.192	-12.6484	8.69771	4.6359	-3.6351
	118.222	-12.4852	9.36577	4.84218	#N/A
	118.252	-12.0159	9.18891	4.98454	#N/A
	118.282	-12.2776	9.12147	4.39483	#N/A
	118.312	-12.4511	10.0396	4.51474	#N/A
	118.342	-12.5268	9.15772	4.42195	#N/A
	118.372	-11.9751	9.45565	4.57027	-4.10393
	118.402	-12.5132	9.20043	4.60819	#N/A
	118.432	-12.4565	9.2827	4.31358	-4.40268
	118.462	-12.3455	9.32481	4.69096	#N/A
	118.492	-12.6132	#N/A	4.50587	#N/A
	118.522	-12.3365	9.45622	4.79861	#N/A
	118.552	-12.393	9.65803	5.19141	-4.06471
	118.582	-12.3915	9.2931	4.68693	#N/A
	118.612	-12.1901	9.72787	3.91014	#N/A
	118.642	-12.1199	9.77283	4.51268	-3.6707
	118.672	-12.506	9.71338	4.7297	-3.92026
	118.702	-12.3627	9.4081	4.3219	#N/A
	118.732	-12.1566	9.00905	4.15056	-3.58858
	118.762	-12.1864	10.2897	4.30879	#N/A
	118.792	-12.3757	9.41036	4.06601	-3.29375
	118.822	-12.2039	9.78966	4.92884	-2.81896
	118.852	-12.2725	10.2003	4.73254	-2.71776
	118.882	-11.7541	9.55187	#N/A	#N/A
	118.912	-12.5521	9.3831	4.6084	#N/A
	118.942	-12.541	9.37515	4.21719	-3.8598
	118.972	-12.4199	9.25186	5.46034	-3.83204
	119.002	-11.8931	9.6037	5.13147	-3.76361
	119.032	-12.8578	#N/A	4.7625	#N/A
	119.062	-12.7814	#N/A	6.16074	#N/A
	119.092	-11.645	#N/A	4.84061	#N/A
	119.122	-11.9337	#N/A	5.54421	-4.33573
	119.152	-12.0155	8.76678	4.81227	-3.68638
	119.182	-12.1055	10.5098	4.52735	-3.24766
	119.212	-12.468	8.63788	4.16844	#N/A
	119.242	-12.6881	8.80754	4.55089	#N/A
	119.272	-12.0638	#N/A	4.45913	#N/A
	119.302	-12.4344	#N/A	#N/A	#N/A
	119.332	-12.3409	#N/A	5.23399	#N/A
	119.362	-12.5887	#N/A	4.39617	#N/A
	119.392	-12.4393	9.09276	#N/A	#N/A
	119.422	-12.1063	9.25242	4.10776	#N/A
	119.452	-11.9655	10.7381	4.69511	#N/A
	119.482	-12.1272	10.3766	3.94129	#N/A
	119.512	-12.3758	8.48711	#N/A	-4.12408
	119.542	-12.088	#N/A	4.84957	-4.99155
	119.572	-12.1165	7.91067	4.41464	#N/A
	119.602	-12.2395	#N/A	4.22122	#N/A
	119.632	-12.2576	#N/A	5.00251	-3.24001
	119.662	-12.5229	#N/A	4.30753	#N/A
	119.692	-12.1121	9.94407	4.43208	#N/A
	119.722	-12.4509	#N/A	4.61004	#N/A
	119.752	-12.5147	9.05255	4.36442	-4.5994
	119.782	-12.7488	9.09435	4.31985	-3.99374
	119.812	-12.2937	9.97753	4.43659	-3.39903
	119.842	-12.8124	#N/A	5.03425	-3.73158
	119.872	-12.8417	10.0764	4.48324	#N/A
	119.902	-13.1868	#N/A	4.31912	#N/A
	119.932	-13.2067	#N/A	4.54218	-3.75117
	119.962	-12.4602	8.61247	#N/A	-3.5198
	119.992	-12.4934	#N/A	4.69251	#N/A
	120.022	-12.4021	9.37816	4.09002	#N/A
	120.052	-12.4524	8.64582	5.73185	#N/A
	120.082	-12.0797	#N/A	5.52531	#N/A
	120.112	-12.416	#N/A	5.01747	#N/A
	120.142	-12.6414	#N/A	5.06236	#N/A
	120.172	-12.2726	8.69114	4.51044	-3.87204
	120.202	-12.7721	10.0021	5.24662	#N/A
	120.232	-12.7174	#N/A	4.39467	#N/A
	120.262	-12.659	9.26217	#N/A	#N/A
	120.292	-12.729	9.65852	5.48018	#N/A
	120.322	-12.0131	#N/A	5.13286	#N/A
	120.352	-12.4165	#N/A	4.34084	#N/A
	120.382	-12.526	9.2076	4.42652	#N/A
	120.412	-12.2898	9.3154	4.89825	#N/A
	120.442	-12.2716	9.66576	4.74115	-4.32349
	120.472	-12.2512	9.67311	5.14644	#N/A
	120.502	-12.6617	9.58894	4.98903	#N/A
	120.532	-12.3066	9.09574	3.87836	#N/A
	120.562	-12.4796	9.05802	4.96637	#N/A
	120.592	-12.4043	9.39113	4.135	#N/A
	120.622	-12.3234	10.4993	5.21546	#N/A
	120.652	-12.8196	#N/A	4.53914	#N/A
	120.682	-12.6308	8.97206	5.11527	#N/A
	120.712	-12.5999	9.33313	4.8902	#N/A
	120.742	-12.5401	9.16151	5.15037	#N/A
	120.772	-12.4171	9.34109	4.85114	-4.28681
	120.802	-12.4036	8.99652	5.24891	#N/A
	120.832	-12.4672	#N/A	4.98211	-4.35544
	120.862	-12.6876	9.15718	5.08892	-3.88069
	120.892	-13.2739	9.1202	4.43551	-3.72387
	120.922	-12.7614	9.95274	4.57619	#N/A
	120.952	-12.6348	9.45241	5.11093	-3.12737
	120.982	-12.9085	9.57802	5.54935	-4.57307
	121.012	-12.2378	9.22813	5.29637	-3.50967
	121.042	-12.4798	#N/A	4.98306	-3.78563
	121.072	-12.394	9.15373	#N/A	#N/A
	121.102	-12.8188	9.69997	5.0513	-3.53262
	121.132	-12.5667	#N/A	5.61513	#N/A
	121.162	-12.5737	#N/A	5.15721	-3.17681
	121.192	-12.1798	9.31317	5.25815	#N/A
	121.222	-12.6239	11.0591	5.01132	#N/A
	121.252	-12.6114	9.16008	#N/A	#N/A
	121.282	-12.1773	#N/A	4.48828	#N/A
	121.312	-12.5838	9.26913	4.5872	-3.57431
	121.342	-12.5878	9.22882	4.89903	#N/A
	121.372	-12.2168	9.2048	4.10437	-4.08995
	121.402	-12.1572	10.417	5.40448	#N/A
	121.432	-12.4975	#N/A	5.18988	#N/A
	121.462	-12.5487	9.53423	4.87526	-4.32655
	121.492	-12.9205	8.22703	4.60381	#N/A
	121.522	-12.3109	9.58007	4.93523	-3.50617
	121.552	-12.4135	8.84143	5.01444	-3.35934
	121.582	-12.3274	#N/A	4.81535	-4.04753
	121.612	-12.247	9.39343	4.34909	-3.27873
	121.642	-12.4676	9.23118	4.87337	#N/A
	121.672	-12.346	9.28149	5.01248	#N/A
	121.702	-12.4263	#N/A	5.24356	-4.84052
	121.732	-12.457	10.1193	4.3157	-3.71009
	121.762	-12.4334	9.10489	4.75378	#N/A
	121.792	-12.2305	9.27805	4.49497	-4.15043
	121.822	-12.6434	9.64424	4.89266	-3.3863
	121.852	-12.3701	8.9695	5.17804	-3.64123
	121.882	-12.2666	9.17557	3.94604	-3.0084
	121.912	-12.5866	#N/A	4.12212	-3.39382
	121.942	-12.0418	#N/A	3.72628	-4.68064
	121.972	-12.7122	9.0588	4.4178	-3.47146
	122.002	-12.5973	9.24217	4.66456	#N/A
	122.032	-12.4401	9.44685	4.50949	-3.28628
	122.062	-11.9126	9.51685	4.94939	#N/A
	122.092	-13.0709	10.524	5.42694	#N/A
	122.122	-11.9451	9.5179	4.99067	-5.28736
	122.152	-12.4282	#N/A	4.60593	#N/A
	122.182	-12.3497	9.8759	4.41609	#N/A
	122.212	-12.399	8.81606	4.07529	-3.78945
	122.242	-12.6651	9.12926	4.37188	#N/A
	122.272	-12.4419	#N/A	3.87528	#N/A
	122.302	-12.8701	9.12747	4.20936	#N/A
	122.332	-12.1768	9.52641	#N/A	#N/A
	122.362	-12.6277	9.50401	5.08937	#N/A
	122.392	-12.4814	8.90782	4.70749	#N/A
	122.422	-12.4522	#N/A	4.38667	#N/A
	122.452	-12.2545	8.90459	4.90932	-4.11649
	122.482	-12.1844	9.38334	4.72798	-2.99789
	122.512	-12.7405	9.36179	5.74125	#N/A
	122.542	-12.5624	9.17773	4.53831	-3.66569
	122.572	-12.6281	#N/A	4.97992	-3.45853
	122.602	-12.4056	10.5895	5.11753	-3.3418
	122.632	-12.456	#N/A	4.79052	-3.77829
	122.662	-12.3489	9.46018	4.86924	#N/A
	122.692	-12.6217	9.5328	4.00267	#N/A
	122.722	-12.5459	9.29612	4.54446	-3.47052
	122.752	-12.1309	8.87632	3.89121	#N/A
	122.782	-12.1436	9.96524	3.95597	#N/A
	122.812	-12.2302	9.14689	4.41573	#N/A
	122.842	-12.2113	#N/A	3.94837	#N/A
	122.872	-12.4825	10.9287	4.95161	#N/A
	122.902	-12.3485	9.67007	#N/A	-4.31817
	122.932	-12.3111	9.84649	4.50972	#N/A
	122.962	-12.4274	9.38489	4.58405	-3.2416
	122.992	-12.6847	9.67921	4.31736	-3.74908
	123.022	-12.5909	9.45652	4.02312	-3.54433
	123.052	-12.6999	9.40293	#N/A	#N/A
	123.082	-12.4438	9.32912	#N/A	#N/A
	123.112	-12.4016	#N/A	4.68535	#N/A
	123.142	-12.6441	9.15777	4.86957	#N/A
	123.172	-12.5129	9.31395	4.79848	#N/A
	123.202	-12.211	8.90454	5.00885	#N/A
	123.232	-12.4434	#N/A	4.05206	#N/A
	123.262	-12.5079	#N/A	4.72057	-3.54384
	123.292	-12.8981	#N/A	4.5144	-3.49081
	123.322	-12.4049	#N/A	4.32198	-3.57868
	123.352	-12.526	#N/A	4.44111	-3.42796
	123.382	-12.3144	#N/A	4.55102	-3.28003
	123.412	-13.6292	#N/A	4.94248	-3.45667
	123.442	-13.3166	#N/A	4.01682	-3.48651
	123.472	-12.0395	9.50771	4.28731	#N/A
	123.502	-12.8684	9.47598	4.81849	-3.36337
	123.532	-12.3087	9.068	3.95299	-4.75022
	123.562	-13.4494	9.05274	4.08856	-4.43993
	123.592	-12.7285	#N/A	4.02005	#N/A
	123.622	-13.1828	8.77939	5.19025	#N/A
	123.652	-13.2618	8.78883	3.94539	-6.23582
	123.682	-13.3759	9.47549	#N/A	#N/A
	123.712	-13.2157	9.99347	5.48577	#N/A
	123.742	-12.3357	9.72383	5.17913	#N/A
	123.772	-13.1016	#N/A	4.65843	#N/A
	123.802	-12.4501	10.2651	6.18011	-5.14942
	123.832	-12.6331	9.69984	4.87224	#N/A
	123.862	-12.5571	#N/A	4.34071	-4.27445
	123.892	-13.1266	#N/A	4.22441	#N/A
	123.922	-12.5866	#N/A	4.22611	#N/A
	123.952	-12.4748	8.2016	4.16878	-4.13632
	123.982	-12.6638	8.73679	4.74682	#N/A
	124.012	-12.2807	8.78581	5.08397	#N/A
	124.042	-12.494	9.09513	#N/A	#N/A
	124.072	-12.0983	8.43413	3.8518	-4.37422
	124.102	-12.4187	9.0349	4.39449	#N/A
	124.132	-12.2434	9.1224	4.5698	-3.32949
	124.162	-12.5072	8.6182	5.08317	-3.50358
	124.192	-12.5411	8.90241	#N/A	#N/A
	124.222	-12.4667	8.33649	4.78696	-3.68828
	124.252	-13.943	9.29138	5.5416	-4.84074
	124.282	-14.1876	8.72228	4.72343	-3.4826
	124.312	-14.7261	8.94336	6.07562	#N/A
	124.342	-13.823	9.65123	4.98528	#N/A
	124.372	-14.1467	10.3639	4.80831	#N/A
	124.402	-12.8035	9.28356	4.55035	#N/A
	124.432	-12.4727	9.46339	4.38263	#N/A
	124.462	-11.9066	#N/A	4.16013	-4.56975
	124.492	-12.2488	#N/A	#N/A	-3.81471
	124.522	-12.4082	#N/A	4.53861	-3.74234
	124.552	-12.0674	8.67546	5.15892	#N/A
	124.582	-12.636	9.4144	5.00479	-4.13226
	124.612	-12.7923	9.0109	#N/A	-3.24341
	124.642	-12.3975	8.51079	4.07402	#N/A
	124.672	-12.7301	9.65783	4.18311	-4.01787
	124.702	-12.7601	9.87091	4.04539	-3.54887
	124.732	-11.9843	9.27515	3.8541	#N/A
	124.762	-12.2289	9.32667	4.95723	#N/A
	124.792	-12.5845	9.0455	4.73121	-4.60645
	124.822	-12.2882	#N/A	4.25791	#N/A
	124.852	-12.759	#N/A	5.63197	#N/A
	124.882	-12.2948	#N/A	4.12182	#N/A
	124.912	-12.3673	9.70626	4.37956	-4.65865
	124.942	-12.404	8.62357	4.62165	#N/A
	124.972	-12.4442	9.10082	5.58395	#N/A
	125.002	-12.175	8.96632	4.24719	#N/A
	125.032	-12.3598	9.11652	5.08845	#N/A
	125.062	-12.3864	9.21194	4.91926	#N/A
	125.092	-12.2114	9.41916	#N/A	#N/A
	125.122	-12.4829	9.06213	#N/A	#N/A
	125.152	-12.1388	9.10196	#N/A	#N/A
	125.182	-12.3772	9.38242	#N/A	#N/A
	125.212	-12.5163	#N/A	4.68899	#N/A
	125.242	-12.703	9.46033	#N/A	#N/A
	125.272	-13.0449	9.08885	#N/A	#N/A
	125.302	-12.2119	11.31	#N/A	#N/A
	125.332	-12.3038	9.34929	4.48191	-4.15411
	125.362	-12.7308	#N/A	5.72128	#N/A
	125.392	-12.9157	#N/A	4.54774	#N/A
	125.422	-12.6133	#N/A	5.43302	#N/A
	125.452	-12.6859	9.19129	4.70001	#N/A
	125.482	-12.3609	9.602	3.94592	-3.62349
	125.512	-11.8896	9.15926	5.20973	-3.51686
	125.542	-12.4713	8.88966	5.1582	-3.83856
	125.572	-12.3064	9.99991	5.33843	-3.47441
	125.602	-12.7128	#N/A	5.47131	#N/A
	125.632	-12.8957	9.20581	5.74436	#N/A
	125.662	-12.2398	#N/A	5.34636	#N/A
	125.692	-12.3371	8.67488	3.90836	-3.03266
	125.722	-12.2931	9.50824	5.24361	#N/A
	125.752	-12.3151	#N/A	4.91305	#N/A
	125.782	-12.7034	8.94662	5.83099	#N/A
	125.812	-12.0686	9.79028	#N/A	-4.21688
	125.842	-12.6152	#N/A	4.53654	#N/A
	125.872	-12.583	10.0847	5.14363	-3.80445
	125.902	-12.3566	#N/A	#N/A	#N/A
	125.932	-12.3409	9.99929	5.62228	#N/A
	125.962	-11.9102	9.70494	5.72886	#N/A
	125.992	-12.2426	9.56159	5.10731	#N/A
	126.022	-12.0996	#N/A	5.53135	#N/A
	126.052	-12.3275	9.80987	4.76392	-3.49162
	126.082	-12.229	#N/A	5.68534	-3.64036
	126.112	-12.3113	9.52301	5.01399	#N/A
	126.142	-12.6538	8.58931	6.14273	#N/A
	126.172	-12.0592	10.4146	5.10323	#N/A
	126.202	-13.126	10.014	#N/A	#N/A
	126.232	-12.4741	9.41057	5.09602	#N/A
	126.262	-12.8834	9.0426	4.69963	#N/A
	126.292	-12.8018	8.63726	5.3277	#N/A
	126.322	-12.7079	#N/A	5.76267	#N/A
	126.352	-12.3308	#N/A	4.30926	#N/A
	126.382	-12.5405	#N/A	4.39302	#N/A
	126.412	-12.922	#N/A	4.26142	-4.78724
	126.442	-13.2572	#N/A	4.49842	#N/A
	126.472	-12.4794	8.85852	#N/A	#N/A
	126.502	-12.5569	8.71792	3.6403	#N/A
	126.532	-12.7786	8.0039	4.16436	#N/A
	126.562	-12.8287	9.05052	4.34426	#N/A
	126.592	-13.3055	9.10276	4.51426	#N/A
	126.622	-12.2642	9.05163	4.61395	#N/A
	126.652	-12.9721	9.71142	4.75306	#N/A
	126.682	-12.9352	9.57955	4.4938	#N/A
	126.712	-12.3388	9.2787	4.59206	#N/A
	126.742	-12.4864	9.73862	4.86395	-4.61309
	126.772	-12.5233	10.1631	4.66743	#N/A
	126.802	-12.7962	9.36381	4.29215	#N/A
	126.832	-12.1404	#N/A	4.33268	#N/A
	126.862	-12.6534	#N/A	4.49544	#N/A
	126.892	-12.0806	#N/A	5.10477	-4.60224
	126.922	-12.6905	8.92741	4.40696	#N/A
	126.952	-12.5812	9.58565	3.82083	#N/A
	126.982	-12.6232	8.96587	5.26882	#N/A
	127.012	-12.4558	9.44742	#N/A	#N/A
	127.042	-12.4539	10.441	5.33011	#N/A
	127.072	-12.4634	9.27964	5.28604	#N/A
	127.102	-12.1328	9.12435	4.37928	#N/A
	127.132	-11.897	#N/A	4.29669	#N/A
	127.162	-12.0473	#N/A	4.70553	-4.67411
	127.192	-12.3776	9.9725	4.82123	#N/A
	127.222	-12.7156	9.21914	4.37719	#N/A
	127.252	-12.2315	#N/A	4.93935	#N/A
	127.282	-12.1321	9.70531	4.74532	#N/A
	127.312	-12.2011	9.69203	4.95724	#N/A
	127.342	-12.4416	9.15167	5.7626	#N/A
	127.372	-12.6871	#N/A	6.59639	-3.67038
[truncated: 10,754 more rows]

## Sheet: SupplFig. 3
Supplementary Figure 3a.										Supplementary Figure 3b.
	Sf9 cells		CE-Lsi1		CE-Lsi1_ΔNC		CE-Lsi1cryst			Germanic acid					Alpha = 0.01, two-sided
	R.Time (min)	Intensity	R.Time (min)	Intensity	R.Time (min)	Intensity	R.Time (min)	Intensity			72 Ge (ppb)	dried Sf9 cells (mg)	Ge (ng/mg dried Sf9 cells)		Tukey's test	Significant?	P value
	0	96	0	-55	0	44	0	-5		Sf9 cells	62.3962	5.79	21.5531		Sf9 cells vs. CE-Lsi1	Yes	4.1496e-11
	0.00833	96	0.00833	-55	0.00833	44	0.00833	-5			56.6668	5.73	19.779		Sf9 cells vs. CE-Lsi1_ΔNC	Yes	1.61601e-08
	0.01667	24	0.01667	-18	0.01667	2	0.01667	-13			63.8792	5.7	22.4137		Sf9 cells vs. CE-Lsi1cryst	Yes	6.97794e-09
	0.025	-13	0.025	-24	0.025	-17	0.025	-37		CE-Lsi1	936.741	9.91	189.05		CE-Lsi1 vs. CE-Lsi1_ΔNC	Yes	2.02164e-08
	0.03333	-35	0.03333	-14	0.03333	-60	0.03333	-47			984.268	9.99	197.051		CE-Lsi1 vs. CE-Lsi1cryst	Yes	8.61131e-08
	0.04167	-25	0.04167	-29	0.04167	-130	0.04167	-57			1034.05	10.26	201.569		CE-Lsi1_ΔNC vs. CE-Lsi1cryst	Yes	0.00487051
	0.05	4	0.05	-62	0.05	-194	0.05	-45		CE-Lsi1_ΔNC	507.073	8.95	113.313
	0.05833	38	0.05833	-80	0.05833	-211	0.05833	-15			487.139	9.14	106.595
	0.06667	27	0.06667	-100	0.06667	-188	0.06667	15			488.661	8.73	111.95
	0.075	-16	0.075	-111	0.075	-157	0.075	36		CE-Lsi1cryst	544.25	8.67	125.548
	0.08333	-31	0.08333	-112	0.08333	-157	0.08333	35			548.989	8.81	124.629
	0.09167	-40	0.09167	-111	0.09167	-158	0.09167	38			540.104	8.32	129.833
	0.1	-57	0.1	-112	0.1	-145	0.1	39
	0.10833	-86	0.10833	-126	0.10833	-140	0.10833	35
	0.11667	-101	0.11667	-121	0.11667	-119	0.11667	35
	0.125	-94	0.125	-107	0.125	-121	0.125	29
	0.13333	-62	0.13333	-90	0.13333	-170	0.13333	17
	0.14167	-6	0.14167	-59	0.14167	-216	0.14167	-8
	0.15	10	0.15	-38	0.15	-254	0.15	-32
	0.15833	-13	0.15833	-20	0.15833	-285	0.15833	-55
	0.16667	-42	0.16667	-23	0.16667	-308	0.16667	-83
	0.175	-54	0.175	-36	0.175	-300	0.175	-82
	0.18333	-36	0.18333	-41	0.18333	-250	0.18333	-81
	0.19167	-47	0.19167	-62	0.19167	-224	0.19167	-79
	0.2	-77	0.2	-83	0.2	-225	0.2	-68
	0.20833	-83	0.20833	-118	0.20833	-237	0.20833	-83
	0.21667	-87	0.21667	-158	0.21667	-248	0.21667	-76
	0.225	-61	0.225	-169	0.225	-239	0.225	-45
	0.23333	-22	0.23333	-167	0.23333	-248	0.23333	-28
	0.24167	-6	0.24167	-150	0.24167	-279	0.24167	-30
	0.25	-7	0.25	-144	0.25	-316	0.25	-44
	0.25833	-34	0.25833	-157	0.25833	-331	0.25833	-31
	0.26667	-71	0.26667	-157	0.26667	-322	0.26667	-6
	0.275	-108	0.275	-153	0.275	-310	0.275	2
	0.28333	-127	0.28333	-136	0.28333	-280	0.28333	-28
	0.29167	-131	0.29167	-137	0.29167	-260	0.29167	-92
	0.3	-123	0.3	-176	0.3	-255	0.3	-109
	0.30833	-88	0.30833	-203	0.30833	-238	0.30833	-82
	0.31667	-77	0.31667	-222	0.31667	-229	0.31667	-62
	0.325	-89	0.325	-223	0.325	-228	0.325	-62
	0.33333	-99	0.33333	-200	0.33333	-252	0.33333	-84
	0.34167	-110	0.34167	-179	0.34167	-282	0.34167	-93
	0.35	-94	0.35	-158	0.35	-268	0.35	-93
	0.35833	-93	0.35833	-157	0.35833	-247	0.35833	-94
	0.36667	-106	0.36667	-164	0.36667	-235	0.36667	-81
	0.375	-123	0.375	-172	0.375	-242	0.375	-72
	0.38333	-137	0.38333	-181	0.38333	-277	0.38333	-57
	0.39167	-124	0.39167	-163	0.39167	-308	0.39167	-49
	0.4	-115	0.4	-143	0.4	-326	0.4	-63
	0.40833	-104	0.40833	-124	0.40833	-331	0.40833	-67
	0.41667	-101	0.41667	-119	0.41667	-327	0.41667	-64
	0.425	-105	0.425	-151	0.425	-296	0.425	-60
	0.43333	-91	0.43333	-173	0.43333	-257	0.43333	-92
	0.44167	-75	0.44167	-176	0.44167	-259	0.44167	-163
	0.45	-51	0.45	-157	0.45	-261	0.45	-219
	0.45833	-32	0.45833	-127	0.45833	-261	0.45833	-237
	0.46667	-23	0.46667	-121	0.46667	-274	0.46667	-193
	0.475	-23	0.475	-116	0.475	-277	0.475	-109
	0.48333	-56	0.48333	-119	0.48333	-286	0.48333	-24
	0.49167	-71	0.49167	-131	0.49167	-294	0.49167	33
	0.5	-61	0.5	-144	0.5	-306	0.5	45
	0.50833	-63	0.50833	-168	0.50833	-314	0.50833	73
	0.51667	-80	0.51667	-172	0.51667	-268	0.51667	114
	0.525	-108	0.525	-176	0.525	-193	0.525	112
	0.53333	-111	0.53333	-178	0.53333	-140	0.53333	61
	0.54167	-112	0.54167	-161	0.54167	-141	0.54167	-8
	0.55	-108	0.55	-151	0.55	-173	0.55	-28
	0.55833	-86	0.55833	-125	0.55833	-210	0.55833	-1
	0.56667	-65	0.56667	-109	0.56667	-251	0.56667	41
	0.575	-23	0.575	-111	0.575	-275	0.575	71
	0.58333	-6	0.58333	-98	0.58333	-292	0.58333	68
	0.59167	-32	0.59167	-90	0.59167	-288	0.59167	75
	0.6	-76	0.6	-56	0.6	-256	0.6	93
	0.60833	-133	0.60833	-7	0.60833	-229	0.60833	103
	0.61667	-156	0.61667	17	0.61667	-195	0.61667	102
	0.625	-172	0.625	16	0.625	-182	0.625	81
	0.63333	-196	0.63333	-12	0.63333	-181	0.63333	70
	0.64167	-210	0.64167	-26	0.64167	-162	0.64167	75
	0.65	-209	0.65	-46	0.65	-141	0.65	98
	0.65833	-196	0.65833	-74	0.65833	-112	0.65833	133
	0.66667	-205	0.66667	-69	0.66667	-109	0.66667	148
	0.675	-210	0.675	-58	0.675	-121	0.675	159
	0.68333	-199	0.68333	-40	0.68333	-103	0.68333	180
	0.69167	-188	0.69167	-18	0.69167	-85	0.69167	227
	0.7	-147	0.7	0	0.7	-69	0.7	278
	0.70833	-122	0.70833	20	0.70833	-45	0.70833	287
	0.71667	-121	0.71667	31	0.71667	-6	0.71667	298
	0.725	-115	0.725	47	0.725	48	0.725	328
	0.73333	-119	0.73333	53	0.73333	91	0.73333	349
	0.74167	-110	0.74167	48	0.74167	122	0.74167	386
	0.75	-99	0.75	50	0.75	143	0.75	426
	0.75833	-108	0.75833	42	0.75833	189	0.75833	460
	0.76667	-130	0.76667	36	0.76667	243	0.76667	485
	0.775	-167	0.775	23	0.775	253	0.775	476
	0.78333	-189	0.78333	14	0.78333	226	0.78333	442
	0.79167	-198	0.79167	9	0.79167	162	0.79167	401
	0.8	-169	0.8	-18	0.8	108	0.8	375
	0.80833	-99	0.80833	-17	0.80833	105	0.80833	346
	0.81667	-54	0.81667	-17	0.81667	129	0.81667	304
	0.825	-54	0.825	-33	0.825	167	0.825	310
	0.83333	-106	0.83333	1	0.83333	197	0.83333	346
	0.84167	-167	0.84167	57	0.84167	220	0.84167	360
	0.85	-194	0.85	106	0.85	239	0.85	319
	0.85833	-193	0.85833	112	0.85833	243	0.85833	232
	0.86667	-161	0.86667	77	0.86667	251	0.86667	148
	0.875	-137	0.875	40	0.875	246	0.875	87
	0.88333	-144	0.88333	9	0.88333	236	0.88333	81
	0.89167	-165	0.89167	11	0.89167	246	0.89167	91
	0.9	-202	0.9	25	0.9	237	0.9	59
	0.90833	-220	0.90833	33	0.90833	207	0.90833	30
	0.91667	-220	0.91667	50	0.91667	168	0.91667	39
	0.925	-217	0.925	64	0.925	123	0.925	78
	0.93333	-220	0.93333	69	0.93333	82	0.93333	108
	0.94167	-236	0.94167	44	0.94167	27	0.94167	85
	0.95	-240	0.95	1	0.95	-27	0.95	33
	0.95833	-262	0.95833	-30	0.95833	-77	0.95833	-6
	0.96667	-293	0.96667	-67	0.96667	-129	0.96667	-18
	0.975	-309	0.975	-94	0.975	-173	0.975	-34
	0.98333	-315	0.98333	-114	0.98333	-215	0.98333	-65
	0.99167	-298	0.99167	-141	0.99167	-235	0.99167	-89
	1	-274	1	-143	1	-242	1	-110
	1.00833	-245	1.00833	-130	1.00833	-250	1.00833	-105
	1.01667	-205	1.01667	-112	1.01667	-245	1.01667	-97
	1.025	-176	1.025	-123	1.025	-222	1.025	-102
	1.03333	-174	1.03333	-165	1.03333	-186	1.03333	-97
	1.04167	-203	1.04167	-195	1.04167	-188	1.04167	-97
	1.05	-227	1.05	-225	1.05	-217	1.05	-98
	1.05833	-248	1.05833	-253	1.05833	-240	1.05833	-111
	1.06667	-275	1.06667	-294	1.06667	-269	1.06667	-141
	1.075	-268	1.075	-319	1.075	-284	1.075	-153
	1.08333	-252	1.08333	-298	1.08333	-300	1.08333	-162
	1.09167	-241	1.09167	-282	1.09167	-306	1.09167	-168
	1.1	-238	1.1	-285	1.1	-281	1.1	-184
	1.10833	-246	1.10833	-296	1.10833	-248	1.10833	-238
	1.11667	-247	1.11667	-296	1.11667	-216	1.11667	-283
	1.125	-246	1.125	-271	1.125	-216	1.125	-297
	1.13333	-230	1.13333	-245	1.13333	-234	1.13333	-271
	1.14167	-221	1.14167	-220	1.14167	-250	1.14167	-242
	1.15	-227	1.15	-221	1.15	-271	1.15	-236
	1.15833	-222	1.15833	-246	1.15833	-288	1.15833	-235
	1.16667	-213	1.16667	-258	1.16667	-331	1.16667	-237
	1.175	-195	1.175	-270	1.175	-371	1.175	-231
	1.18333	-199	1.18333	-287	1.18333	-374	1.18333	-228
	1.19167	-244	1.19167	-317	1.19167	-369	1.19167	-235
	1.2	-281	1.2	-345	1.2	-350	1.2	-230
	1.20833	-305	1.20833	-322	1.20833	-331	1.20833	-215
	1.21667	-307	1.21667	-276	1.21667	-318	1.21667	-175
	1.225	-300	1.225	-228	1.225	-322	1.225	-144
	1.23333	-289	1.23333	-204	1.23333	-354	1.23333	-139
	1.24167	-270	1.24167	-217	1.24167	-369	1.24167	-126
	1.25	-261	1.25	-246	1.25	-390	1.25	-117
	1.25833	-233	1.25833	-287	1.25833	-417	1.25833	-111
	1.26667	-225	1.26667	-298	1.26667	-424	1.26667	-115
	1.275	-247	1.275	-294	1.275	-426	1.275	-125
	1.28333	-257	1.28333	-302	1.28333	-398	1.28333	-107
	1.29167	-260	1.29167	-278	1.29167	-350	1.29167	-92
	1.3	-245	1.3	-242	1.3	-322	1.3	-98
	1.30833	-237	1.30833	-217	1.30833	-336	1.30833	-114
	1.31667	-243	1.31667	-209	1.31667	-370	1.31667	-121
	1.325	-249	1.325	-206	1.325	-372	1.325	-131
	1.33333	-263	1.33333	-176	1.33333	-368	1.33333	-187
	1.34167	-259	1.34167	-164	1.34167	-366	1.34167	-238
	1.35	-241	1.35	-188	1.35	-360	1.35	-237
	1.35833	-204	1.35833	-229	1.35833	-367	1.35833	-213
	1.36667	-177	1.36667	-262	1.36667	-365	1.36667	-201
	1.375	-188	1.375	-249	1.375	-374	1.375	-208
	1.38333	-194	1.38333	-230	1.38333	-395	1.38333	-201
	1.39167	-217	1.39167	-228	1.39167	-389	1.39167	-200
	1.4	-254	1.4	-221	1.4	-354	1.4	-209
	1.40833	-277	1.40833	-216	1.40833	-314	1.40833	-194
	1.41667	-295	1.41667	-232	1.41667	-299	1.41667	-176
	1.425	-287	1.425	-293	1.425	-293	1.425	-152
	1.43333	-265	1.43333	-357	1.43333	-294	1.43333	-154
	1.44167	-230	1.44167	-388	1.44167	-295	1.44167	-218
	1.45	-188	1.45	-398	1.45	-269	1.45	-285
	1.45833	-157	1.45833	-386	1.45833	-244	1.45833	-311
	1.46667	-114	1.46667	-374	1.46667	-237	1.46667	-282
	1.475	-92	1.475	-362	1.475	-249	1.475	-224
	1.48333	-110	1.48333	-350	1.48333	-270	1.48333	-177
	1.49167	-145	1.49167	-335	1.49167	-284	1.49167	-144
	1.5	-176	1.5	-293	1.5	-317	1.5	-122
	1.50833	-193	1.50833	-271	1.50833	-361	1.50833	-105
	1.51667	-218	1.51667	-289	1.51667	-391	1.51667	-114
	1.525	-237	1.525	-325	1.525	-386	1.525	-138
	1.53333	-250	1.53333	-346	1.53333	-339	1.53333	-156
	1.54167	-262	1.54167	-334	1.54167	-298	1.54167	-175
	1.55	-259	1.55	-328	1.55	-291	1.55	-193
	1.55833	-250	1.55833	-320	1.55833	-333	1.55833	-235
	1.56667	-229	1.56667	-321	1.56667	-401	1.56667	-294
	1.575	-227	1.575	-348	1.575	-410	1.575	-334
	1.58333	-266	1.58333	-361	1.58333	-388	1.58333	-360
	1.59167	-297	1.59167	-363	1.59167	-362	1.59167	-365
	1.6	-312	1.6	-349	1.6	-331	1.6	-366
	1.60833	-322	1.60833	-334	1.60833	-318	1.60833	-378
	1.61667	-344	1.61667	-363	1.61667	-313	1.61667	-389
	1.625	-392	1.625	-391	1.625	-332	1.625	-409
	1.63333	-424	1.63333	-404	1.63333	-363	1.63333	-410
	1.64167	-428	1.64167	-404	1.64167	-382	1.64167	-383
	1.65	-416	1.65	-373	1.65	-373	1.65	-367
	1.65833	-416	1.65833	-337	1.65833	-333	1.65833	-365
	1.66667	-424	1.66667	-318	1.66667	-321	1.66667	-380
	1.675	-407	1.675	-337	1.675	-341	1.675	-367
	1.68333	-390	1.68333	-357	1.68333	-339	1.68333	-313
	1.69167	-373	1.69167	-371	1.69167	-315	1.69167	-283
	1.7	-366	1.7	-391	1.7	-290	1.7	-299
	1.70833	-380	1.70833	-384	1.70833	-287	1.70833	-357
	1.71667	-388	1.71667	-371	1.71667	-303	1.71667	-407
	1.725	-390	1.725	-368	1.725	-327	1.725	-397
	1.73333	-376	1.73333	-367	1.73333	-345	1.73333	-347
	1.74167	-369	1.74167	-380	1.74167	-342	1.74167	-324
	1.75	-380	1.75	-383	1.75	-358	1.75	-351
	1.75833	-380	1.75833	-389	1.75833	-397	1.75833	-371
	1.76667	-382	1.76667	-401	1.76667	-414	1.76667	-372
	1.775	-385	1.775	-404	1.775	-410	1.775	-360
	1.78333	-409	1.78333	-415	1.78333	-382	1.78333	-331
	1.79167	-455	1.79167	-395	1.79167	-354	1.79167	-292
	1.8	-488	1.8	-355	1.8	-335	1.8	-244
	1.80833	-484	1.80833	-328	1.80833	-331	1.80833	-235
	1.81667	-435	1.81667	-304	1.81667	-347	1.81667	-273
	1.825	-394	1.825	-295	1.825	-352	1.825	-294
	1.83333	-374	1.83333	-292	1.83333	-341	1.83333	-317
	1.84167	-355	1.84167	-295	1.84167	-319	1.84167	-339
	1.85	-335	1.85	-291	1.85	-307	1.85	-328
	1.85833	-319	1.85833	-279	1.85833	-324	1.85833	-310
	1.86667	-330	1.86667	-288	1.86667	-347	1.86667	-314
	1.875	-350	1.875	-295	1.875	-382	1.875	-321
	1.88333	-375	1.88333	-294	1.88333	-411	1.88333	-293
	1.89167	-404	1.89167	-278	1.89167	-422	1.89167	-265
	1.9	-420	1.9	-254	1.9	-435	1.9	-267
	1.90833	-442	1.90833	-244	1.90833	-436	1.90833	-274
	1.91667	-457	1.91667	-237	1.91667	-435	1.91667	-265
	1.925	-465	1.925	-251	1.925	-432	1.925	-215
	1.93333	-463	1.93333	-291	1.93333	-428	1.93333	-167
	1.94167	-433	1.94167	-337	1.94167	-425	1.94167	-161
	1.95	-410	1.95	-399	1.95	-403	1.95	-202
	1.95833	-382	1.95833	-447	1.95833	-381	1.95833	-294
	1.96667	-361	1.96667	-481	1.96667	-338	1.96667	-381
	1.975	-353	1.975	-504	1.975	-274	1.975	-448
	1.98333	-339	1.98333	-494	1.98333	-242	1.98333	-491
	1.99167	-343	1.99167	-490	1.99167	-247	1.99167	-498
	2	-352	2	-484	2	-285	2	-477
	2.00833	-374	2.00833	-465	2.00833	-330	2.00833	-432
	2.01667	-390	2.01667	-454	2.01667	-363	2.01667	-406
	2.025	-376	2.025	-444	2.025	-408	2.025	-393
	2.03333	-367	2.03333	-445	2.03333	-451	2.03333	-398
	2.04167	-366	2.04167	-460	2.04167	-490	2.04167	-431
	2.05	-378	2.05	-486	2.05	-519	2.05	-419
	2.05833	-389	2.05833	-511	2.05833	-542	2.05833	-373
	2.06667	-389	2.06667	-512	2.06667	-562	2.06667	-349
	2.075	-387	2.075	-507	2.075	-570	2.075	-349
	2.08333	-359	2.08333	-493	2.08333	-580	2.08333	-371
	2.09167	-327	2.09167	-486	2.09167	-592	2.09167	-366
	2.1	-304	2.1	-494	2.1	-614	2.1	-338
	2.10833	-290	2.10833	-490	2.10833	-641	2.10833	-319
	2.11667	-297	2.11667	-493	2.11667	-650	2.11667	-310
	2.125	-312	2.125	-504	2.125	-657	2.125	-321
	2.13333	-341	2.13333	-515	2.13333	-653	2.13333	-334
	2.14167	-348	2.14167	-520	2.14167	-615	2.14167	-362
	2.15	-333	2.15	-505	2.15	-553	2.15	-384
	2.15833	-333	2.15833	-470	2.15833	-481	2.15833	-375
	2.16667	-324	2.16667	-418	2.16667	-436	2.16667	-363
	2.175	-332	2.175	-403	2.175	-403	2.175	-347
	2.18333	-357	2.18333	-426	2.18333	-379	2.18333	-338
	2.19167	-362	2.19167	-425	2.19167	-390	2.19167	-313
	2.2	-347	2.2	-416	2.2	-414	2.2	-255
	2.20833	-326	2.20833	-409	2.20833	-459	2.20833	-212
	2.21667	-336	2.21667	-415	2.21667	-479	2.21667	-200
	2.225	-356	2.225	-426	2.225	-459	2.225	-223
	2.23333	-357	2.23333	-414	2.23333	-451	2.23333	-252
	2.24167	-351	2.24167	-416	2.24167	-447	2.24167	-281
	2.25	-332	2.25	-444	2.25	-430	2.25	-303
	2.25833	-339	2.25833	-475	2.25833	-393	2.25833	-271
	2.26667	-373	2.26667	-484	2.26667	-368	2.26667	-218
	2.275	-411	2.275	-457	2.275	-374	2.275	-190
	2.28333	-429	2.28333	-440	2.28333	-396	2.28333	-204
	2.29167	-418	2.29167	-442	2.29167	-436	2.29167	-261
	2.3	-401	2.3	-458	2.3	-465	2.3	-317
	2.30833	-366	2.30833	-490	2.30833	-479	2.30833	-354
	2.31667	-338	2.31667	-507	2.31667	-474	2.31667	-359
	2.325	-341	2.325	-512	2.325	-442	2.325	-349
	2.33333	-359	2.33333	-512	2.33333	-427	2.33333	-362
	2.34167	-389	2.34167	-528	2.34167	-424	2.34167	-379
	2.35	-408	2.35	-549	2.35	-426	2.35	-371
	2.35833	-418	2.35833	-528	2.35833	-448	2.35833	-349
	2.36667	-422	2.36667	-503	2.36667	-467	2.36667	-339
	2.375	-422	2.375	-485	2.375	-487	2.375	-344
	2.38333	-438	2.38333	-494	2.38333	-517	2.38333	-340
	2.39167	-453	2.39167	-531	2.39167	-561	2.39167	-325
	2.4	-477	2.4	-532	2.4	-610	2.4	-295
	2.40833	-502	2.40833	-517	2.40833	-634	2.40833	-273
	2.41667	-500	2.41667	-497	2.41667	-654	2.41667	-301
	2.425	-487	2.425	-483	2.425	-660	2.425	-331
	2.43333	-478	2.43333	-491	2.43333	-636	2.43333	-335
	2.44167	-486	2.44167	-480	2.44167	-604	2.44167	-329
	2.45	-491	2.45	-459	2.45	-576	2.45	-338
	2.45833	-483	2.45833	-435	2.45833	-560	2.45833	-379
	2.46667	-477	2.46667	-423	2.46667	-530	2.46667	-389
	2.475	-454	2.475	-434	2.475	-504	2.475	-348
	2.48333	-434	2.48333	-435	2.48333	-501	2.48333	-285
	2.49167	-428	2.49167	-435	2.49167	-496	2.49167	-230
	2.5	-435	2.5	-441	2.5	-530	2.5	-246
	2.50833	-435	2.50833	-450	2.50833	-585	2.50833	-312
	2.51667	-406	2.51667	-459	2.51667	-598	2.51667	-377
	2.525	-399	2.525	-452	2.525	-580	2.525	-423
	2.53333	-411	2.53333	-472	2.53333	-569	2.53333	-448
	2.54167	-422	2.54167	-504	2.54167	-578	2.54167	-466
	2.55	-440	2.55	-510	2.55	-567	2.55	-452
	2.55833	-449	2.55833	-516	2.55833	-554	2.55833	-415
	2.56667	-464	2.56667	-510	2.56667	-558	2.56667	-385
	2.575	-476	2.575	-526	2.575	-547	2.575	-354
	2.58333	-463	2.58333	-573	2.58333	-534	2.58333	-321
	2.59167	-444	2.59167	-601	2.59167	-513	2.59167	-287
	2.6	-425	2.6	-616	2.6	-505	2.6	-280
	2.60833	-421	2.60833	-609	2.60833	-514	2.60833	-309
	2.61667	-434	2.61667	-588	2.61667	-515	2.61667	-351
	2.625	-458	2.625	-580	2.625	-533	2.625	-386
	2.63333	-478	2.63333	-607	2.63333	-550	2.63333	-365
	2.64167	-466	2.64167	-650	2.64167	-564	2.64167	-308
	2.65	-443	2.65	-661	2.65	-568	2.65	-267
	2.65833	-412	2.65833	-647	2.65833	-533	2.65833	-261
	2.66667	-398	2.66667	-615	2.66667	-492	2.66667	-303
	2.675	-399	2.675	-595	2.675	-465	2.675	-354
	2.68333	-380	2.68333	-596	2.68333	-475	2.68333	-392
	2.69167	-371	2.69167	-573	2.69167	-509	2.69167	-402
	2.7	-369	2.7	-543	2.7	-524	2.7	-384
	2.70833	-369	2.70833	-524	2.70833	-546	2.70833	-380
	2.71667	-378	2.71667	-527	2.71667	-578	2.71667	-368
	2.725	-378	2.725	-558	2.725	-587	2.725	-337
	2.73333	-379	2.73333	-567	2.73333	-556	2.73333	-304
	2.74167	-381	2.74167	-559	2.74167	-506	2.74167	-287
	2.75	-409	2.75	-545	2.75	-501	2.75	-312
	2.75833	-443	2.75833	-548	2.75833	-535	2.75833	-351
	2.76667	-450	2.76667	-569	2.76667	-584	2.76667	-382
	2.775	-467	2.775	-561	2.775	-603	2.775	-406
	2.78333	-478	2.78333	-547	2.78333	-567	2.78333	-432
	2.79167	-482	2.79167	-543	2.79167	-535	2.79167	-445
	2.8	-478	2.8	-535	2.8	-526	2.8	-431
	2.80833	-444	2.80833	-515	2.80833	-531	2.80833	-456
	2.81667	-420	2.81667	-473	2.81667	-516	2.81667	-497
	2.825	-429	2.825	-454	2.825	-480	2.825	-499
	2.83333	-463	2.83333	-468	2.83333	-478	2.83333	-484
	2.84167	-482	2.84167	-507	2.84167	-474	2.84167	-448
	2.85	-468	2.85	-548	2.85	-467	2.85	-411
	2.85833	-451	2.85833	-539	2.85833	-490	2.85833	-385
	2.86667	-433	2.86667	-507	2.86667	-522	2.86667	-361
	2.875	-429	2.875	-490	2.875	-555	2.875	-334
	2.88333	-435	2.88333	-503	2.88333	-578	2.88333	-291
	2.89167	-428	2.89167	-542	2.89167	-596	2.89167	-263
	2.9	-417	2.9	-572	2.9	-612	2.9	-266
	2.90833	-407	2.90833	-598	2.90833	-626	2.90833	-286
	2.91667	-415	2.91667	-620	2.91667	-651	2.91667	-319
	2.925	-423	2.925	-632	2.925	-657	2.925	-347
	2.93333	-427	2.93333	-659	2.93333	-632	2.93333	-370
	2.94167	-443	2.94167	-669	2.94167	-595	2.94167	-399
	2.95	-440	2.95	-652	2.95	-563	2.95	-450
	2.95833	-428	2.95833	-625	2.95833	-568	2.95833	-491
	2.96667	-437	2.96667	-596	2.96667	-579	2.96667	-473
	2.975	-467	2.975	-567	2.975	-584	2.975	-439
	2.98333	-499	2.98333	-520	2.98333	-605	2.98333	-414
	2.99167	-503	2.99167	-484	2.99167	-624	2.99167	-393
	3	-523	3	-458	3	-637	3	-386
	3.00833	-564	3.00833	-441	3.00833	-607	3.00833	-392
	3.01667	-586	3.01667	-457	3.01667	-554	3.01667	-423
	3.025	-596	3.025	-473	3.025	-525	3.025	-451
	3.03333	-608	3.03333	-497	3.03333	-518	3.03333	-464
	3.04167	-639	3.04167	-523	3.04167	-540	3.04167	-476
	3.05	-648	3.05	-541	3.05	-568	3.05	-463
	3.05833	-621	3.05833	-564	3.05833	-603	3.05833	-424
	3.06667	-589	3.06667	-564	3.06667	-635	3.06667	-361
	3.075	-541	3.075	-565	3.075	-638	3.075	-290
	3.08333	-502	3.08333	-568	3.08333	-640	3.08333	-249
	3.09167	-487	3.09167	-555	3.09167	-655	3.09167	-256
	3.1	-488	3.1	-537	3.1	-701	3.1	-290
	3.10833	-498	3.10833	-507	3.10833	-759	3.10833	-294
	3.11667	-483	3.11667	-487	3.11667	-784	3.11667	-310
	3.125	-476	3.125	-483	3.125	-781	3.125	-379
	3.13333	-491	3.13333	-493	3.13333	-756	3.13333	-442
	3.14167	-519	3.14167	-520	3.14167	-733	3.14167	-502
	3.15	-560	3.15	-520	3.15	-703	3.15	-550
	3.15833	-592	3.15833	-503	3.15833	-675	3.15833	-570
	3.16667	-625	3.16667	-490	3.16667	-683	3.16667	-565
	3.175	-643	3.175	-495	3.175	-688	3.175	-537
	3.18333	-628	3.18333	-516	3.18333	-679	3.18333	-519
	3.19167	-589	3.19167	-505	3.19167	-668	3.19167	-510
	3.2	-550	3.2	-481	3.2	-650	3.2	-526
	3.20833	-542	3.20833	-453	3.20833	-612	3.20833	-541
	3.21667	-531	3.21667	-431	3.21667	-536	3.21667	-509
	3.225	-508	3.225	-431	3.225	-485	3.225	-476
	3.23333	-486	3.23333	-427	3.23333	-491	3.23333	-447
	3.24167	-454	3.24167	-438	3.24167	-507	3.24167	-408
	3.25	-457	3.25	-450	3.25	-538	3.25	-392
	3.25833	-482	3.25833	-466	3.25833	-566	3.25833	-391
	3.26667	-496	3.26667	-512	3.26667	-580	3.26667	-401
	3.275	-499	3.275	-551	3.275	-581	3.275	-431
	3.28333	-495	3.28333	-595	3.28333	-573	3.28333	-472
	3.29167	-538	3.29167	-638	3.29167	-599	3.29167	-502
	3.3	-603	3.3	-657	3.3	-662	3.3	-520
	3.30833	-625	3.30833	-656	3.30833	-743	3.30833	-534
	3.31667	-599	3.31667	-629	3.31667	-793	3.31667	-509
	3.325	-541	3.325	-594	3.325	-785	3.325	-452
	3.33333	-505	3.33333	-549	3.33333	-771	3.33333	-433
	3.34167	-498	3.34167	-529	3.34167	-763	3.34167	-445
	3.35	-516	3.35	-547	3.35	-749	3.35	-445
	3.35833	-539	3.35833	-578	3.35833	-726	3.35833	-434
	3.36667	-541	3.36667	-613	3.36667	-704	3.36667	-428
	3.375	-543	3.375	-607	3.375	-706	3.375	-411
	3.38333	-528	3.38333	-577	3.38333	-706	3.38333	-405
	3.39167	-516	3.39167	-553	3.39167	-705	3.39167	-424
	3.4	-529	3.4	-530	3.4	-708	3.4	-403
	3.40833	-546	3.40833	-521	3.40833	-718	3.40833	-364
	3.41667	-566	3.41667	-507	3.41667	-751	3.41667	-361
	3.425	-559	3.425	-486	3.425	-768	3.425	-381
	3.43333	-531	3.43333	-467	3.43333	-774	3.43333	-420
	3.44167	-504	3.44167	-466	3.44167	-782	3.44167	-456
	3.45	-479	3.45	-495	3.45	-761	3.45	-469
	3.45833	-480	3.45833	-507	3.45833	-738	3.45833	-459
	3.46667	-484	3.46667	-492	3.46667	-731	3.46667	-451
	3.475	-496	3.475	-473	3.475	-736	3.475	-469
	3.48333	-525	3.48333	-466	3.48333	-745	3.48333	-479
	3.49167	-563	3.49167	-477	3.49167	-735	3.49167	-494
	3.5	-615	3.5	-482	3.5	-729	3.5	-523
	3.50833	-638	3.50833	-502	3.50833	-726	3.50833	-523
	3.51667	-641	3.51667	-545	3.51667	-740	3.51667	-496
	3.525	-630	3.525	-583	3.525	-769	3.525	-459
	3.53333	-614	3.53333	-600	3.53333	-775	3.53333	-437
	3.54167	-607	3.54167	-583	3.54167	-762	3.54167	-436
	3.55	-592	3.55	-586	3.55	-737	3.55	-452
	3.55833	-593	3.55833	-621	3.55833	-723	3.55833	-466
	3.56667	-605	3.56667	-666	3.56667	-717	3.56667	-451
	3.575	-608	3.575	-703	3.575	-707	3.575	-439
	3.58333	-598	3.58333	-712	3.58333	-705	3.58333	-440
	3.59167	-573	3.59167	-716	3.59167	-699	3.59167	-446
	3.6	-586	3.6	-695	3.6	-717	3.6	-457
	3.60833	-608	3.60833	-656	3.60833	-747	3.60833	-457
	3.61667	-594	3.61667	-633	3.61667	-742	3.61667	-488
	3.625	-570	3.625	-603	3.625	-728	3.625	-537
	3.63333	-563	3.63333	-582	3.63333	-704	3.63333	-544
	3.64167	-593	3.64167	-565	3.64167	-686	3.64167	-519
	3.65	-624	3.65	-527	3.65	-690	3.65	-471
	3.65833	-633	3.65833	-490	3.65833	-705	3.65833	-447
	3.66667	-624	3.66667	-458	3.66667	-729	3.66667	-462
	3.675	-582	3.675	-487	3.675	-745	3.675	-450
	3.68333	-541	3.68333	-562	3.68333	-771	3.68333	-420
	3.69167	-523	3.69167	-617	3.69167	-784	3.69167	-401
	3.7	-534	3.7	-646	3.7	-767	3.7	-405
	3.70833	-547	3.70833	-647	3.70833	-776	3.70833	-425
	3.71667	-544	3.71667	-641	3.71667	-813	3.71667	-485
	3.725	-561	3.725	-614	3.725	-862	3.725	-569
	3.73333	-574	3.73333	-595	3.73333	-909	3.73333	-601
	3.74167	-573	3.74167	-602	3.74167	-930	3.74167	-587
	3.75	-574	3.75	-607	3.75	-950	3.75	-547
	3.75833	-571	3.75833	-628	3.75833	-942	3.75833	-501
	3.76667	-595	3.76667	-632	3.76667	-903	3.76667	-475
	3.775	-644	3.775	-627	3.775	-874	3.775	-446
	3.78333	-708	3.78333	-649	3.78333	-859	3.78333	-399
	3.79167	-752	3.79167	-658	3.79167	-855	3.79167	-338
	3.8	-734	3.8	-649	3.8	-855	3.8	-327
	3.80833	-687	3.80833	-646	3.80833	-866	3.80833	-404
	3.81667	-626	3.81667	-657	3.81667	-868	3.81667	-486
	3.825	-572	3.825	-673	3.825	-833	3.825	-534
	3.83333	-538	3.83333	-658	3.83333	-805	3.83333	-549
	3.84167	-502	3.84167	-624	3.84167	-796	3.84167	-568
	3.85	-482	3.85	-582	3.85	-806	3.85	-615
	3.85833	-476	3.85833	-560	3.85833	-821	3.85833	-636
	3.86667	-498	3.86667	-563	3.86667	-816	3.86667	-611
	3.875	-545	3.875	-562	3.875	-800	3.875	-557
	3.88333	-563	3.88333	-559	3.88333	-764	3.88333	-499
	3.89167	-580	3.89167	-546	3.89167	-757	3.89167	-461
	3.9	-603	3.9	-544	3.9	-775	3.9	-439
	3.90833	-613	3.90833	-546	3.90833	-782	3.90833	-435
	3.91667	-614	3.91667	-535	3.91667	-809	3.91667	-420
	3.925	-597	3.925	-521	3.925	-836	3.925	-387
	3.93333	-588	3.93333	-490	3.93333	-866	3.93333	-364
	3.94167	-581	3.94167	-462	3.94167	-890	3.94167	-355
	3.95	-560	3.95	-447	3.95	-887	3.95	-358
	3.95833	-534	3.95833	-447	3.95833	-891	3.95833	-352
	3.96667	-500	3.96667	-470	3.96667	-901	3.96667	-342
	3.975	-500	3.975	-477	3.975	-910	3.975	-345
	3.98333	-521	3.98333	-484	3.98333	-897	3.98333	-361
	3.99167	-534	3.99167	-517	3.99167	-880	3.99167	-403
	4	-553	4	-543	4	-881	4	-435
	4.00833	-574	4.00833	-563	4.00833	-869	4.00833	-452
	4.01667	-605	4.01667	-565	4.01667	-875	4.01667	-470
	4.025	-624	4.025	-554	4.025	-889	4.025	-465
	4.03333	-624	4.03333	-534	4.03333	-872	4.03333	-437
	4.04167	-609	4.04167	-496	4.04167	-848	4.04167	-397
	4.05	-572	4.05	-471	4.05	-845	4.05	-382
	4.05833	-561	4.05833	-455	4.05833	-882	4.05833	-413
	4.06667	-566	4.06667	-466	4.06667	-911	4.06667	-452
	4.075	-564	4.075	-506	4.075	-897	4.075	-505
	4.08333	-559	4.08333	-527	4.08333	-886	4.08333	-547
	4.09167	-535	4.09167	-531	4.09167	-889	4.09167	-541
	4.1	-528	4.1	-516	4.1	-911	4.1	-507
	4.10833	-525	4.10833	-524	4.10833	-936	4.10833	-477
	4.11667	-516	4.11667	-576	4.11667	-938	4.11667	-477
	4.125	-519	4.125	-606	4.125	-916	4.125	-481
	4.13333	-511	4.13333	-587	4.13333	-888	4.13333	-488
	4.14167	-527	4.14167	-531	4.14167	-907	4.14167	-527
	4.15	-567	4.15	-492	4.15	-925	4.15	-562
	4.15833	-605	4.15833	-496	4.15833	-898	4.15833	-574
	4.16667	-629	4.16667	-508	4.16667	-869	4.16667	-569
	4.175	-633	4.175	-505	4.175	-850	4.175	-559
	4.18333	-637	4.18333	-474	4.18333	-874	4.18333	-543
	4.19167	-633	4.19167	-448	4.19167	-937	4.19167	-519
	4.2	-631	4.2	-444	4.2	-984	4.2	-512
	4.20833	-637	4.20833	-430	4.20833	-976	4.20833	-484
	4.21667	-626	4.21667	-441	4.21667	-948	4.21667	-441
	4.225	-633	4.225	-460	4.225	-977	4.225	-418
	4.23333	-661	4.23333	-478	4.23333	-1028	4.23333	-396
	4.24167	-683	4.24167	-502	4.24167	-1051	4.24167	-400
	4.25	-694	4.25	-495	4.25	-1042	4.25	-432
	4.25833	-682	4.25833	-476	4.25833	-1016	4.25833	-492
	4.26667	-678	4.26667	-460	4.26667	-1019	4.26667	-555
	4.275	-684	4.275	-472	4.275	-1019	4.275	-573
	4.28333	-688	4.28333	-501	4.28333	-1013	4.28333	-555
	4.29167	-692	4.29167	-517	4.29167	-1019	4.29167	-522
	4.3	-693	4.3	-515	4.3	-1015	4.3	-504
	4.30833	-724	4.30833	-486	4.30833	-1036	4.30833	-508
	4.31667	-751	4.31667	-475	4.31667	-1063	4.31667	-523
	4.325	-748	4.325	-485	4.325	-1045	4.325	-536
	4.33333	-726	4.33333	-472	4.33333	-1016	4.33333	-512
	4.34167	-690	4.34167	-471	4.34167	-990	4.34167	-484
	4.35	-660	4.35	-481	4.35	-974	4.35	-470
	4.35833	-633	4.35833	-486	4.35833	-957	4.35833	-459
	4.36667	-641	4.36667	-495	4.36667	-913	4.36667	-471
	4.375	-685	4.375	-501	4.375	-851	4.375	-494
	4.38333	-708	4.38333	-494	4.38333	-799	4.38333	-520
	4.39167	-723	4.39167	-470	4.39167	-798	4.39167	-543
	4.4	-725	4.4	-475	4.4	-802	4.4	-532
	4.40833	-717	4.40833	-508	4.40833	-783	4.40833	-505
	4.41667	-725	4.41667	-528	4.41667	-795	4.41667	-481
	4.425	-757	4.425	-527	4.425	-835	4.425	-477
	4.43333	-810	4.43333	-506	4.43333	-892	4.43333	-489
	4.44167	-828	4.44167	-504	4.44167	-938	4.44167	-510
	4.45	-806	4.45	-500	4.45	-955	4.45	-537
	4.45833	-782	4.45833	-470	4.45833	-952	4.45833	-534
	4.46667	-759	4.46667	-466	4.46667	-914	4.46667	-511
	4.475	-752	4.475	-471	4.475	-887	4.475	-480
	4.48333	-756	4.48333	-476	4.48333	-882	4.48333	-451
	4.49167	-768	4.49167	-475	4.49167	-861	4.49167	-444
	4.5	-764	4.5	-469	4.5	-845	4.5	-432
	4.50833	-730	4.50833	-465	4.50833	-834	4.50833	-424
	4.51667	-704	4.51667	-438	4.51667	-816	4.51667	-437
	4.525	-677	4.525	-433	4.525	-792	4.525	-451
	4.53333	-664	4.53333	-472	4.53333	-779	4.53333	-454
	4.54167	-673	4.54167	-510	4.54167	-788	4.54167	-426
	4.55	-671	4.55	-538	4.55	-809	4.55	-393
	4.55833	-674	4.55833	-546	4.55833	-863	4.55833	-383
	4.56667	-672	4.56667	-550	4.56667	-915	4.56667	-399
	4.575	-663	4.575	-540	4.575	-920	4.575	-462
	4.58333	-655	4.58333	-515	4.58333	-903	4.58333	-528
	4.59167	-634	4.59167	-527	4.59167	-874	4.59167	-551
	4.6	-623	4.6	-537	4.6	-875	4.6	-534
	4.60833	-619	4.60833	-526	4.60833	-910	4.60833	-509
	4.61667	-630	4.61667	-527	4.61667	-940	4.61667	-525
	4.625	-642	4.625	-546	4.625	-955	4.625	-543
	4.63333	-613	4.63333	-573	4.63333	-951	4.63333	-533
	4.64167	-589	4.64167	-575	4.64167	-941	4.64167	-523
	4.65	-588	4.65	-584	4.65	-940	4.65	-541
	4.65833	-609	4.65833	-602	4.65833	-966	4.65833	-584
	4.66667	-634	4.66667	-607	4.66667	-999	4.66667	-593
	4.675	-623	4.675	-631	4.675	-993	4.675	-589
	4.68333	-614	4.68333	-644	4.68333	-988	4.68333	-597
	4.69167	-619	4.69167	-633	4.69167	-999	4.69167	-597
	4.7	-639	4.7	-617	4.7	-1013	4.7	-597
	4.70833	-673	4.70833	-597	4.70833	-1039	4.70833	-572
	4.71667	-692	4.71667	-567	4.71667	-1049	4.71667	-511
	4.725	-700	4.725	-517	4.725	-1056	4.725	-437
	4.73333	-699	4.73333	-484	4.73333	-1058	4.73333	-392
	4.74167	-716	4.74167	-462	4.74167	-1050	4.74167	-403
	4.75	-732	4.75	-431	4.75	-1043	4.75	-410
	4.75833	-716	4.75833	-418	4.75833	-1036	4.75833	-398
	4.76667	-714	4.76667	-409	4.76667	-1037	4.76667	-387
	4.775	-727	4.775	-395	4.775	-1021	4.775	-400
	4.78333	-744	4.78333	-392	4.78333	-996	4.78333	-451
	4.79167	-770	4.79167	-428	4.79167	-977	4.79167	-472
	4.8	-790	4.8	-489	4.8	-938	4.8	-434
	4.80833	-796	4.80833	-518	4.80833	-908	4.80833	-392
	4.81667	-782	4.81667	-513	4.81667	-901	4.81667	-379
	4.825	-784	4.825	-491	4.825	-913	4.825	-402
	4.83333	-800	4.83333	-479	4.83333	-943	4.83333	-430
	4.84167	-791	4.84167	-494	4.84167	-960	4.84167	-469
	4.85	-789	4.85	-492	4.85	-979	4.85	-514
	4.85833	-792	4.85833	-482	4.85833	-995	4.85833	-541
	4.86667	-786	4.86667	-490	4.86667	-1007	4.86667	-555
	4.875	-773	4.875	-498	4.875	-1003	4.875	-541
	4.88333	-736	4.88333	-509	4.88333	-944	4.88333	-536
	4.89167	-721	4.89167	-527	4.89167	-871	4.89167	-538
	4.9	-731	4.9	-540	4.9	-819	4.9	-527
	4.90833	-744	4.90833	-537	4.90833	-786	4.90833	-532
	4.91667	-745	4.91667	-541	4.91667	-754	4.91667	-528
	4.925	-739	4.925	-540	4.925	-726	4.925	-502
	4.93333	-761	4.93333	-496	4.93333	-749	4.93333	-467
	4.94167	-775	4.94167	-474	4.94167	-783	4.94167	-453
	4.95	-773	4.95	-494	4.95	-792	4.95	-474
	4.95833	-773	4.95833	-520	4.95833	-780	4.95833	-493
	4.96667	-770	4.96667	-535	4.96667	-748	4.96667	-534
	4.975	-783	4.975	-535	4.975	-746	4.975	-578
	4.98333	-797	4.98333	-557	4.98333	-766	4.98333	-582
	4.99167	-820	4.99167	-588	4.99167	-798	4.99167	-562
	5	-843	5	-604	5	-843	5	-525
	5.00833	-848	5.00833	-594	5.00833	-860	5.00833	-504
	5.01667	-843	5.01667	-549	5.01667	-875	5.01667	-496
	5.025	-818	5.025	-515	5.025	-896	5.025	-492
	5.03333	-807	5.03333	-505	5.03333	-903	5.03333	-531
	5.04167	-817	5.04167	-526	5.04167	-906	5.04167	-584
	5.05	-807	5.05	-572	5.05	-897	5.05	-608
	5.05833	-779	5.05833	-592	5.05833	-885	5.05833	-602
	5.06667	-749	5.06667	-597	5.06667	-866	5.06667	-584
	5.075	-745	5.075	-587	5.075	-863	5.075	-581
	5.08333	-742	5.08333	-573	5.08333	-886	5.08333	-594
	5.09167	-703	5.09167	-569	5.09167	-902	5.09167	-609
	5.1	-663	5.1	-527	5.1	-920	5.1	-601
	5.10833	-644	5.10833	-490	5.10833	-932	5.10833	-578
	5.11667	-656	5.11667	-484	5.11667	-941	5.11667	-558
	5.125	-674	5.125	-489	5.125	-943	5.125	-533
	5.13333	-673	5.13333	-485	5.13333	-903	5.13333	-530
	5.14167	-673	5.14167	-456	5.14167	-850	5.14167	-550
	5.15	-654	5.15	-448	5.15	-814	5.15	-561
	5.15833	-631	5.15833	-467	5.15833	-804	5.15833	-559
	5.16667	-631	5.16667	-498	5.16667	-803	5.16667	-556
	5.175	-636	5.175	-537	5.175	-787	5.175	-566
	5.18333	-640	5.18333	-556	5.18333	-779	5.18333	-555
	5.19167	-640	5.19167	-562	5.19167	-754	5.19167	-540
	5.2	-648	5.2	-536	5.2	-718	5.2	-541
	5.20833	-636	5.20833	-487	5.20833	-704	5.20833	-519
	5.21667	-602	5.21667	-461	5.21667	-675	5.21667	-492
	5.225	-590	5.225	-449	5.225	-626	5.225	-475
	5.23333	-597	5.23333	-438	5.23333	-578	5.23333	-463
	5.24167	-628	5.24167	-396	5.24167	-563	5.24167	-461
	5.25	-674	5.25	-335	5.25	-583	5.25	-438
	5.25833	-712	5.25833	-292	5.25833	-595	5.25833	-411
	5.26667	-746	5.26667	-262	5.26667	-618	5.26667	-399
	5.275	-773	5.275	-256	5.275	-645	5.275	-402
	5.28333	-809	5.28333	-275	5.28333	-665	5.28333	-435
	5.29167	-820	5.29167	-301	5.29167	-679	5.29167	-485
	5.3	-798	5.3	-300	5.3	-663	5.3	-516
	5.30833	-781	5.30833	-246	5.30833	-643	5.30833	-498
	5.31667	-762	5.31667	-190	5.31667	-623	5.31667	-463
	5.325	-743	5.325	-145	5.325	-612	5.325	-445
	5.33333	-715	5.33333	-115	5.33333	-611	5.33333	-426
	5.34167	-694	5.34167	-108	5.34167	-602	5.34167	-402
	5.35	-690	5.35	-93	5.35	-612	5.35	-372
	5.35833	-678	5.35833	-79	5.35833	-615	5.35833	-351
	5.36667	-669	5.36667	-65	5.36667	-599	5.36667	-347
	5.375	-649	5.375	-30	5.375	-599	5.375	-353
	5.38333	-631	5.38333	21	5.38333	-612	5.38333	-367
	5.39167	-637	5.39167	80	5.39167	-622	5.39167	-337
	5.4	-654	5.4	126	5.4	-596	5.4	-275
	5.40833	-701	5.40833	188	5.40833	-556	5.40833	-242
	5.41667	-738	5.41667	271	5.41667	-523	5.41667	-202
	5.425	-734	5.425	335	5.425	-482	5.425	-145
	5.43333	-718	5.43333	398	5.43333	-467	5.43333	-76
	5.44167	-684	5.44167	460	5.44167	-456	5.44167	-8
	5.45	-662	5.45	524	5.45	-421	5.45	37
	5.45833	-643	5.45833	600	5.45833	-355	5.45833	67
	5.46667	-619	5.46667	703	5.46667	-241	5.46667	85
	5.475	-625	5.475	825	5.475	-125	5.475	103
	5.48333	-654	5.48333	925	5.48333	-25	5.48333	134
	5.49167	-696	5.49167	1050	5.49167	69	5.49167	171
	5.5	-719	5.5	1205	5.5	155	5.5	233
	5.50833	-726	5.50833	1380	5.50833	248	5.50833	312
	5.51667	-736	5.51667	1627	5.51667	349	5.51667	400
	5.525	-722	5.525	1937	5.525	468	5.525	489
	5.53333	-707	5.53333	2300	5.53333	594	5.53333	575
	5.54167	-705	5.54167	2687	5.54167	716	5.54167	680
	5.55	-714	5.55	3074	5.55	855	5.55	790
	5.55833	-716	5.55833	3478	5.55833	1037	5.55833	923
	5.56667	-692	5.56667	3908	5.56667	1256	5.56667	1092
	5.575	-668	5.575	4397	5.575	1470	5.575	1271
	5.58333	-626	5.58333	4931	5.58333	1706	5.58333	1477
	5.59167	-572	5.59167	5495	5.59167	2001	5.59167	1721
	5.6	-522	5.6	6122	5.6	2354	5.6	2001
	5.60833	-476	5.60833	6819	5.60833	2776	5.60833	2316
	5.61667	-471	5.61667	7631	5.61667	3233	5.61667	2669
	5.625	-475	5.625	8536	5.625	3745	5.625	3077
	5.63333	-475	5.63333	9508	5.63333	4362	5.63333	3529
	5.64167	-470	5.64167	10613	5.64167	5054	5.64167	4012
	5.65	-431	5.65	11880	5.65	5809	5.65	4521
	5.65833	-405	5.65833	13300	5.65833	6597	5.65833	5097
	5.66667	-408	5.66667	14836	5.66667	7441	5.66667	5788
	5.675	-415	5.675	16506	5.675	8392	5.675	6573
	5.68333	-392	5.68333	18335	5.68333	9458	5.68333	7413
	5.69167	-335	5.69167	20297	5.69167	10638	5.69167	8277
	5.7	-302	5.7	22372	5.7	11873	5.7	9198
	5.70833	-267	5.70833	24515	5.70833	13154	5.70833	10229
	5.71667	-221	5.71667	26699	5.71667	14533	5.71667	11329
	5.725	-198	5.725	28905	5.725	15991	5.725	12492
	5.73333	-188	5.73333	31129	5.73333	17494	5.73333	13732
	5.74167	-194	5.74167	33447	5.74167	18981	5.74167	15019
	5.75	-199	5.75	35857	5.75	20463	5.75	16343
	5.75833	-184	5.75833	38347	5.75833	22006	5.75833	17696
	5.76667	-141	5.76667	40902	5.76667	23587	5.76667	19086
	5.775	-92	5.775	43410	5.775	25200	5.775	20483
	5.78333	-83	5.78333	45856	5.78333	26822	5.78333	21849
	5.79167	-89	5.79167	48255	5.79167	28416	5.79167	23187
	5.8	-97	5.8	50591	5.8	29975	5.8	24486
	5.80833	-77	5.80833	52858	5.80833	31501	5.80833	25773
	5.81667	-13	5.81667	55020	5.81667	33012	5.81667	27069
	5.825	28	5.825	57084	5.825	34461	5.825	28344
	5.83333	31	5.83333	59039	5.83333	35838	5.83333	29585
	5.84167	3	5.84167	60876	5.84167	37146	5.84167	30763
	5.85	-35	5.85	62583	5.85	38358	5.85	31881
	5.85833	-44	5.85833	64124	5.85833	39516	5.85833	32933
	5.86667	-32	5.86667	65514	5.86667	40610	5.86667	33911
	5.875	-6	5.875	66757	5.875	41629	5.875	34842
	5.88333	6	5.88333	67876	5.88333	42582	5.88333	35729
	5.89167	2	5.89167	68899	5.89167	43469	5.89167	36592
	5.9	-2	5.9	69822	5.9	44302	5.9	37402
	5.90833	-13	5.90833	70653	5.90833	45048	5.90833	38134
	5.91667	-11	5.91667	71355	5.91667	45709	5.91667	38811
	5.925	2	5.925	71963	5.925	46306	5.925	39448
	5.93333	40	5.93333	72531	5.93333	46840	5.93333	40076
	5.94167	93	5.94167	73049	5.94167	47325	5.94167	40660
	5.95	126	5.95	73534	5.95	47767	5.95	41200
	5.95833	147	5.95833	73950	5.95833	48189	5.95833	41742
	5.96667	132	5.96667	74275	5.96667	48589	5.96667	42251
	5.975	109	5.975	74525	5.975	48961	5.975	42710
	5.98333	120	5.98333	74734	5.98333	49326	5.98333	43150
	5.99167	140	5.99167	74952	5.99167	49670	5.99167	43601
	6	152	6	75139	6	50017	6	44057
	6.00833	120	6.00833	75280	6.00833	50370	6.00833	44484
	6.01667	77	6.01667	75380	6.01667	50688	6.01667	44884
	6.025	63	6.025	75429	6.025	50981	6.025	45250
	6.03333	63	6.03333	75487	6.03333	51256	6.03333	45609
	6.04167	96	6.04167	75551	6.04167	51535	6.04167	45986
	6.05	128	6.05	75588	6.05	51810	6.05	46366
	6.05833	161	6.05833	75600	6.05833	52054	6.05833	46755
	6.06667	216	6.06667	75590	6.06667	52289	6.06667	47124
	6.075	274	6.075	75585	6.075	52501	6.075	47448
	6.08333	338	6.08333	75557	6.08333	52683	6.08333	47726
	6.09167	374	6.09167	75499	6.09167	52845	6.09167	47980
	6.1	393	6.1	75414	6.1	53002	6.1	48253
	6.10833	431	6.10833	75300	6.10833	53169	6.10833	48512
	6.11667	471	6.11667	75207	6.11667	53300	6.11667	48757
	6.125	503	6.125	75119	6.125	53424	6.125	49005
	6.13333	500	6.13333	74996	6.13333	53558	6.13333	49232
	6.14167	488	6.14167	74836	6.14167	53669	6.14167	49472
	6.15	491	6.15	74647	6.15	53780	6.15	49716
	6.15833	502	6.15833	74435	6.15833	53881	6.15833	49924
	6.16667	522	6.16667	74175	6.16667	53967	6.16667	50106
	6.175	517	6.175	73913	6.175	54011	6.175	50269
	6.18333	491	6.18333	73679	6.18333	53999	6.18333	50436
	6.19167	458	6.19167	73437	6.19167	53975	6.19167	50586
	6.2	441	6.2	73209	6.2	53900	6.2	50705
	6.20833	462	6.20833	72981	6.20833	53789	6.20833	50804
	6.21667	477	6.21667	72739	6.21667	53684	6.21667	50881
	6.225	495	6.225	72487	6.225	53587	6.225	50969
	6.23333	523	6.23333	72223	6.23333	53509	6.23333	51050
	6.24167	528	6.24167	71971	6.24167	53393	6.24167	51075
	6.25	522	6.25	71724	6.25	53236	6.25	51057
	6.25833	495	6.25833	71489	6.25833	53072	6.25833	51009
	6.26667	464	6.26667	71229	6.26667	52915	6.26667	50974
	6.275	436	6.275	70933	6.275	52774	6.275	50964
	6.28333	409	6.28333	70646	6.28333	52570	6.28333	50953
	6.29167	382	6.29167	70340	6.29167	52309	6.29167	50931
	6.3	342	6.3	70026	6.3	52057	6.3	50883
	6.30833	324	6.30833	69705	6.30833	51823	6.30833	50832
	6.31667	313	6.31667	69357	6.31667	51621	6.31667	50787
	6.325	291	6.325	69013	6.325	51421	6.325	50748
	6.33333	280	6.33333	68684	6.33333	51206	6.33333	50702
	6.34167	266	6.34167	68376	6.34167	50973	6.34167	50622
	6.35	273	6.35	68057	6.35	50721	6.35	50553
	6.35833	300	6.35833	67702	6.35833	50502	6.35833	50507
	6.36667	332	6.36667	67303	6.36667	50312	6.36667	50458
	6.375	366	6.375	66857	6.375	50131	6.375	50390
	6.38333	375	6.38333	66435	6.38333	49937	6.38333	50293
	6.39167	375	6.39167	66028	6.39167	49729	6.39167	50215
	6.4	347	6.4	65593	6.4	49544	6.4	50161
	6.40833	307	6.40833	65162	6.40833	49333	6.40833	50116
	6.41667	307	6.41667	64732	6.41667	49093	6.41667	50055
	6.425	330	6.425	64294	6.425	48860	6.425	49963
	6.43333	348	6.43333	63843	6.43333	48631	6.43333	49892
	6.44167	337	6.44167	63390	6.44167	48427	6.44167	49841
	6.45	326	6.45	62944	6.45	48212	6.45	49783
	6.45833	331	6.45833	62510	6.45833	47960	6.45833	49698
	6.46667	344	6.46667	62140	6.46667	47698	6.46667	49593
	6.475	386	6.475	61810	6.475	47439	6.475	49517
	6.48333	417	6.48333	61491	6.48333	47187	6.48333	49441
	6.49167	419	6.49167	61204	6.49167	46914	6.49167	49352
	6.5	415	6.5	60945	6.5	46643	6.5	49254
	6.50833	389	6.50833	60745	6.50833	46386	6.50833	49128
	6.51667	355	6.51667	60604	6.51667	46085	6.51667	48985
	6.525	323	6.525	60535	6.525	45726	6.525	48827
	6.53333	312	6.53333	60581	6.53333	45326	6.53333	48669
	6.54167	318	6.54167	60722	6.54167	44935	6.54167	48506
	6.55	307	6.55	60986	6.55	44561	6.55	48327
	6.55833	313	6.55833	61412	6.55833	44177	6.55833	48155
	6.56667	333	6.56667	62013	6.56667	43805	6.56667	47977
	6.575	351	6.575	62828	6.575	43425	6.575	47795
	6.58333	361	6.58333	63913	6.58333	43035	6.58333	47585
	6.59167	365	6.59167	65334	6.59167	42650	6.59167	47327
	6.6	391	6.6	67117	6.6	42255	6.6	47056
	6.60833	410	6.60833	69329	6.60833	41859	6.60833	46789
	6.61667	419	6.61667	72069	6.61667	41450	6.61667	46538
	6.625	428	6.625	75414	6.625	41036	6.625	46304
	6.63333	428	6.63333	79457	6.63333	40623	6.63333	46065
	6.64167	430	6.64167	84219	6.64167	40195	6.64167	45809
	6.65	408	6.65	89729	6.65	39795	6.65	45546
	6.65833	383	6.65833	96103	6.65833	39433	6.65833	45303
	6.66667	368	6.66667	103572	6.66667	39100	6.66667	45060
	6.675	353	6.675	112409	6.675	38796	6.675	44806
	6.68333	360	6.68333	122744	6.68333	38499	6.68333	44573
	6.69167	366	6.69167	134678	6.69167	38226	6.69167	44366
	6.7	366	6.7	148287	6.7	37979	6.7	44198
	6.70833	365	6.70833	163639	6.70833	37765	6.70833	44051
	6.71667	358	6.71667	180855	6.71667	37595	6.71667	43886
	6.725	346	6.725	199977	6.725	37451	6.725	43729
	6.73333	320	6.73333	221043	6.73333	37360	6.73333	43598
	6.74167	301	6.74167	244068	6.74167	37331	6.74167	43520
	6.75	276	6.75	269068	6.75	37390	6.75	43499
	6.75833	242	6.75833	296067	6.75833	37565	6.75833	43528
	6.76667	233	6.76667	324880	6.76667	37858	6.76667	43615
	6.775	218	6.775	355403	6.775	38300	6.775	43753
	6.78333	201	6.78333	387581	6.78333	38882	6.78333	43968
	6.79167	180	6.79167	421169	6.79167	39632	6.79167	44265
	6.8	142	6.8	455963	6.8	40598	6.8	44656
	6.80833	121	6.80833	491676	6.80833	41794	6.80833	45175
	6.81667	113	6.81667	528004	6.81667	43282	6.81667	45826
	6.825	128	6.825	564572	6.825	45110	6.825	46652
	6.83333	141	6.83333	600993	6.83333	47355	6.83333	47685
	6.84167	130	6.84167	636939	6.84167	50099	6.84167	48974
	6.85	118	6.85	671976	6.85	53377	6.85	50585
	6.85833	92	6.85833	705824	6.85833	57258	6.85833	52495
	6.86667	73	6.86667	738157	6.86667	61795	6.86667	54768
	6.875	69	6.875	768502	6.875	67050	6.875	57506
	6.88333	72	6.88333	796443	6.88333	73092	6.88333	60749
	6.89167	82	6.89167	821562	6.89167	80006	6.89167	64572
	6.9	78	6.9	843665	6.9	87893	6.9	69027
	6.90833	65	6.90833	862617	6.90833	96760	6.90833	74154
	6.91667	40	6.91667	878150	6.91667	106637	6.91667	79993
	6.925	14	6.925	890055	6.925	117543	6.925	86647
	6.93333	10	6.93333	898142	6.93333	129456	6.93333	94231
	6.94167	13	6.94167	902420	6.94167	142427	6.94167	102781
	6.95	27	6.95	902902	6.95	156474	6.95	112367
	6.95833	23	6.95833	899652	6.95833	171568	6.95833	123002
	6.96667	-3	6.96667	892896	6.96667	187639	6.96667	134680
	6.975	-34	6.975	882726	6.975	204607	6.975	147433
	6.98333	-92	6.98333	869306	6.98333	222364	6.98333	161220
	6.99167	-137	6.99167	852819	6.99167	240739	6.99167	175965
	7	-146	7	833466	7	259621	7	191558
	7.00833	-138	7.00833	811566	7.00833	278879	7.00833	207991
	7.01667	-125	7.01667	787390	7.01667	298286	7.01667	225256
	7.025	-137	7.025	761337	7.025	317634	7.025	243180
	7.03333	-164	7.03333	733763	7.03333	336689	7.03333	261665
	7.04167	-189	7.04167	704939	7.04167	355261	7.04167	280559
	7.05	-198	7.05	675151	7.05	373202	7.05	299654
	7.05833	-195	7.05833	644606	7.05833	390304	7.05833	318778
	7.06667	-221	7.06667	613594	7.06667	406379	7.06667	337704
	7.075	-259	7.075	582407	7.075	421199	7.075	356287
	7.08333	-299	7.08333	551364	7.08333	434592	7.08333	374369
	7.09167	-316	7.09167	520723	7.09167	446450	7.09167	391722
	7.1	-305	7.1	490592	7.1	456574	7.1	408069
	7.10833	-310	7.10833	461192	7.10833	464807	7.10833	423122
	7.11667	-309	7.11667	432677	7.11667	471045	7.11667	436810
	7.125	-302	7.125	405130	7.125	475273	7.125	449014
	7.13333	-308	7.13333	378704	7.13333	477494	7.13333	459571
	7.14167	-313	7.14167	353457	7.14167	477661	7.14167	468372
	7.15	-321	7.15	329421	7.15	475827	7.15	475234
	7.15833	-306	7.15833	306638	7.15833	472018	7.15833	480109
	7.16667	-280	7.16667	285174	7.16667	466323	7.16667	482963
	7.175	-250	7.175	265024	7.175	458914	7.175	483761
	7.18333	-212	7.18333	246161	7.18333	449890	7.18333	482533
	7.19167	-196	7.19167	228671	7.19167	439403	7.19167	479310
	7.2	-187	7.2	212467	7.2	427591	7.2	474251
	7.20833	-205	7.20833	197438	7.20833	414602	7.20833	467445
	7.21667	-240	7.21667	183576	7.21667	400610	7.21667	458962
	7.225	-253	7.225	170819	7.225	385766	7.225	448989
	7.23333	-247	7.23333	159141	7.23333	370276	7.23333	437694
	7.24167	-231	7.24167	148487	7.24167	354282	7.24167	425240
	7.25	-245	7.25	138809	7.25	337931	7.25	411751
	7.25833	-266	7.25833	130058	7.25833	321419	7.25833	397387
	7.26667	-252	7.26667	122120	7.26667	304892	7.26667	382340
	7.275	-252	7.275	114928	7.275	288523	7.275	366753
	7.28333	-260	7.28333	108436	7.28333	272389	7.28333	350802
	7.29167	-258	7.29167	102622	7.29167	256590	7.29167	334629
	7.3	-246	7.3	97434	7.3	241244	7.3	318382
	7.30833	-227	7.30833	92792	7.30833	226332	7.30833	302227
	7.31667	-229	7.31667	88655	7.31667	211952	7.31667	286253
	7.325	-238	7.325	84941	7.325	198202	7.325	270570
	7.33333	-257	7.33333	81609	7.33333	185130	7.33333	255240
	7.34167	-273	7.34167	78630	7.34167	172801	7.34167	240350
	7.35	-273	7.35	75936	7.35	161176	7.35	226051
	7.35833	-284	7.35833	73519	7.35833	150245	7.35833	212386
	7.36667	-288	7.36667	71334	7.36667	140052	7.36667	199368
	7.375	-294	7.375	69340	7.375	130634	7.375	187009
	7.38333	-309	7.38333	67525	7.38333	121978	7.38333	175340
	7.39167	-314	7.39167	65840	7.39167	114004	7.39167	164407
	7.4	-326	7.4	64292	7.4	106675	7.4	154189
	7.40833	-338	7.40833	62883	7.40833	99948	7.40833	144692
	7.41667	-342	7.41667	61602	7.41667	93787	7.41667	135916
	7.425	-327	7.425	60429	7.425	88193	7.425	127838
	7.43333	-305	7.43333	59309	7.43333	83113	7.43333	120431
	7.44167	-300	7.44167	58235	7.44167	78531	7.44167	113644
	7.45	-293	7.45	57172	7.45	74433	7.45	107476
	7.45833	-298	7.45833	56133	7.45833	70778	7.45833	101857
	7.46667	-309	7.46667	55128	7.46667	67514	7.46667	96703
	7.475	-305	7.475	54114	7.475	64558	7.475	92032
	7.48333	-298	7.48333	53122	7.48333	61915	7.48333	87836
	7.49167	-286	7.49167	52146	7.49167	59579	7.49167	84082
	7.5	-308	7.5	51163	7.5	57499	7.5	80711
	7.50833	-342	7.50833	50214	7.50833	55653	7.50833	77684
	7.51667	-362	7.51667	49299	7.51667	54014	7.51667	74963
	7.525	-377	7.525	48407	7.525	52578	7.525	72488
	7.53333	-377	7.53333	47508	7.53333	51281	7.53333	70266
	7.54167	-384	7.54167	46591	7.54167	50078	7.54167	68278
	7.55	-383	7.55	45701	7.55	48989	7.55	66486
	7.55833	-370	7.55833	44850	7.55833	47996	7.55833	64873
	7.56667	-371	7.56667	44026	7.56667	47083	7.56667	63405
	7.575	-367	7.575	43176	7.575	46219	7.575	62071
	7.58333	-372	7.58333	42300	7.58333	45406	7.58333	60832
	7.59167	-385	7.59167	41445	7.59167	44639	7.59167	59669
	7.6	-392	7.6	40601	7.6	43887	7.6	58571
	7.60833	-398	7.60833	39781	7.60833	43157	7.60833	57483
	7.61667	-394	7.61667	38963	7.61667	42401	7.61667	56414
	7.625	-409	7.625	38136	7.625	41606	7.625	55366
	7.63333	-427	7.63333	37321	7.63333	40808	7.63333	54316
	7.64167	-426	7.64167	36510	7.64167	40011	7.64167	53259
	7.65	-414	7.65	35734	7.65	39238	7.65	52203
	7.65833	-398	7.65833	34972	7.65833	38458	7.65833	51200
	7.66667	-423	7.66667	34201	7.66667	37653	7.66667	50231
	7.675	-464	7.675	33426	7.675	36833	7.675	49244
	7.68333	-500	7.68333	32656	7.68333	35978	7.68333	48234
	7.69167	-553	7.69167	31921	7.69167	35096	7.69167	47203
	7.7	-564	7.7	31203	7.7	34186	7.7	46175
	7.70833	-538	7.70833	30504	7.70833	33272	7.70833	45132
	7.71667	-497	7.71667	29840	7.71667	32395	7.71667	44076
	7.725	-458	7.725	29185	7.725	31546	7.725	43017
	7.73333	-468	7.73333	28557	7.73333	30715	7.73333	41943
	7.74167	-498	7.74167	27953	7.74167	29882	7.74167	40893
	7.75	-544	7.75	27335	7.75	29041	7.75	39857
	7.75833	-578	7.75833	26676	7.75833	28188	7.75833	38818
	7.76667	-567	7.76667	25993	7.76667	27325	7.76667	37790
	7.775	-529	7.775	25338	7.775	26482	7.775	36745
	7.78333	-478	7.78333	24705	7.78333	25655	7.78333	35691
	7.79167	-456	7.79167	24100	7.79167	24864	7.79167	34651
	7.8	-447	7.8	23520	7.8	24118	7.8	33640
	7.80833	-429	7.80833	22947	7.80833	23372	7.80833	32634
	7.81667	-420	7.81667	22409	7.81667	22633	7.81667	31633
	7.825	-397	7.825	21871	7.825	21896	7.825	30692
	7.83333	-372	7.83333	21308	7.83333	21168	7.83333	29782
	7.84167	-360	7.84167	20736	7.84167	20484	7.84167	28884
	7.85	-359	7.85	20150	7.85	19861	7.85	28005
	7.85833	-377	7.85833	19572	7.85833	19299	7.85833	27147
	7.86667	-398	7.86667	19015	7.86667	18735	7.86667	26333
	7.875	-418	7.875	18479	7.875	18157	7.875	25556
	7.88333	-423	7.88333	17948	7.88333	17579	7.88333	24807
	7.89167	-426	7.89167	17423	7.89167	17033	7.89167	24060
	7.9	-423	7.9	16931	7.9	16536	7.9	23302
	7.90833	-380	7.90833	16455	7.90833	16022	7.90833	22561
	7.91667	-343	7.91667	16011	7.91667	15489	7.91667	21841
	7.925	-325	7.925	15572	7.925	14961	7.925	21160
	7.93333	-327	7.93333	15092	7.93333	14466	7.93333	20510
	7.94167	-348	7.94167	14608	7.94167	14006	7.94167	19860
	7.95	-357	7.95	14127	7.95	13544	7.95	19223
	7.95833	-361	7.95833	13640	7.95833	13111	7.95833	18614
	7.96667	-356	7.96667	13156	7.96667	12712	7.96667	18049
	7.975	-339	7.975	12682	7.975	12318	7.975	17505
	7.98333	-315	7.98333	12228	7.98333	11944	7.98333	16972
	7.99167	-275	7.99167	11774	7.99167	11583	7.99167	16469
	8	-250	8	11340	8	11215	8	15973
	8.00833	-246	8.00833	10924	8.00833	10838	8.00833	15482
	8.01667	-267	8.01667	10507	8.01667	10488	8.01667	14985
	8.025	-296	8.025	10102	8.025	10179	8.025	14477
	8.03333	-300	8.03333	9707	8.03333	9859	8.03333	14006
	8.04167	-286	8.04167	9333	8.04167	9541	8.04167	13579
	8.05	-265	8.05	8945	8.05	9233	8.05	13195
	8.05833	-264	8.05833	8554	8.05833	8926	8.05833	12817
	8.06667	-277	8.06667	8213	8.06667	8648	8.06667	12408
	8.075	-280	8.075	7910	8.075	8369	8.075	11989
	8.08333	-291	8.08333	7632	8.08333	8051	8.08333	11577
	8.09167	-308	8.09167	7351	8.09167	7703	8.09167	11197
	8.1	-337	8.1	7043	8.1	7381	8.1	10833
	8.10833	-366	8.10833	6754	8.10833	7115	8.10833	10457
	8.11667	-358	8.11667	6481	8.11667	6868	8.11667	10076
	8.125	-336	8.125	6215	8.125	6627	8.125	9700
	8.13333	-317	8.13333	5950	8.13333	6380	8.13333	9358
	8.14167	-325	8.14167	5686	8.14167	6138	8.14167	9037
	8.15	-340	8.15	5448	8.15	5910	8.15	8734
	8.15833	-318	8.15833	5252	8.15833	5663	8.15833	8463
	8.16667	-286	8.16667	5119	8.16667	5426	8.16667	8196
	8.175	-253	8.175	4989	8.175	5212	8.175	7930
	8.18333	-228	8.18333	4815	8.18333	5015	8.18333	7680
	8.19167	-210	8.19167	4632	8.19167	4860	8.19167	7447
	8.2	-182	8.2	4468	8.2	4730	8.2	7221
	8.20833	-158	8.20833	4355	8.20833	4616	8.20833	6988
	8.21667	-144	8.21667	4283	8.21667	4480	8.21667	6775
	8.225	-155	8.225	4236	8.225	4313	8.225	6578
	8.23333	-166	8.23333	4207	8.23333	4163	8.23333	6384
	8.24167	-157	8.24167	4160	8.24167	4028	8.24167	6205
	8.25	-158	8.25	4117	8.25	3910	8.25	6033
	8.25833	-136	8.25833	4078	8.25833	3813	8.25833	5881
	8.26667	-88	8.26667	4026	8.26667	3734	8.26667	5750
	8.275	-32	8.275	3988	8.275	3673	8.275	5634
	8.28333	48	8.28333	3979	8.28333	3637	8.28333	5518
	8.29167	130	8.29167	4021	8.29167	3641	8.29167	5388
	8.3	212	8.3	4083	8.3	3648	8.3	5280
	8.30833	295	8.30833	4155	8.30833	3663	8.30833	5195
	8.31667	379	8.31667	4254	8.31667	3723	8.31667	5124
	8.325	459	8.325	4356	8.325	3799	8.325	5084
	8.33333	518	8.33333	4464	8.33333	3838	8.33333	5054
	8.34167	590	8.34167	4579	8.34167	3821	8.34167	5046
	8.35	673	8.35	4687	8.35	3813	8.35	5066
	8.35833	759	8.35833	4792	8.35833	3860	8.35833	5090
	8.36667	868	8.36667	4901	8.36667	3939	8.36667	5101
	8.375	1000	8.375	5047	8.375	4024	8.375	5117
	8.38333	1152	8.38333	5207	8.38333	4081	8.38333	5177
	8.39167	1275	8.39167	5363	8.39167	4152	8.39167	5254
	8.4	1378	8.4	5529	8.4	4280	8.4	5329
	8.40833	1504	8.40833	5696	8.40833	4423	8.40833	5409
	8.41667	1635	8.41667	5880	8.41667	4575	8.41667	5479
	8.425	1756	8.425	6082	8.425	4729	8.425	5574
	8.43333	1867	8.43333	6279	8.43333	4886	8.43333	5691
	8.44167	2000	8.44167	6489	8.44167	5058	8.44167	5816
	8.45	2146	8.45	6699	8.45	5243	8.45	5959
	8.45833	2294	8.45833	6938	8.45833	5435	8.45833	6090
	8.46667	2457	8.46667	7195	8.46667	5606	8.46667	6211
	8.475	2609	8.475	7434	8.475	5774	8.475	6334
	8.48333	2768	8.48333	7677	8.48333	5964	8.48333	6471
	8.49167	2943	8.49167	7936	8.49167	6169	8.49167	6636
	8.5	3128	8.5	8207	8.5	6387	8.5	6823
	8.50833	3339	8.50833	8442	8.50833	6578	8.50833	7027
	8.51667	3548	8.51667	8667	8.51667	6752	8.51667	7217
	8.525	3753	8.525	8943	8.525	6948	8.525	7400
	8.53333	3969	8.53333	9234	8.53333	7195	8.53333	7599
	8.54167	4221	8.54167	9557	8.54167	7489	8.54167	7795
	8.55	4529	8.55	9892	8.55	7766	8.55	7999
	8.55833	4821	8.55833	10212	8.55833	8028	8.55833	8219
	8.56667	5097	8.56667	10558	8.56667	8278	8.56667	8470
	8.575	5384	8.575	10938	8.575	8520	8.575	8747
	8.58333	5683	8.58333	11296	8.58333	8796	8.58333	8990
	8.59167	6011	8.59167	11613	8.59167	9065	8.59167	9215
	8.6	6349	8.6	11949	8.6	9307	8.6	9468
	8.60833	6702	8.60833	12325	8.60833	9530	8.60833	9758
	8.61667	7068	8.61667	12702	8.61667	9771	8.61667	10056
	8.625	7457	8.625	13095	8.625	10095	8.625	10324
	8.63333	7888	8.63333	13463	8.63333	10453	8.63333	10604
	8.64167	8333	8.64167	13828	8.64167	10795	8.64167	10924
	8.65	8803	8.65	14204	8.65	11113	8.65	11290
	8.65833	9288	8.65833	14590	8.65833	11447	8.65833	11692
	8.66667	9799	8.66667	15024	8.66667	11840	8.66667	12106
	8.675	10388	8.675	15472	8.675	12243	8.675	12535
	8.68333	11015	8.68333	15909	8.68333	12665	8.68333	12948
	8.69167	11648	8.69167	16356	8.69167	13148	8.69167	13363
	8.7	12288	8.7	16817	8.7	13686	8.7	13817
	8.70833	12943	8.70833	17299	8.70833	14265	8.70833	14304
	8.71667	13610	8.71667	17760	8.71667	14817	8.71667	14823
	8.725	14240	8.725	18198	8.725	15312	8.725	15354
	8.73333	14869	8.73333	18610	8.73333	15756	8.73333	15866
	8.74167	15487	8.74167	19003	8.74167	16162	8.74167	16310
	8.75	16075	8.75	19400	8.75	16559	8.75	16678
	8.75833	16669	8.75833	19759	8.75833	16953	8.75833	17049
	8.76667	17236	8.76667	20075	8.76667	17339	8.76667	17431
	8.775	17769	8.775	20360	8.775	17677	8.775	17802
	8.78333	18241	8.78333	20607	8.78333	17975	8.78333	18146
	8.79167	18615	8.79167	20839	8.79167	18234	8.79167	18433
	8.8	18915	8.8	21033	8.8	18386	8.8	18667
	8.80833	19154	8.80833	21179	8.80833	18450	8.80833	18842
	8.81667	19338	8.81667	21277	8.81667	18472	8.81667	18986
	8.825	19440	8.825	21322	8.825	18471	8.825	19073
	8.83333	19468	8.83333	21357	8.83333	18445	8.83333	19062
	8.84167	19428	8.84167	21392	8.84167	18328	8.84167	18982
	8.85	19318	8.85	21438	8.85	18132	8.85	18851
	8.85833	19195	8.85833	21445	8.85833	17890	8.85833	18685
	8.86667	19039	8.86667	21372	8.86667	17614	8.86667	18477
	8.875	18807	8.875	21292	8.875	17337	8.875	18217
	8.88333	18476	8.88333	21230	8.88333	17026	8.88333	17902
	8.89167	18049	8.89167	21198	8.89167	16661	8.89167	17523
	8.9	17591	8.9	21198	8.9	16220	8.9	17111
	8.90833	17110	8.90833	21207	8.90833	15706	8.90833	16672
	8.91667	16602	8.91667	21260	8.91667	15157	8.91667	16198
	8.925	16064	8.925	21351	8.925	14579	8.925	15694
	8.93333	15473	8.93333	21449	8.93333	13987	8.93333	15155
	8.94167	14871	8.94167	21574	8.94167	13403	8.94167	14614
	8.95	14271	8.95	21762	8.95	12850	8.95	14060
	8.95833	13661	8.95833	22035	8.95833	12344	8.95833	13463
	8.96667	13031	8.96667	22344	8.96667	11843	8.96667	12861
	8.975	12391	8.975	22680	8.975	11336	8.975	12261
	8.98333	11772	8.98333	23043	8.98333	10826	8.98333	11671
	8.99167	11146	8.99167	23447	8.99167	10316	8.99167	11096
	9	10533	9	23944	9	9778	9	10536
	9.00833	9978	9.00833	24501	9.00833	9183	9.00833	10009
	9.01667	9462	9.01667	25084	9.01667	8624	9.01667	9490
	9.025	8954	9.025	25690	9.025	8148	9.025	8964
	9.03333	8420	9.03333	26320	9.03333	7703	9.03333	8442
	9.04167	7886	9.04167	26976	9.04167	7272	9.04167	7946
	9.05	7374	9.05	27615	9.05	6845	9.05	7501
	9.05833	6873	9.05833	28245	9.05833	6445	9.05833	7096
	9.06667	6408	9.06667	28867	9.06667	6079	9.06667	6745
	9.075	5989	9.075	29477	9.075	5740	9.075	6412
	9.08333	5637	9.08333	30115	9.08333	5429	9.08333	6064
	9.09167	5338	9.09167	30789	9.09167	5113	9.09167	5739
	9.1	5024	9.1	31473	9.1	4801	9.1	5437
	9.10833	4701	9.10833	32067	9.10833	4480	9.10833	5148
	9.11667	4376	9.11667	32543	9.11667	4172	9.11667	4868
	9.125	4049	9.125	32965	9.125	3921	9.125	4602
	9.13333	3748	9.13333	33340	9.13333	3687	9.13333	4354
	9.14167	3485	9.14167	33660	9.14167	3456	9.14167	4110
	9.15	3252	9.15	33900	9.15	3229	9.15	3889
	9.15833	3011	9.15833	34053	9.15833	3022	9.15833	3684
	9.16667	2782	9.16667	34156	9.16667	2844	9.16667	3490
	9.175	2591	9.175	34170	9.175	2682	9.175	3323
	9.18333	2407	9.18333	34101	9.18333	2569	9.18333	3172
	9.19167	2226	9.19167	33964	9.19167	2466	9.19167	3048
	9.2	2020	9.2	33758	9.2	2352	9.2	2935
	9.20833	1799	9.20833	33508	9.20833	2239	9.20833	2810
	9.21667	1596	9.21667	33207	9.21667	2128	9.21667	2694
	9.225	1432	9.225	32885	9.225	2073	9.225	2591
	9.23333	1335	9.23333	32534	9.23333	2061	9.23333	2503
	9.24167	1267	9.24167	32144	9.24167	2047	9.24167	2410
	9.25	1194	9.25	31748	9.25	2048	9.25	2327
	9.25833	1122	9.25833	31337	9.25833	2069	9.25833	2296
	9.26667	1046	9.26667	30913	9.26667	2103	9.26667	2294
	9.275	978	9.275	30460	9.275	2134	9.275	2310
	9.28333	892	9.28333	29997	9.28333	2196	9.28333	2340
	9.29167	805	9.29167	29592	9.29167	2288	9.29167	2372
	9.3	738	9.3	29243	9.3	2357	9.3	2427
	9.30833	659	9.30833	28944	9.30833	2444	9.30833	2516
	9.31667	566	9.31667	28657	9.31667	2574	9.31667	2635
	9.325	449	9.325	28364	9.325	2723	9.325	2755
	9.33333	332	9.33333	28119	9.33333	2872	9.33333	2864
	9.34167	245	9.34167	27935	9.34167	3032	9.34167	2971
	9.35	208	9.35	27838	9.35	3235	9.35	3072
	9.35833	227	9.35833	27789	9.35833	3429	9.35833	3199
	9.36667	236	9.36667	27729	9.36667	3615	9.36667	3349
	9.375	219	9.375	27699	9.375	3820	9.375	3504
	9.38333	184	9.38333	27715	9.38333	4050	9.38333	3679
	9.39167	128	9.39167	27793	9.39167	4318	9.39167	3856
	9.4	76	9.4	27915	9.4	4559	9.4	4016
	9.40833	11	9.40833	28059	9.40833	4752	9.40833	4149
	9.41667	-52	9.41667	28220	9.41667	4946	9.41667	4269
	9.425	-96	9.425	28361	9.425	5138	9.425	4405
	9.43333	-137	9.43333	28498	9.43333	5322	9.43333	4549
	9.44167	-170	9.44167	28615	9.44167	5484	9.44167	4707
	9.45	-241	9.45	28678	9.45	5657	9.45	4871
	9.45833	-328	9.45833	28714	9.45833	5843	9.45833	5029
	9.46667	-370	9.46667	28714	9.46667	5982	9.46667	5190
	9.475	-371	9.475	28684	9.475	6104	9.475	5338
	9.48333	-353	9.48333	28608	9.48333	6221	9.48333	5452
	9.49167	-376	9.49167	28467	9.49167	6334	9.49167	5521
	9.5	-428	9.5	28276	9.5	6437	9.5	5553
	9.50833	-475	9.50833	28020	9.50833	6481	9.50833	5551
	9.51667	-508	9.51667	27712	9.51667	6468	9.51667	5516
	9.525	-509	9.525	27328	9.525	6412	9.525	5497
	9.53333	-521	9.53333	26853	9.53333	6360	9.53333	5483
	9.54167	-559	9.54167	26306	9.54167	6322	9.54167	5449
	9.55	-611	9.55	25699	9.55	6249	9.55	5428
	9.55833	-655	9.55833	25049	9.55833	6150	9.55833	5399
	9.56667	-664	9.56667	24329	9.56667	6004	9.56667	5342
	9.575	-680	9.575	23532	9.575	5844	9.575	5250
	9.58333	-716	9.58333	22692	9.58333	5681	9.58333	5125
	9.59167	-757	9.59167	21817	9.59167	5469	9.59167	4990
	9.6	-785	9.6	20939	9.6	5239	9.6	4836
	9.60833	-781	9.60833	20071	9.60833	4996	9.60833	4683
	9.61667	-795	9.61667	19182	9.61667	4748	9.61667	4534
	9.625	-812	9.625	18250	9.625	4528	9.625	4355
	9.63333	-806	9.63333	17259	9.63333	4317	9.63333	4166
	9.64167	-781	9.64167	16256	9.64167	4110	9.64167	3972
	9.65	-733	9.65	15275	9.65	3876	9.65	3770
	9.65833	-706	9.65833	14324	9.65833	3609	9.65833	3558
	9.66667	-714	9.66667	13408	9.66667	3353	9.66667	3327
	9.675	-748	9.675	12519	9.675	3094	9.675	3098
	9.68333	-790	9.68333	11683	9.68333	2831	9.68333	2874
	9.69167	-819	9.69167	10884	9.69167	2565	9.69167	2684
	9.7	-853	9.7	10110	9.7	2314	9.7	2518
	9.70833	-874	9.70833	9370	9.70833	2099	9.70833	2346
	9.71667	-883	9.71667	8628	9.71667	1880	9.71667	2181
	9.725	-903	9.725	7914	9.725	1652	9.725	2015
	9.73333	-925	9.73333	7256	9.73333	1425	9.73333	1852
	9.74167	-957	9.74167	6637	9.74167	1236	9.74167	1674
	9.75	-969	9.75	6074	9.75	1082	9.75	1491
	9.75833	-958	9.75833	5547	9.75833	908	9.75833	1347
	9.76667	-946	9.76667	5029	9.76667	733	9.76667	1207
	9.775	-937	9.775	4519	9.775	571	9.775	1057
	9.78333	-959	9.78333	4041	9.78333	426	9.78333	913
	9.79167	-998	9.79167	3614	9.79167	293	9.79167	785
	9.8	-1028	9.8	3232	9.8	166	9.8	673
	9.80833	-1032	9.80833	2926	9.80833	74	9.80833	571
	9.81667	-1009	9.81667	2680	9.81667	-15	9.81667	496
	9.825	-1007	9.825	2447	9.825	-122	9.825	436
	9.83333	-1019	9.83333	2190	9.83333	-238	9.83333	380
	9.84167	-1048	9.84167	1899	9.84167	-344	9.84167	333
	9.85	-1105	9.85	1624	9.85	-397	9.85	279
	9.85833	-1154	9.85833	1389	9.85833	-451	9.85833	223
	9.86667	-1204	9.86667	1212	9.86667	-531	9.86667	164
	9.875	-1243	9.875	1080	9.875	-613	9.875	106
	9.88333	-1258	9.88333	941	9.88333	-677	9.88333	57
	9.89167	-1258	9.89167	805	9.89167	-705	9.89167	5
	9.9	-1233	9.9	691	9.9	-738	9.9	-28
	9.90833	-1207	9.90833	623	9.90833	-761	9.90833	-50
	9.91667	-1184	9.91667	575	9.91667	-754	9.91667	-84
	9.925	-1163	9.925	510	9.925	-727	9.925	-125
	9.93333	-1137	9.93333	450	9.93333	-696	9.93333	-173
	9.94167	-1098	9.94167	364	9.94167	-711	9.94167	-204
	9.95	-1068	9.95	256	9.95	-748	9.95	-222
	9.95833	-1054	9.95833	176	9.95833	-765	9.95833	-233
	9.96667	-1082	9.96667	124	9.96667	-792	9.96667	-243
	9.975	-1136	9.975	91	9.975	-836	9.975	-274
	9.98333	-1160	9.98333	32	9.98333	-868	9.98333	-304
	9.99167	-1160	9.99167	-39	9.99167	-873	9.99167	-325
	10	-1140	10	-99	10	-858	10	-333

## Sheet: SuppleFig. 6
	Supplementary Figure 6a and b.
	Simulation time (nsec)	the z coordinate of Si(OH)4	numbers of		Moving average of numbers of
			H-bonded water molecules	H-bonded amino acids of the protein	H-bonded water molecules	H-bonded amino acids of the protein
	0	57.5709	0	0	1.4	0
	0.0075	57.9306	2	0	1.41	0
	0.015	58.0691	1	0	1.42	0
	0.0225	58.8607	1	0	1.42	0
	0.03	58.4345	3	0	1.43	0
	0.0375	58.0356	3	0	1.41	0
	0.045	58.3789	2	0	1.39	0
	0.0525	58.7886	1	0	1.39	0
	0.06	58.3012	0	0	1.4	0
	0.0675	58.0852	0	0	1.42	0
	0.075	58.5951	2	0	1.44	0
	0.0825	58.4901	2	0	1.43	0
	0.09	57.5498	2	0	1.43	0
	0.0975	57.811	2	0	1.44	0
	0.105	58.3449	3	0	1.43	0
	0.1125	58.643	0	0	1.41	0
	0.12	58.242	2	0	1.42	0
	0.1275	58.3234	2	0	1.42	0
	0.135	58.0295	1	0	1.42	0
	0.1425	58.9056	1	0	1.43	0
	0.15	58.3738	1	0	1.44	0
	0.1575	58.3464	1	0	1.45	0
	0.165	58.0488	2	0	1.46	0
	0.1725	59.24	1	0	1.45	0
	0.18	59.4371	0	0	1.44	0
	0.1875	57.8888	0	0	1.46	0
	0.195	57.5823	1	0	1.46	0
	0.2025	57.2211	2	0	1.47	0
	0.21	58.0878	2	0	1.47	0
	0.2175	58.6009	1	0	1.45	0
	0.225	57.7636	1	0	1.45	0
	0.2325	59.3838	1	0	1.46	0
	0.24	58.7476	1	0	1.48	0
	0.2475	59.8509	1	0	1.47	0
	0.255	59.8395	1	0	1.46	0
	0.2625	59.0656	1	0	1.47	0
	0.27	59.344	2	0	1.48	0
	0.2775	60.0416	2	0	1.48	0
	0.285	59.6803	0	0	1.47	0
	0.2925	59.4036	2	0	1.47	0
	0.3	59.17	0	0	1.45	0
	0.3075	58.6251	1	0	1.47	0
	0.315	58.3282	2	0	1.47	0
	0.3225	59.6751	0	0	1.46	0
	0.33	58.5769	1	0	1.47	0
	0.3375	58.3654	1	0	1.47	0
	0.345	59.7604	2	0	1.48	0
	0.3525	58.5103	2	0	1.48	0
	0.36	57.718	0	0	1.48	0
	0.3675	56.7415	0	0	1.49	0
	0.375	56.3619	2	0	1.51	0
	0.3825	56.8218	2	0	1.5	0
	0.39	57.3109	2	0	1.49	0
	0.3975	57.053	3	0	1.49	0
	0.405	57.1444	0	0	1.46	0
	0.4125	56.333	2	0	1.49	0
	0.42	57.2795	2	0	1.47	0
	0.4275	56.5296	1	0	1.48	0
	0.435	56.6379	0	0	1.49	0
	0.4425	56.9346	0	0	1.5	0
	0.45	56.6785	0	0	1.51	0
	0.4575	56.7729	3	0	1.53	0
	0.465	57.7325	1	0	1.52	0
	0.4725	57.0161	1	0	1.52	0
	0.48	56.9005	1	0	1.52	0
	0.4875	56.7794	3	0	1.52	0
	0.495	56.2866	2	0	1.5	0
	0.5025	56.3266	1	0	1.49	0
	0.51	56.2848	1	0	1.49	0
	0.5175	56.9518	1	0	1.49	0
	0.525	56.8945	3	0	1.49	0
	0.5325	57.2671	2	0	1.48	0
	0.54	57.3484	2	0	1.47	0
	0.5475	57.3546	2	0	1.46	0
	0.555	58.1764	3	0	1.45	0
	0.5625	56.6935	2	0	1.42	0
	0.57	57.3065	2	0	1.42	0
	0.5775	56.9744	2	0	1.43	0
	0.585	56.996	2	0	1.43	0
	0.5925	56.0408	2	0	1.42	0
	0.6	56.1387	2	0	1.41	0
	0.6075	56.1058	2	0	1.4	0
	0.615	57.337	0	0	1.41	0
	0.6225	55.9956	0	0	1.42	0
	0.63	56.8712	3	0	1.43	0
	0.6375	57.7062	2	0	1.4	0
	0.645	57.0892	2	0	1.39	0
	0.6525	56.8199	3	0	1.38	0
	0.66	57.2578	1	0	1.35	0
	0.6675	56.3403	2	0	1.35	0
	0.675	57.1025	2	0	1.35	0
	0.6825	56.9265	0	0	1.33	0
	0.69	56.7405	2	0	1.33	0
	0.6975	57.1752	1	0	1.31	0
	0.705	57.1783	1	0	1.32	0
	0.7125	57.4886	1	0	1.32	0
	0.72	57.6638	2	0	1.33	0
	0.7275	57.8526	0	0	1.33	0
	0.735	57.4465	2	0	1.35	0
	0.7425	57.1282	0	0	1.34	0
	0.75	57.5501	1	0	1.34	0
	0.7575	57.6725	3	0	1.33	0
	0.765	57.3813	1	0	1.31	0
	0.7725	56.538	2	0	1.31	0
	0.78	56.9853	1	0	1.29	0
	0.7875	57.0738	1	0	1.28	0
	0.795	57.0963	2	0	1.27	0
	0.8025	56.7285	2	0	1.25	0
	0.81	57.446	2	0	1.24	0
	0.8175	57.484	2	0	1.23	0
	0.825	58.0084	1	0	1.21	0
	0.8325	57.6669	2	0	1.21	0
	0.84	57.1418	3	0	1.19	0
	0.8475	57.4318	1	0	1.18	0
	0.855	57.0275	1	0	1.19	0
	0.8625	56.9078	1	0	1.19	0
	0.87	56.7873	2	0	1.19	0
	0.8775	56.8625	2	0	1.18	0
	0.885	57.7221	2	0	1.18	0
	0.8925	58.0902	2	0	1.17	0
	0.9	57.8454	2	0	1.17	0
	0.9075	57.3682	2	0	1.17	0
	0.915	58.1544	1	0	1.18	0
	0.9225	57.8169	0	0	1.18	0
	0.93	58.3369	2	0	1.2	0
	0.9375	57.777	0	0	1.21	0
	0.945	57.3869	2	0	1.22	0
	0.9525	57.7031	2	0	1.21	0
	0.96	57.9321	0	0	1.2	0
	0.9675	58.325	1	0	1.21	0
	0.975	58.3937	2	0	1.21	0
	0.9825	57.9591	3	0	1.21	0
	0.99	58.7267	0	0	1.2	0
	0.9975	58.267	0	0	1.21	0
	1.005	57.8589	2	0	1.22	0
	1.0125	57.9514	2	0	1.21	0
	1.02	58.0029	2	0	1.21	0
	1.0275	58.4883	1	0	1.21	0
	1.035	58.2733	0	0	1.21	0
	1.0425	57.5231	0	0	1.21	0
	1.05	58.7716	2	0	1.22	0
	1.0575	58.16	1	0	1.22	0
	1.065	57.3741	1	0	1.22	0
	1.0725	58.6913	1	0	1.21	0
	1.08	57.0522	1	0	1.2	0
	1.0875	56.8885	2	0	1.19	0
	1.095	56.9861	2	0	1.18	0
	1.1025	57.5938	2	0	1.17	0
	1.11	57.5915	1	0	1.16	0
	1.1175	58.2949	2	0	1.17	0
	1.125	58.5895	1	0	1.16	0
	1.1325	57.9231	1	0	1.17	0
	1.14	58.0364	2	0	1.17	0
	1.1475	58.4605	0	0	1.17	0
	1.155	57.5432	3	0	1.19	0
	1.1625	58.9099	0	0	1.18	0
	1.17	57.9976	3	0	1.19	0
	1.1775	58.9328	2	0	1.17	0
	1.185	59.0664	1	0	1.15	0
	1.1925	59.1279	1	0	1.14	0
	1.2	59.1785	2	0	1.13	0
	1.2075	59.3515	2	0	1.13	0
	1.215	59.3912	1	0	1.13	0
	1.2225	60.2008	1	0	1.13	0
	1.23	60.2639	1	0	1.12	0
	1.2375	59.7377	1	0	1.13	0
	1.245	59.3967	1	0	1.14	0
	1.2525	59.793	1	0	1.15	0
	1.26	59.2901	1	0	1.16	0
	1.2675	58.8734	1	0	1.17	0
	1.275	59.6449	2	0	1.17	0
	1.2825	60.1591	1	0	1.15	0
	1.29	59.4907	1	0	1.15	0
	1.2975	58.0289	1	0	1.14	0
	1.305	59.4675	0	0	1.14	0
	1.3125	58.1482	2	0	1.15	0
	1.32	58.3713	3	0	1.14	0
	1.3275	58.156	2	0	1.12	0
	1.335	57.8553	1	0	1.12	0
	1.3425	58.5996	1	0	1.14	0
	1.35	59.1499	1	0	1.14	0
	1.3575	58.7961	3	0	1.15	0
	1.365	58.0323	1	0	1.14	0
	1.3725	58.5859	1	0	1.15	0
	1.38	57.9821	0	0	1.15	0
	1.3875	58.1931	1	0	1.15	0
	1.395	58.3975	1	0	1.16	0
	1.4025	58.3545	0	0	1.17	0
	1.41	58.685	1	0	1.2	0
	1.4175	58.7515	2	0	1.21	0
	1.425	57.4591	0	0	1.23	0
	1.4325	57.6929	0	0	1.25	0
	1.44	57.4363	0	0	1.27	0
	1.4475	56.9301	2	0	1.31	0
	1.455	56.7624	1	0	1.31	0
	1.4625	56.7481	2	0	1.32	0
	1.47	56.4916	2	0	1.3	0
	1.4775	57.897	2	0	1.3	0
	1.485	58.1672	1	0	1.29	0
	1.4925	58.2373	0	0	1.3	0
	1.5	58.1919	0	0	1.33	0
	1.5075	59.259	1	0	1.35	0
	1.515	58.5876	1	0	1.35	0
	1.5225	59.0624	0	0	1.35	0
	1.53	59.8517	0	0	1.38	0
	1.5375	59.418	0	0	1.4	0
	1.545	60.2989	0	0	1.4	0
	1.5525	59.9755	1	0	1.4	0
	1.56	60.0741	1	0	1.41	0
	1.5675	59.2627	0	0	1.41	0
	1.575	58.923	1	0	1.42	0
	1.5825	58.6882	0	0	1.42	0
	1.59	59.5813	2	0	1.44	0
	1.5975	59.2384	2	0	1.45	0
	1.605	58.4909	1	0	1.45	0
	1.6125	58.5213	1	0	1.46	0
	1.62	58.7576	1	0	1.47	0
	1.6275	58.5311	2	0	1.47	0
	1.635	59.3529	1	0	1.46	0
	1.6425	60.3702	2	0	1.46	0
	1.65	58.8864	2	0	1.45	0
	1.6575	59.2971	3	0	1.45	0
	1.665	59.7008	1	0	1.44	0
	1.6725	59.2109	2	0	1.45	0
	1.68	58.603	3	0	1.45	0
	1.6875	57.9628	1	0	1.44	0
	1.695	58.0155	1	0	1.44	0
	1.7025	57.8703	1	0	1.46	0
	1.71	58.8714	1	0	1.46	0
	1.7175	58.8965	1	0	1.47	0
	1.725	58.6122	2	0	1.47	0
	1.7325	58.9708	2	0	1.46	0
	1.74	58.8163	1	0	1.46	0
	1.7475	58.9873	1	0	1.45	0
	1.755	59.3111	1	0	1.47	0
	1.7625	60.3025	2	0	1.49	0
	1.77	58.7428	2	0	1.5	0
	1.7775	59.1627	1	0	1.49	0
	1.785	59.3982	0	0	1.5	0
	1.7925	59.14	1	0	1.52	0
	1.8	59.1566	2	0	1.54	0
	1.8075	58.014	1	0	1.54	0
	1.815	57.783	0	0	1.55	0
	1.8225	58.8006	0	0	1.56	0
	1.83	58.9685	0	0	1.58	0
	1.8375	57.9123	1	0	1.58	0
	1.845	58.1798	1	0	1.57	0
	1.8525	57.6873	1	0	1.57	0
	1.86	59.1987	2	0	1.56	0
	1.8675	58.4814	1	0	1.54	0
	1.875	58.5372	2	0	1.53	0
	1.8825	58.5656	1	0	1.52	0
	1.89	57.9499	2	0	1.52	0
	1.8975	58.648	2	0	1.51	0
	1.905	59.2416	2	0	1.51	0
	1.9125	58.8084	1	0	1.5	0
	1.92	59.1762	1	0	1.51	0
	1.9275	59.6046	0	0	1.51	0
	1.935	59.9259	0	0	1.53	0
	1.9425	59.4979	0	0	1.53	0
	1.95	59.0504	2	0	1.53	0
	1.9575	58.9577	2	0	1.53	0
	1.965	58.1863	1	0	1.51	0
	1.9725	58.8627	0	0	1.52	0
	1.98	58.2107	2	0	1.54	0
	1.9875	58.6024	2	0	1.53	0
	1.995	57.2989	2	0	1.51	0
	2.0025	57.7804	2	0	1.49	0
	2.01	58.3965	2	0	1.48	0
	2.0175	57.5988	1	0	1.47	0
	2.025	57.9826	0	0	1.47	0
	2.0325	57.5736	1	0	1.47	0
	2.04	57.976	0	0	1.47	0
	2.0475	58.2696	1	0	1.48	0
	2.055	58.1198	1	0	1.48	0
	2.0625	57.575	1	0	1.48	0
	2.07	58.1155	1	0	1.49	0
	2.0775	58.4376	2	0	1.5	0
	2.085	58.6489	3	0	1.49	0
	2.0925	58.0269	1	0	1.47	0
	2.1	59.1515	2	0	1.46	0
	2.1075	58.6485	2	0	1.44	0
	2.115	58.7994	2	0	1.43	0
	2.1225	59.2121	1	0	1.42	0
	2.13	58.4742	0	0	1.41	0
	2.1375	59.6734	2	0	1.43	0
	2.145	59.0111	2	0	1.41	0
	2.1525	58.3254	3	0	1.4	0
	2.16	57.8762	2	0	1.37	0
	2.1675	58.9715	4	0	1.36	0
	2.175	59.2208	2	0	1.33	0
	2.1825	58.3722	2	0	1.31	0
	2.19	59.864	4	0	1.3	0
	2.1975	59.2963	2	0	1.26	0
	2.205	58.466	2	0	1.24	0
	2.2125	58.0886	0	0	1.23	0
	2.22	58.0799	2	0	1.25	0
	2.2275	59.1759	1	0	1.24	0
	2.235	59.2273	2	0	1.24	0
	2.2425	58.5197	3	0	1.23	0
	2.25	59.77	2	0	1.2	0
	2.2575	59.2917	1	0	1.18	0
	2.265	58.293	1	0	1.18	0
	2.2725	58.4975	3	0	1.19	0
	2.28	58.5381	2	0	1.18	0
	2.2875	59.3461	0	0	1.18	0
	2.295	59.2576	0	0	1.2	0
	2.3025	59.9166	2	0	1.21	0
	2.31	59.1776	1	0	1.21	0
	2.3175	59.8523	1	0	1.22	0
	2.325	58.801	1	0	1.23	0
	2.3325	58.4281	2	0	1.23	0
	2.34	57.5611	3	0	1.24	0
	2.3475	58.9288	2	0	1.23	0
	2.355	59.9097	2	0	1.21	0
	2.3625	59.9947	2	0	1.21	0
	2.37	59.3521	1	0	1.2	0
	2.3775	60.6644	1	0	1.2	0
	2.385	59.7831	1	0	1.2	0
	2.3925	59.3239	1	0	1.21	0
	2.4	59.0347	2	0	1.22	0
	2.4075	59.0009	2	0	1.21	0
	2.415	59.157	2	0	1.2	0
	2.4225	58.3198	2	0	1.19	0
	2.43	58.6238	2	0	1.19	0
	2.4375	58.8601	1	0	1.18	0
	2.445	59.1293	3	0	1.2	0
	2.4525	58.5796	1	0	1.19	0
	2.46	58.4142	2	0	1.21	0
	2.4675	59.0335	1	0	1.22	0
	2.475	59.1056	1	0	1.24	0
	2.4825	59.4414	2	0	1.24	0
	2.49	59.4758	0	0	1.24	0
	2.4975	59.7255	3	0	1.28	0
	2.505	59.0626	3	0	1.27	0
	2.5125	58.6452	3	0	1.25	0
	2.52	59.0998	1	0	1.24	0
	2.5275	60.5767	2	0	1.26	0
	2.535	59.6808	2	0	1.25	0
	2.5425	59.3824	3	0	1.24	0
	2.55	60.3072	2	0	1.23	0
	2.5575	59.774	2	0	1.23	0
	2.565	59.1404	1	0	1.23	0
	2.5725	59.1256	2	0	1.24	0
	2.58	58.8581	0	0	1.24	0
	2.5875	59.9267	0	0	1.26	0
	2.595	59.885	1	0	1.27	0
	2.6025	60.1535	0	0	1.27	0
	2.61	60.0108	0	0	1.29	0
	2.6175	60.1315	0	0	1.3	0
	2.625	60.5313	1	0	1.34	0
	2.6325	59.4869	1	0	1.33	0
	2.64	60.1976	1	0	1.34	0
	2.6475	60.2261	2	0	1.35	0
	2.655	59.8415	1	0	1.35	0
	2.6625	58.8578	2	0	1.36	0
	2.67	59.6244	1	0	1.37	0
	2.6775	58.8277	2	0	1.38	0
	2.685	58.7739	0	0	1.37	0
	2.6925	59.2037	0	0	1.38	0
	2.7	58.9679	2	0	1.4	0
	2.7075	59.6935	0	0	1.4	0
	2.715	58.8758	2	0	1.42	0
	2.7225	59.4017	2	0	1.41	0
	2.73	59.2047	1	0	1.43	0
	2.7375	58.6742	0	0	1.43	0
	2.745	60.2843	0	0	1.44	0
	2.7525	60.841	1	0	1.44	0
	2.76	60.7608	1	0	1.47	0
	2.7675	60.8047	1	0	1.48	0
	2.775	59.0726	0	0	1.5	0
	2.7825	59.8858	1	0	1.51	0
	2.79	59.3557	1	0	1.52	0
	2.7975	59.3044	1	0	1.52	0
	2.805	59.4124	1	0	1.54	0
	2.8125	58.2285	2	0	1.56	0
	2.82	58.4025	2	0	1.55	0
	2.8275	58.9737	1	0	1.56	0
	2.835	59.494	1	0	1.59	0
	2.8425	60.1524	0	0	1.6	0
	2.85	60.9025	0	0	1.61	0
	2.8575	61.1715	1	0	1.63	0
	2.865	60.1424	1	0	1.64	0
	2.8725	59.7285	0	0	1.65	0
	2.88	60.1267	2	0	1.68	0
	2.8875	59.9133	0	0	1.69	0
	2.895	59.2718	1	0	1.7	0
	2.9025	59.3069	0	0	1.7	0
	2.91	60.2259	1	0	1.74	0
	2.9175	60.2382	1	0	1.75	0
	2.925	60.9521	0	0	1.76	0
	2.9325	60.5957	1	0	1.79	0
	2.94	60.6153	0	0	1.79	0
	2.9475	59.4334	0	0	1.82	0
	2.955	60.2866	1	0	1.82	0
	2.9625	58.7943	2	0	1.81	0
	2.97	58.8052	1	0	1.8	0
	2.9775	60.1489	1	0	1.81	0
	2.985	60.2771	1	0	1.81	0
	2.9925	59.9747	0	0	1.82	0
	3	60.3304	0	0	1.83	0
	3.0075	59.456	1	0	1.83	0
	3.015	60.6449	2	0	1.84	0
	3.0225	59.9984	2	0	1.84	0
	3.03	60.2081	2	0	1.85	0
	3.0375	60.5964	2	0	1.85	0
	3.045	59.6989	1	0	1.85	0
	3.0525	60.8083	2	0	1.86	0
	3.06	59.435	2	0	1.86	0
	3.0675	59.1617	2	0	1.87	0
	3.075	59.7183	1	0	1.88	0
	3.0825	59.3225	3	0	1.89	0
	3.09	59.7676	2	0	1.87	0
	3.0975	60.2077	0	0	1.87	0
	3.105	59.6567	2	0	1.89	0
	3.1125	61.9899	1	0	1.88	0
	3.12	60.3442	1	0	1.89	0
	3.1275	60.5093	1	0	1.88	0
	3.135	59.4671	2	0	1.88	0
	3.1425	58.9941	2	0	1.86	0
	3.15	58.8648	1	0	1.85	0
	3.1575	58.5279	1	0	1.85	0
	3.165	58.5413	1	0	1.86	0
	3.1725	58.3837	2	0	1.86	0
	3.18	58.2688	1	0	1.85	0
	3.1875	58.0872	3	0	1.85	0
	3.195	58.5752	2	0	1.83	0
	3.2025	58.1409	3	0	1.82	0
	3.21	58.7825	3	0	1.81	0
	3.2175	59.2682	3	0	1.79	0
	3.225	59.7752	1	0	1.78	0
	3.2325	58.912	2	0	1.79	0
	3.24	58.2323	4	0	1.8	0
	3.2475	59.5469	2	0	1.78	0
	3.255	58.6349	1	0	1.78	0
	3.2625	58.8342	2	0	1.78	0
	3.27	58.6448	3	0	1.79	0
	3.2775	58.5769	1	0	1.76	0
	3.285	58.4819	1	0	1.77	0
	3.2925	58.043	2	0	1.77	0
	3.3	58.3436	2	0	1.75	0
	3.3075	59.5697	2	0	1.74	0
	3.315	58.7108	2	0	1.73	0
	3.3225	58.9314	2	0	1.72	0
	3.33	59.2507	2	0	1.73	0
	3.3375	58.7069	1	0	1.72	0
	3.345	59.1926	1	0	1.72	0
	3.3525	59.7588	2	0	1.73	0
	3.36	59.8078	1	0	1.74	0
	3.3675	60.0966	4	0	1.75	0
	3.375	59.624	0	0	1.74	0
	3.3825	59.029	2	0	1.75	0
	3.39	58.9437	2	0	1.74	0
	3.3975	59.784	2	0	1.73	0
	3.405	59.5419	2	0	1.73	0
	3.4125	59.9558	3	0	1.72	0
	3.42	60.3029	2	0	1.7	0
	3.4275	59.7612	1	0	1.7	0
	3.435	60.6412	1	0	1.72	0
	3.4425	60.5688	2	0	1.75	0
	3.45	59.7346	2	0	1.75	0
	3.4575	59.5285	2	0	1.77	0
	3.465	57.8633	1	0	1.78	0
	3.4725	57.7694	4	0	1.78	0
	3.48	58.619	1	0	1.75	0
	3.4875	59.517	1	0	1.78	0
	3.495	59.6372	0	0	1.79	0
	3.5025	60.4292	4	0	1.82	0
	3.51	59.0068	2	0	1.81	0
	3.5175	58.8248	3	0	1.83	0
	3.525	58.585	1	0	1.83	0
	3.5325	59.0779	2	0	1.85	0
	3.54	59.4898	1	0	1.86	0
	3.5475	58.7099	3	0	1.88	0
	3.555	59.9775	3	0	1.87	0
	3.5625	58.7362	1	0	1.87	0
	3.57	58.3163	3	0	1.88	0
	3.5775	58.5606	4	0	1.87	0
	3.585	58.9397	2	0	1.86	0
	3.5925	58.2088	1	0	1.87	0
	3.6	58.5078	2	0	1.88	0
	3.6075	58.702	2	0	1.88	0
	3.615	59.1227	2	0	1.89	0
	3.6225	58.5488	3	0	1.89	0
	3.63	58.3148	3	0	1.88	0
	3.6375	58.675	1	0	1.87	0
	3.645	59.0893	1	0	1.88	0
	3.6525	59.5433	4	0	1.89	0
	3.66	59.5603	2	0	1.88	0
	3.6675	58.9754	2	0	1.88	0
	3.675	59.3492	3	0	1.89	0
	3.6825	59.6318	1	0	1.88	0
	3.69	59.1491	3	0	1.88	0
	3.6975	60.1005	0	0	1.87	0
	3.705	59.5946	0	0	1.88	0
	3.7125	59.2503	1	0	1.9	0
	3.72	59.2265	2	0	1.89	0
	3.7275	60.2523	1	0	1.88	0
	3.735	60.3402	2	0	1.88	0
	3.7425	60.1094	1	0	1.87	0
	3.75	59.4522	0	0	1.86	0
	3.7575	59.7026	2	0	1.89	0
	3.765	59.6798	2	0	1.89	0
	3.7725	60.5136	3	0	1.9	0
	3.78	59.9949	2	0	1.89	0
	3.7875	59.8662	2	0	1.88	0
	3.795	60.8287	2	0	1.89	0
	3.8025	61.1194	2	0	1.89	0
	3.81	60.116	3	0	1.88	0
	3.8175	59.5326	3	0	1.87	0
	3.825	60.729	2	0	1.86	0
	3.8325	59.7103	1	0	1.87	0
	3.84	60.9537	2	0	1.88	0
	3.8475	60.8796	2	0	1.86	0
	3.855	60.0955	1	0	1.85	0
	3.8625	60.4562	2	0	1.85	0
	3.87	60.6566	0	0	1.83	0
	3.8775	60.7129	1	0	1.84	0
	3.885	60.3067	0	0	1.84	0
	3.8925	61.1468	1	0	1.84	0
	3.9	-12.8772	1	0	1.84	0
	3.9075	-12.8941	2	0	1.84	0
	3.915	61.4939	1	0	1.82	0
	3.9225	61.3627	1	0	1.82	0
	3.93	61.2421	1	0	1.82	0
	3.9375	61.6111	1	0	1.82	0
	3.945	61.499	1	0	1.83	0
	3.9525	60.8912	2	0	1.82	0
	3.96	60.215	1	0	1.8	0
	3.9675	60.1308	2	0	1.8	0
	3.975	60.1988	2	0	1.78	0
	3.9825	60.2695	3	0	1.77	0
	3.99	60.2839	2	0	1.76	0
	3.9975	60.4216	2	0	1.75	0
	4.005	61.0956	1	0	1.74	0
	4.0125	60.7266	3	0	1.75	0
	4.02	60.4561	0	0	1.73	0
	4.0275	60.8549	2	0	1.75	0
	4.035	60.7021	1	0	1.74	0
	4.0425	61.3776	0	0	1.73	0
	4.05	61.0187	1	0	1.74	0
	4.0575	60.6418	1	0	1.74	0
	4.065	61.708	1	0	1.74	0
	4.0725	-12.7881	3	0	1.73	0
	4.08	61.098	1	0	1.72	0
	4.0875	61.4121	1	0	1.73	0
	4.095	60.921	2	0	1.72	0
	4.1025	60.52	3	0	1.7	0
	4.11	60.6157	2	0	1.68	0
	4.1175	60.839	3	0	1.67	0
	4.125	61.4089	1	0	1.66	0
	4.1325	61.0311	1	0	1.66	0
	4.14	60.4789	1	0	1.67	0
	4.1475	60.3066	2	0	1.67	0
	4.155	59.3588	1	0	1.65	0
	4.1625	60.3323	1	0	1.64	0
	4.17	60.1563	2	0	1.65	0
	4.1775	60.077	3	0	1.64	0
	4.185	60.1065	4	0	1.62	0
	4.1925	60.9812	2	0	1.58	0
	4.2	60.3966	4	0	1.57	0
	4.2075	59.8772	3	0	1.53	0
	4.215	59.749	1	0	1.51	0
	4.2225	59.757	1	0	1.51	0
	4.23	58.7532	4	0	1.51	0
	4.2375	58.7914	2	0	1.48	0
	4.245	59.3092	3	0	1.46	0
	4.2525	59.0297	3	0	1.43	0
	4.26	59.1795	4	0	1.41	0
	4.2675	58.4292	3	0	1.39	0
	4.275	57.919	3	0	1.37	0
	4.2825	57.8281	3	0	1.35	0
	4.29	57.164	3	0	1.33	0
	4.2975	58.3915	2	0	1.31	0
	4.305	57.8838	3	0	1.31	0
	4.3125	58.9768	2	0	1.28	0
	4.32	58.5539	2	0	1.27	0
	4.3275	58.1301	3	0	1.26	0
	4.335	58.3068	3	0	1.25	0
	4.3425	58.5005	2	0	1.24	0
	4.35	58.1177	2	0	1.23	0
	4.3575	58.1702	3	0	1.23	0
	4.365	57.5925	2	0	1.21	0
	4.3725	57.7851	2	0	1.2	0
	4.38	58.7728	2	0	1.2	0
	4.3875	56.9879	2	0	1.18	0
	4.395	58.3084	2	0	1.17	0
	4.4025	58.1865	3	0	1.16	0
	4.41	59.1554	2	0	1.13	0
	4.4175	58.5722	3	0	1.12	0
	4.425	57.6394	2	0	1.09	0
	4.4325	58.6007	1	0	1.08	0
	4.44	59.884	2	0	1.07	0
	4.4475	60.2019	1	0	1.05	0
	4.455	59.6578	2	0	1.05	0
	4.4625	59.6185	0	0	1.04	0
	4.47	60.0639	1	0	1.04	0
	4.4775	61.3519	1	0	1.04	0
	4.485	60.4483	1	0	1.03	0
	4.4925	60.0908	0	0	1.03	0
	4.5	58.4046	3	0	1.03	0
	4.5075	58.908	2	0	1.01	0
	4.515	59.3799	3	0	1	0
	4.5225	58.6963	2	0	0.99	0
	4.53	58.464	1	0	0.99	0
	4.5375	58.9073	3	0	1	0
	4.545	59.013	2	0	0.98	0
	4.5525	59.4863	1	0	0.97	0
	4.56	60.352	2	0	0.97	0
	4.5675	59.2515	2	0	0.96	0
	4.575	60.1319	3	0	0.96	0
	4.5825	59.335	2	0	0.94	0
	4.59	59.3122	0	0	0.93	0
	4.5975	59.8452	1	0	0.94	0
	4.605	60.398	1	0	0.94	0
	4.6125	59.8931	0	0	0.93	0
	4.62	59.5864	1	0	0.94	0
	4.6275	59.6459	1	0	0.94	0
	4.635	60.2269	0	0	0.94	0
	4.6425	60.0962	1	0	0.96	0
	4.65	61.1446	1	0	0.96	0
	4.6575	60.7554	0	0	0.96	0
	4.665	59.863	1	0	0.97	0
	4.6725	61.2959	1	0	0.97	0
	4.68	61.1031	1	0	0.98	0
	4.6875	60.8929	2	0	0.97	0
	4.695	61.1777	0	0	0.95	0
	4.7025	61.2592	0	0	0.95	0
	4.71	60.3439	1	0	0.96	0
	4.7175	61.2459	0	0	0.97	0
	4.725	59.4196	1	0	0.97	0
	4.7325	59.1298	2	0	0.96	0
	4.74	60.7326	1	0	0.95	0
	4.7475	60.052	1	0	0.95	0
	4.755	60.6961	2	0	0.96	0
	4.7625	59.912	1	0	0.95	0
	4.77	59.3433	2	0	0.95	0
	4.7775	60.3762	1	0	0.94	0
	4.785	59.4189	0	0	0.94	0
	4.7925	57.9094	1	0	0.94	0
	4.8	60.0236	1	0	0.93	0
	4.8075	59.2935	1	0	0.92	0
	4.815	60.0546	0	0	0.92	0
	4.8225	59.8165	2	0	0.92	0
	4.83	59.3339	2	0	0.9	0
	4.8375	59.8354	0	0	0.89	0
	4.845	59.9038	0	0	0.9	0
	4.8525	59.1253	1	0	0.91	0
	4.86	60.0741	1	0	0.91	0
	4.8675	59.5543	2	0	0.92	0
	4.875	60.0301	1	0	0.91	0
	4.8825	60.4734	2	0	0.9	0
	4.89	59.9326	1	0	0.88	0
	4.8975	59.3163	0	0	0.88	0
	4.905	59.0705	0	0	0.88	0
	4.9125	58.8471	2	0	0.88	0
	4.92	58.1775	1	0	0.87	0
	4.9275	59.1844	1	0	0.87	0
	4.935	58.6999	0	0	0.88	0
	4.9425	58.2299	1	0	0.9	0
	4.95	58.0668	0	0	0.9	0
	4.9575	57.7751	1	0	0.9	0
	4.965	58.5549	1	0	0.9	0
	4.9725	58.8582	1	0	0.9	0
	4.98	58.9389	1	0	0.89	0
	4.9875	59.7576	0	0	0.88	0
	4.995	58.7652	0	0	0.89	0
	5.0025	58.7835	1	0	0.9	0
	5.01	58.4832	2	0	0.9	0
	5.0175	58.367	1	0	0.89	0
	5.025	58.6655	1	0	0.89	0
	5.0325	59.0539	1	0	0.88	0
	5.04	58.4819	1	0	0.87	0
	5.0475	58.2498	2	0	0.88	0
	5.055	58.4172	0	0	0.87	0
	5.0625	57.986	1	0	0.88	0
	5.07	57.9027	1	0	0.87	0
	5.0775	58.5402	2	0	0.86	0
	5.085	58.2296	2	0	0.84	0
	5.0925	57.8866	1	0	0.83	0
	5.1	58.4922	2	0	0.82	0
	5.1075	59.2165	1	0	0.81	0
	5.115	58.9707	1	0	0.8	0
	5.1225	59.3946	2	0	0.79	0
	5.13	58.5348	0	0	0.78	0
	5.1375	59.0833	1	0	0.79	0
	5.145	59.3899	1	0	0.78	0
	5.1525	59.3996	0	0	0.77	0
	5.16	59.4593	1	0	0.77	0
	5.1675	60.2862	0	0	0.76	0
	5.175	58.9789	1	0	0.77	0
	5.1825	59.9993	0	0	0.77	0
	5.19	59.4652	0	0	0.77	0
	5.1975	59.244	1	0	0.77	0
	5.205	60.223	1	0	0.77	0
	5.2125	60.1507	0	0	0.77	0
	5.22	59.1672	1	0	0.77	0
	5.2275	59.1486	0	0	0.77	0
	5.235	59.6375	1	0	0.77	0
	5.2425	59.2098	0	0	0.78	0
	5.25	59.4585	1	0	0.81	0
	5.2575	59.6755	1	0	0.82	0
	5.265	59.6925	2	0	0.83	0
	5.2725	60.0737	2	0	0.82	0
	5.28	59.878	2	0	0.82	0
	5.2875	59.7145	1	0	0.82	0
	5.295	59.7186	1	0	0.82	0
	5.3025	60.5489	1	0	0.81	0
	5.31	59.0002	1	0	0.81	0
	5.3175	58.7528	2	0	0.8	0
	5.325	59.7008	1	0	0.79	0
	5.3325	59.6044	1	0	0.79	0
	5.34	58.9627	1	0	0.79	0
	5.3475	59.6598	1	0	0.78	0
	5.355	59.0516	0	0	0.78	0
	5.3625	59.2547	1	0	0.8	0
	5.37	59.1033	1	0	0.8	0
	5.3775	59.4123	1	0	0.8	0
	5.385	58.6982	2	0	0.8	0
	5.3925	59.4928	1	0	0.78	0
	5.4	60.4172	1	0	0.78	0
	5.4075	58.6002	1	0	0.78	0
	5.415	59.0141	1	0	0.78	0
	5.4225	59.1827	2	0	0.77	0
	5.43	59.8402	0	0	0.75	0
	5.4375	60.8299	0	0	0.75	0
	5.445	60.7402	0	0	0.75	0
	5.4525	60.0137	1	0	0.76	0
	5.46	60.4689	2	0	0.76	0
	5.4675	61.5061	0	0	0.75	0
	5.475	61.333	0	0	0.77	0
	5.4825	60.811	1	0	0.8	0
	5.49	60.4791	1	0	0.79	0
	5.4975	60.2567	2	0	0.79	0
	5.505	60.6996	1	0	0.79	0
	5.5125	60.3098	1	0	0.8	0
	5.52	60.0576	1	0	0.79	0
	5.5275	60.0353	1	0	0.78	0
	5.535	61.0318	0	0	0.78	0
	5.5425	59.9292	0	0	0.79	0
	5.55	59.8316	0	0	0.8	0
	5.5575	60.0243	1	0	0.81	0
	5.565	59.5797	0	0	0.81	0
	5.5725	59.6754	0	0	0.82	0
	5.58	59.824	1	0	0.83	0
	5.5875	59.7416	1	0	0.83	0
	5.595	60.3303	1	0	0.83	0
	5.6025	59.9001	1	0	0.82	0
	5.61	59.827	2	0	0.81	0
	5.6175	59.4635	1	0	0.79	0
	5.625	59.0647	0	0	0.78	0
	5.6325	58.4149	0	0	0.78	0
	5.64	59.2661	1	0	0.78	0
	5.6475	58.7914	0	0	0.78	0
	5.655	58.915	0	0	0.8	0
	5.6625	59.0024	1	0	0.81	0
	5.67	59.2761	1	0	0.8	0
	5.6775	58.8674	2	0	0.8	0
	5.685	59.1579	2	0	0.78	0
	5.6925	59.3532	1	0	0.77	0
	5.7	59.3424	0	0	0.77	0
	5.7075	58.739	1	0	0.77	0
	5.715	59.1622	1	0	0.77	0
	5.7225	59.5249	0	0	0.77	0
	5.73	58.9918	0	0	0.77	0
	5.7375	58.854	1	0	0.78	0
	5.745	59.2509	1	0	0.78	0
	5.7525	59.4099	1	0	0.79	0
	5.76	59.0726	1	0	0.79	0
	5.7675	59.8818	1	0	0.78	0
	5.775	59.5866	0	0	0.79	0
	5.7825	60.8372	0	0	0.82	0
	5.79	60.1267	2	0	0.82	0
	5.7975	59.749	1	0	0.8	0
	5.805	59.8515	1	0	0.81	0
	5.8125	59.5163	0	0	0.82	0
	5.82	60.5258	0	0	0.83	0
	5.8275	60.3527	0	0	0.86	0
	5.835	59.5829	1	0	0.88	0
	5.8425	61.1271	0	0	0.88	0
	5.85	60.9771	1	0	0.9	0
	5.8575	60.0023	0	0	0.92	0
	5.865	60.7287	0	0	0.94	0
	5.8725	59.7283	1	0	0.94	0
	5.88	59.3414	1	0	0.95	0
	5.8875	59.903	0	0	0.97	0
	5.895	60.2946	0	0	0.98	0
	5.9025	61.4467	0	0	1.01	0
	5.91	60.8448	0	0	1.05	0
	5.9175	60.9647	1	0	1.07	0
	5.925	61.0426	1	0	1.08	0
	5.9325	61.9356	0	0	1.07	0
	5.94	61.327	0	0	1.09	0
	5.9475	60.5903	1	0	1.1	0
	5.955	60.8177	1	0	1.12	0
	5.9625	61.569	0	0	1.13	0
	5.97	59.7189	1	0	1.15	0
	5.9775	59.5788	0	0	1.15	0
	5.985	60.1031	2	0	1.18	0
	5.9925	59.5921	3	0	1.18	0
	6	60.3441	2	0	1.17	0
	6.0075	59.6235	2	0	1.18	0
	6.015	60.7671	1	0	1.17	0
	6.0225	60.3923	2	0	1.19	0
	6.03	60.5869	2	0	1.19	0
	6.0375	60.6157	1	0	1.18	0
	6.045	61.5677	0	0	1.18	0
	6.0525	61.6836	1	0	1.19	0
	6.06	60.5604	0	0	1.19	0
	6.0675	60.9769	1	0	1.2	0
	6.075	60.8388	1	0	1.2	0
	6.0825	61.3317	1	0	1.21	0
	6.09	60.9099	0	0	1.22	0
	6.0975	61.0656	1	0	1.23	0
	6.105	61.0167	2	0	1.25	0
	6.1125	61.8358	1	0	1.25	0
	6.12	61.8499	1	0	1.26	0
	6.1275	61.0892	1	0	1.28	0
	6.135	61.8514	0	0	1.29	0
	6.1425	61.0985	1	0	1.29	0
	6.15	61.1096	1	0	1.31	0
	6.1575	61.0912	1	0	1.3	0
	6.165	60.6988	0	0	1.29	0
	6.1725	60.1632	0	0	1.31	0
	6.18	61.0856	0	0	1.32	0
	6.1875	60.6156	0	0	1.34	0
	6.195	60.9104	1	0	1.38	0
	6.2025	60.8831	1	0	1.39	0
	6.21	60.6744	1	0	1.41	0
	6.2175	60.1809	2	0	1.42	0
	6.225	59.4321	3	0	1.4	0
	6.2325	60.1177	0	0	1.4	0
	6.24	60.7425	1	0	1.42	0
	6.2475	60.1537	2	0	1.44	0
	6.255	61.1605	2	0	1.43	0
	6.2625	-12.5636	0	0	1.43	0
	6.27	-12.7312	0	0	1.45	0
	6.2775	61.7702	1	0	1.47	0
	6.285	-12.7967	1	0	1.48	0
	6.2925	-12.8291	1	0	1.5	0
	6.3	-12.6309	1	0	1.53	0
	6.3075	-11.099	1	0	1.54	0
	6.315	-11.6665	1	0	1.55	0
	6.3225	-10.5632	1	0	1.57	0
	6.33	-11.4164	1	0	1.58	0
	6.3375	-11.7837	1	0	1.59	0
	6.345	-11.8269	0	0	1.61	0
	6.3525	-12.6421	0	0	1.64	0
	6.36	-12.5537	0	0	1.68	0
	6.3675	-11.604	0	0	1.72	0
	6.375	-12.0234	0	0	1.76	0
	6.3825	-11.1112	0	0	1.78	0
	6.39	-12.0481	1	0	1.8	0
	6.3975	-12.3459	2	0	1.8	0
	6.405	-12.26	1	0	1.8	0
	6.4125	-11.2047	0	0	1.8	0
	6.42	-10.9649	1	0	1.83	0
	6.4275	-11.1955	0	0	1.82	0
	6.435	-11.9263	1	0	1.84	0
	6.4425	-10.8396	1	0	1.84	0
	6.45	-10.7296	0	0	1.86	0
	6.4575	-10.0867	1	0	1.87	0
	6.465	-10.612	1	0	1.91	0
	6.4725	-10.915	0	0	1.94	0
	6.48	-10.4249	1	0	1.94	0
	6.4875	-10.0842	1	0	1.94	0
	6.495	-10.4835	2	0	1.97	0
	6.5025	-10.6594	1	0	1.98	0
	6.51	-10.1759	0	0	1.97	0
	6.5175	-11.0201	2	0	1.98	0
	6.525	-9.32961	3	0	1.96	0
	6.5325	-9.48998	0	0	1.94	0
	6.54	-10.7354	0	0	1.96	0
	6.5475	-10.4182	2	0	1.97	0
	6.555	-10.2069	2	0	1.95	0
	6.5625	-10.7911	1	0	1.96	0
	6.57	-12.0684	3	0	1.95	0
	6.5775	-12.4868	2	0	1.95	0
	6.585	-11.1893	1	0	1.96	0
	6.5925	-12.6128	2	0	1.98	0
	6.6	-10.7201	3	0	1.99	0
	6.6075	-11.6935	2	0	2	0
	6.615	-10.8595	0	0	2.02	0
	6.6225	-11.2888	2	0	2.04	0
	6.63	-10.6592	3	0	2.05	0
	6.6375	-11.5043	1	0	2.06	0
	6.645	-10.9738	3	0	2.1	0
	6.6525	-11.3704	4	0	2.09	0
	6.66	-10.8746	2	0	2.07	0
	6.6675	-11.7256	2	0	2.07	0
	6.675	-11.1468	0	0	2.07	0
	6.6825	-11.9027	2	0	2.09	0
	6.69	-11.329	1	0	2.09	0
	6.6975	-11.2034	3	0	2.1	0
	6.705	-11.0024	2	0	2.09	0
	6.7125	-11.0289	2	0	2.1	0
	6.72	-10.9407	1	0	2.1	0
	6.7275	-11.3546	3	0	2.13	0
	6.735	-11.9012	2	0	2.12	0
	6.7425	61.9273	2	0	2.1	0
	6.75	-12.84	3	0	2.1	0
	6.7575	61.8745	1	0	2.09	0
	6.765	-12.6438	3	0	2.08	0
	6.7725	-12.2534	2	0	2.06	0
	6.78	-12.3196	1	0	2.04	0
	6.7875	-12.3729	1	0	2.05	0
	6.795	-12.9884	1	0	2.06	0
	6.8025	-12.5307	1	0	2.06	0
	6.81	-12.8057	1	0	2.08	0
	6.8175	-12.1341	1	0	2.09	0
	6.825	-12.474	2	0	2.12	0
	6.8325	-12.9417	2	0	2.12	0
	6.84	-12.5532	1	0	2.13	0
	6.8475	-12.8847	3	0	2.14	0
	6.855	61.2238	2	0	2.11	0
	6.8625	61.525	2	0	2.12	0
	6.87	-12.9682	3	0	2.13	0
	6.8775	61.295	2	0	2.13	0
	6.885	61.7357	0	0	2.15	0
	6.8925	61.5521	3	0	2.21	0
	6.9	60.5377	0	0	2.22	0
	6.9075	60.9885	0	0	2.27	0
	6.915	61.0791	2	0	2.3	0
	6.9225	60.5524	1	0	2.29	0
	6.93	60.0114	2	0	2.32	0
	6.9375	59.9644	4	0	2.34	0
	6.945	60.7656	2	0	2.36	0
	6.9525	60.2497	3	0	2.39	0
	6.96	61.1699	2	0	2.39	0
	6.9675	60.6934	0	0	2.39	0
	6.975	61.8019	3	0	2.44	0
	6.9825	61.5999	2	0	2.44	0
	6.99	-12.5155	3	0	2.46	0
	6.9975	-12.1504	1	0	2.46	0
	7.005	-12.9046	2	0	2.5	0
	7.0125	-12.3272	2	0	2.53	0
	7.02	60.7021	2	0	2.54	0
	7.0275	61.472	2	0	2.57	0
	7.035	-12.5811	3	0	2.58	0
	7.0425	61.9018	4	0	2.57	0
	7.05	-12.2204	2	0	2.58	0
	7.0575	61.2612	2	0	2.61	0
	7.065	60.0397	3	0	2.63	0
	7.0725	60.8562	2	0	2.63	0
	7.08	58.8505	2	0	2.63	0
	7.0875	-12.8612	3	0	2.65	0
	7.095	61.6019	3	0	2.63	0
	7.1025	60.0165	4	0	2.65	0
	7.11	59.1688	4	0	2.64	0
	7.1175	59.5133	4	0	2.63	0
	7.125	59.3453	2	0	2.65	0
	7.1325	61.0164	2	0	2.69	0
	7.14	60.6116	1	0	2.72	0
	7.1475	61.5358	2	0	2.75	0
	7.155	60.4748	1	0	2.76	0
	7.1625	59.913	3	0	2.78	0
	7.17	59.8463	0	0	2.79	0
	7.1775	59.3047	2	0	2.83	0
	7.185	59.9283	1	0	2.84	0
	7.1925	59.8873	3	0	2.87	0
	7.2	60.2249	1	0	2.89	0
	7.2075	58.9222	5	0	2.92	0
	7.215	59.6243	4	0	2.89	0
	7.2225	60.5991	0	0	2.88	0
	7.23	61.0553	1	0	2.92	0
	7.2375	60.7469	4	0	2.94	0
	7.245	60.8656	3	0	2.93	0
	7.2525	60.446	0	0	2.93	0
	7.26	59.7726	1	0	2.94	0
	7.2675	58.7807	0	0	2.95	0
	7.275	58.8228	1	0	2.96	0
	7.2825	59.1264	2	0	2.98	0
	7.29	60.0703	1	0	3	0
	7.2975	59.5421	0	0	3.02	0
	7.305	58.0832	3	0	3.03	0
	7.3125	58.6528	0	0	3.02	0
	7.32	58.4562	3	0	3.05	0
	7.3275	59.0297	3	0	3.05	0
	7.335	59.3395	3	0	3.04	0
	7.3425	58.4612	3	0	3.03	0
	7.35	57.6519	4	0	3.04	0
	7.3575	58.6905	4	0	3.05	0
	7.365	57.953	2	0	3.04	0
	7.3725	58.3543	3	0	3.04	0
	7.38	59.358	4	0	3.05	0
	7.3875	57.4928	5	0	3.03	0
	7.395	58.4366	2	0	3.01	0
	7.4025	58.5941	2	0	3.02	0
	7.41	59.3056	2	0	3.03	0
	7.4175	59.4348	2	0	3.03	0
	7.425	60.1242	2	0	3.02	0
	7.4325	59.6594	2	0	3.02	0
	7.44	59.2732	2	0	3.03	0
	7.4475	58.7968	2	0	3.03	0
	7.455	59.1849	3	0	3.06	0
	7.4625	59.9401	2	0	3.05	0
	7.47	60.1251	4	0	3.08	0
	7.4775	60.5798	2	0	3.06	0
	7.485	61.494	0	0	3.07	0
	7.4925	60.206	2	0	3.11	0
	7.5	60.4633	2	0	3.12	0
	7.5075	61.164	0	0	3.11	0
	7.515	61.6884	1	0	3.14	0
	7.5225	-12.9273	0	0	3.16	0
	7.53	60.8624	2	0	3.19	0
	7.5375	61.1007	2	0	3.22	0
	7.545	61.8611	1	0	3.24	0
	7.5525	61.0535	3	0	3.26	0
	7.56	60.1102	2	0	3.27	0
	7.5675	60.5684	4	0	3.3	0
	7.575	60.825	2	0	3.3	0
	7.5825	60.5549	3	0	3.29	0
	7.59	60.3116	2	0	3.27	0
	7.5975	58.9449	0	0	3.28	0
	7.605	59.2518	3	0	3.31	0
	7.6125	59.0742	3	0	3.28	0
	7.62	57.6153	3	0	3.26	0
	7.6275	58.1719	4	0	3.27	0
	7.635	57.6936	6	0	3.25	0
	7.6425	57.8242	4	0	3.21	0
	7.65	58.5481	5	0	3.19	0
	7.6575	57.1553	3	0	3.15	0
	7.665	58.4577	1	0	3.13	0
	7.6725	57.821	4	0	3.13	0
	7.68	57.7984	4	0	3.1	0
	7.6875	56.8694	6	0	3.1	0
	7.695	56.3828	5	0	3.06	0
	7.7025	56.2475	3	0	3.04	0
	7.71	55.7881	2	0	3.05	0
	7.7175	56.718	5	0	3.06	0
	7.725	56.8423	3	0	3.04	0
	7.7325	55.9887	4	0	3.02	0
	7.74	55.4492	3	0	2.99	0
	7.7475	56.5256	5	0	3	0
	7.755	56.8677	5	0	2.96	0
	7.7625	56.669	3	0	2.94	0
	7.77	56.5498	5	0	2.92	0
	7.7775	56.1948	3	0	2.89	0
	7.785	55.6299	2	0	2.9	0
	7.7925	56.2781	5	0	2.91	0
	7.8	56.0928	5	0	2.87	0
	7.8075	56.5658	4	0	2.85	0
	7.815	56.012	3	0	2.81	0
	7.8225	57.5179	2	0	2.81	0
	7.83	56.4111	4	0	2.82	0
	7.8375	57.3961	1	0	2.79	0
	7.845	56.1721	5	0	2.81	0
	7.8525	56.5989	3	0	2.77	0
	7.86	56.9283	3	0	2.76	0
	7.8675	56.7892	6	0	2.74	0
	7.875	56.3509	6	0	2.71	0
	7.8825	56.854	5	0	2.68	0
	7.89	56.9658	4	0	2.63	0
	7.8975	57.0272	3	0	2.62	0
	7.905	56.7721	3	0	2.61	0
	7.9125	55.791	4	0	2.59	0
	7.92	54.7082	4	0	2.58	0
	7.9275	54.9518	3	0	2.56	0
	7.935	54.8738	4	0	2.56	0
	7.9425	54.9021	5	0	2.54	0
	7.95	55.4429	4	0	2.51	0
	7.9575	54.845	2	0	2.5	0
	7.965	55.0316	3	0	2.51	0
	7.9725	55.3296	4	0	2.51	0
	7.98	55.9164	3	0	2.48	0
	7.9875	54.4584	3	0	2.49	0
	7.995	54.1452	3	0	2.48	0
	8.0025	55.0125	1	0	2.47	0
	8.01	53.9662	2	0	2.5	0
	8.0175	54.8435	1	0	2.5	0
	8.025	54.814	3	0	2.5	0
	8.0325	53.9279	4	0	2.49	0
	8.04	53.6004	3	0	2.47	0
	8.0475	54.9766	1	0	2.48	0
	8.055	55.0438	2	0	2.49	0
	8.0625	54.5951	3	0	2.5	0
	8.07	54.9818	3	0	2.5	0
	8.0775	54.3121	2	0	2.48	0
	8.085	54.3451	2	0	2.48	0
	8.0925	55.1309	4	0	2.46	0
	8.1	55.6359	5	0	2.46	0
	8.1075	53.7641	3	0	2.43	0
	8.115	54.7721	2	0	2.44	0
	8.1225	54.183	4	0	2.47	0
	8.13	54.6667	2	0	2.45	0
	8.1375	55.3334	3	0	2.46	0
	8.145	54.7173	3	0	2.47	0
	8.1525	54.8303	3	0	2.48	0
	8.16	54.2743	2	0	2.48	0
	8.1675	54.3981	1	0	2.48	0
	8.175	54.701	2	0	2.47	0
	8.1825	55.0345	3	0	2.48	0
	8.19	54.2191	2	0	2.47	0
	8.1975	53.9331	5	0	2.48	0
	8.205	54.987	2	0	2.46	0
	8.2125	55.1287	5	0	2.47	0
	8.22	55.2715	2	0	2.44	0
	8.2275	54.8039	3	0	2.48	0
	8.235	55.3884	4	0	2.49	0
	8.2425	55.4532	3	0	2.47	0
	8.25	55.1412	1	0	2.49	0
	8.2575	54.5194	3	0	2.5	0
	8.265	54.0622	3	0	2.49	0
	8.2725	53.5133	3	0	2.51	0
	8.28	53.7321	5	0	2.51	0
	8.2875	53.79	4	0	2.51	0
	8.295	53.2891	3	0	2.5	0
	8.3025	54.4261	4	0	2.5	0
	8.31	54.7407	5	0	2.47	0
	8.3175	55.1461	4	0	2.43	0
	8.325	53.8872	1	0	2.4	0
	8.3325	56.0263	1	0	2.43	0
	8.34	56.2095	3	0	2.46	0
	8.3475	56.4938	3	0	2.46	0
	8.355	56.3332	0	0	2.46	0
	8.3625	55.6531	1	0	2.48	0
	8.37	56.084	4	0	2.49	0
	8.3775	56.0828	2	0	2.46	0
	8.385	55.956	2	0	2.46	0
	8.3925	56.1794	2	0	2.48	0
	8.4	55.9919	1	0	2.5	0
	8.4075	56.8074	1	0	2.53	0
	8.415	56.6703	1	0	2.56	0
	8.4225	56.5484	1	0	2.6	0
	8.43	56.0847	4	0	2.63	0
	8.4375	58.0571	2	0	2.63	0
	8.445	57.2983	3	0	2.63	0
	8.4525	57.9119	4	0	2.64	0
	8.46	58.343	3	0	2.6	0
	8.4675	56.2575	3	0	2.63	0
	8.475	56.2762	1	0	2.65	0
	8.4825	56.0345	1	0	2.65	0
	8.49	56.1391	4	0	2.66	0
	8.4975	56.7525	1	0	2.65	0
	8.505	56.5444	3	0	2.69	0
	8.5125	55.8497	1	0	2.72	0
	8.52	56.538	2	0	2.74	0
	8.5275	57.5444	4	0	2.75	0
	8.535	57.5561	3	0	2.74	0
	8.5425	57.3489	1	0	2.73	0
	8.55	56.4338	3	0	2.77	0
	8.5575	57.2974	0	0	2.79	0
	8.565	57.1256	3	0	2.83	0
	8.5725	56.5682	3	0	2.83	0
	8.58	57.2783	1	0	2.83	0
	8.5875	57.7605	3	0	2.85	0
	8.595	57.7963	1	0	2.85	0
	8.6025	57.7913	2	0	2.89	0
	8.61	57.3141	1	0	2.9	0
	8.6175	57.1388	3	0	2.93	0
	8.625	57.8973	3	0	2.95	0
	8.6325	57.8568	0	0	2.94	0
	8.64	57.8412	3	0	2.96	0
	8.6475	57.3028	2	0	2.96	0
	8.655	57.6885	1	0	2.96	0
	8.6625	56.8146	3	0	2.99	0
	8.67	57.1254	2	0	3.03	0
	8.6775	56.9249	3	0	3.03	0
	8.685	57.5111	2	0	3.02	0
	8.6925	57.9287	2	0	3.04	0
	8.7	57.5942	3	0	3.05	0
	8.7075	57.7512	3	0	3.06	0
	8.715	57.8336	3	0	3.07	0
	8.7225	57.155	1	0	3.06	0
	8.73	57.3822	4	0	3.08	0
	8.7375	56.9059	2	0	3.06	0
	8.745	56.6854	2	0	3.07	0
	8.7525	57.7683	4	0	3.07	0
	8.76	57.0868	2	0	3.05	0
	8.7675	57.0119	1	0	3.06	0
	8.775	56.5499	2	0	3.09	0
	8.7825	55.9211	2	0	3.11	0
	8.79	56.0032	4	0	3.11	0
	8.7975	55.485	2	0	3.11	0
	8.805	55.632	3	0	3.14	0
	8.8125	55.6466	3	0	3.13	0
	8.82	56.4876	1	0	3.12	0
	8.8275	56.2369	2	0	3.14	0
	8.835	55.6891	0	0	3.15	0
	8.8425	55.1607	4	0	3.19	0
	8.85	55.1853	2	0	3.22	0
	8.8575	56.4163	4	0	3.27	0
	8.865	55.6604	5	0	3.27	0
	8.8725	56.1033	2	0	3.22	0
	8.88	56.2242	3	0	3.24	0
	8.8875	55.9865	4	0	3.26	0
	8.895	55.5211	4	0	3.26	0
	8.9025	54.8455	3	0	3.26	0
	8.91	55.1054	2	0	3.27	0
	8.9175	56.2426	0	0	3.29	0
	8.925	55.9923	3	0	3.34	0
	8.9325	55.3272	2	0	3.36	0
	8.94	55.0323	3	0	3.4	0
	8.9475	55.711	3	0	3.39	0
	8.955	55.3797	3	0	3.4	0
	8.9625	54.8836	2	0	3.4	0
	8.97	55.6234	6	0	3.41	0
	8.9775	54.5988	4	0	3.36	0
	8.985	55.4267	2	0	3.37	0
	8.9925	55.6086	5	0	3.39	0
	9	56.1229	2	0	3.36	0
	9.0075	56.6978	2	0	3.39	0
	9.015	56.3947	5	0	3.39	0
	9.0225	56.1595	3	0	3.39	0
	9.03	55.7218	5	0	3.37	0
	9.0375	56.196	3	0	3.36	0
	9.045	56.8709	3	0	3.38	0
	9.0525	56.0983	1	0	3.38	0
	9.06	56.1402	1	0	3.38	0
	9.0675	56.2235	1	0	3.42	0
	9.075	56.5134	4	0	3.44	0
	9.0825	55.4328	4	0	3.43	0
	9.09	54.844	3	0	3.44	0
	9.0975	55.0038	3	0	3.45	0
	9.105	55.3866	2	0	3.47	0
	9.1125	54.8451	2	0	3.52	0
	9.12	56.2517	1	0	3.55	0
	9.1275	56.3254	2	0	3.6	0
	9.135	56.5159	4	0	3.63	0
	9.1425	55.5173	4	0	3.65	0
	9.15	56.5076	4	0	3.68	0
	9.1575	54.8187	4	0	3.66	0
	9.165	54.8872	5	0	3.66	0
	9.1725	54.3346	4	0	3.65	0
	9.18	53.5911	4	0	3.64	0
	9.1875	55.4132	2	0	3.66	0
	9.195	54.7426	4	0	3.68	0
	9.2025	54.7218	0	0	3.69	0
	9.21	54.5965	6	0	3.75	0
	9.2175	54.2854	5	0	3.71	0
	9.225	54.0283	1	0	3.7	0
	9.2325	53.8655	2	0	3.72	0
	9.24	52.8271	3	0	3.74	0
	9.2475	53.1528	5	0	3.75	0
	9.255	52.9575	6	0	3.75	0
	9.2625	53.1657	3	0	3.75	0
	9.27	54.5597	3	0	3.75	0
	9.2775	54.217	3	0	3.76	0
	9.285	54.6457	2	0	3.73	0
	9.2925	54.0514	5	0	3.75	0
	9.3	54.5328	5	0	3.72	0
	9.3075	55.3306	4	0	3.7	0
	9.315	54.7771	3	0	3.68	0
	9.3225	54.8849	3	0	3.69	0
	9.33	54.2605	3	0	3.71	0
	9.3375	54.6599	3	0	3.73	0
	9.345	54.1743	5	0	3.72	0
	9.3525	52.8671	3	0	3.7	0
	9.36	53.6362	4	0	3.69	0
	9.3675	53.9844	5	0	3.7	0
	9.375	53.2129	2	0	3.71	0
	9.3825	54.4686	2	0	3.72	0
	9.39	53.7172	3	0	3.75	0
	9.3975	55.0507	2	0	3.75	0
	9.405	54.4185	4	0	3.76	0
	9.4125	54.529	7	0	3.76	0
	9.42	54.1074	2	0	3.74	0
	9.4275	54.0626	2	0	3.75	0
	9.435	53.9489	4	0	3.76	0
	9.4425	53.8412	3	0	3.76	0
	9.45	53.7017	4	0	3.82	0
	9.4575	53.9351	4	0	3.8	0
	9.465	52.9923	2	0	3.8	0
	9.4725	53.1667	3	0	3.81	0
	9.48	53.7754	2	0	3.79	0
	9.4875	53.3388	3	0	3.81	0
	9.495	54.7396	2	0	3.82	0
	9.5025	55.9989	2	0	3.85	0
	9.51	53.3396	3	0	3.86	0
	9.5175	53.2111	4	0	3.88	0
	9.525	53.8997	4	0	3.85	0
	9.5325	54.3142	2	0	3.84	0
	9.54	52.4653	4	0	3.85	0
	9.5475	53.6223	5	0	3.86	0
	9.555	55.714	2	0	3.85	0
	9.5625	54.1784	2	0	3.87	0
	9.57	54.7264	3	0	3.9	0
	9.5775	54.6005	3	0	3.91	0
	9.585	53.3799	4	0	3.9	0
	9.5925	53.1279	7	0	3.88	0
	9.6	51.0015	7	0	3.82	0
	9.6075	49.7906	4	0	3.78	0
	9.615	49.7851	0	0	3.78	0
	9.6225	49.8022	4	0	3.79	0
	9.63	50.2865	5	0	3.79	0
	9.6375	50.9901	4	0	3.76	0
	9.645	49.4577	4	0	3.75	0
	9.6525	50.3492	4	0	3.73	0
	9.66	50.2923	4	0	3.73	0
	9.6675	49.2767	5	0	3.73	0
	9.675	50.5532	5	0	3.69	0
	9.6825	51.8916	6	0	3.68	0
	9.69	49.7036	2	0	3.65	0
	9.6975	49.576	4	0	3.69	0
	9.705	50.849	3	0	3.67	0
	9.7125	51.151	3	0	3.72	0
	9.72	50.3754	1	0	3.72	0
	9.7275	50.6642	5	0	3.76	0
	9.735	49.9191	4	0	3.73	0
	9.7425	50.0723	2	0	3.71	0
	9.75	49.1907	5	0	3.73	0
	9.7575	50.7135	2	0	3.72	0
	9.765	49.9205	5	0	3.73	0
	9.7725	49.9686	1	0	3.71	0
	9.78	50.4346	4	0	3.72	0
	9.7875	50.621	5	0	3.72	0
	9.795	50.0597	3	0	3.69	0
	9.8025	50.2539	1	0	3.69	0
	9.81	49.2784	5	0	3.7	0
	9.8175	49.4645	3	0	3.71	0
	9.825	46.333	3	0	3.7	0
	9.8325	43.8116	5	0	3.69	0
	9.84	44.2767	4	0	3.67	0
	9.8475	44.2624	5	0	3.67	0
	9.855	41.8008	7	0	3.68	0
	9.8625	41.9325	5	0	3.65	0
	9.87	40.7425	6	0	3.63	0
	9.8775	41.1302	5	0	3.59	0
	9.885	41.9248	6	0	3.57	0
	9.8925	43.2317	7	0	3.56	0
	9.9	44.3471	2	0	3.51	0
	9.9075	43.7073	4	0	3.51	0
	9.915	43.7134	4	0	3.49	0
	9.9225	42.2855	3	0	3.49	0
	9.93	43.408	6	0	3.5	0
	9.9375	44.9358	4	0	3.49	0
	9.945	45.5222	5	0	3.49	0
	9.9525	45.5795	6	0	3.47	0
	9.96	45.794	2	0	3.44	0
	9.9675	45.3043	4	0	3.45	0
	9.975	46.8874	3	0	3.44	0
	9.9825	44.1022	4	0	3.46	0
	9.99	44.4693	4	0	3.45	0
	9.9975	43.8942	5	0	3.44	0
	10.005	42.242	6	0	3.42	0
	10.0125	42.9578	3	0	3.4	0
	10.02	41.4067	4	0	3.41	0
	10.0275	39.8376	0	0	3.41	0
	10.035	39.8279	4	0	3.45	0
	10.0425	38.5981	2	0	3.45	0
	10.05	40.9503	3	0	3.47	0
	10.0575	42.645	2	0	3.45	0
	10.065	43.5762	4	0	3.45	0
	10.0725	46.4553	5	0	3.44	0
	10.08	47.7598	5	0	3.4	0
	10.0875	47.4055	2	0	3.37	0
	10.095	48.0098	3	0	3.38	0
	10.1025	46.9124	2	0	3.37	0
	10.11	49.9428	5	0	3.39	0
	10.1175	50.5301	6	0	3.39	0
	10.125	50.787	3	0	3.36	0
	10.1325	51.1282	5	0	3.37	0
	10.14	49.0345	3	0	3.36	0
	10.1475	49.8694	3	0	3.34	0
	10.155	50.5469	4	0	3.34	0
	10.1625	49.9631	5	0	3.33	0
	10.17	52.7836	3	0	3.31	0
	10.1775	50.9793	3	0	3.31	0
	10.185	49.0361	4	0	3.31	0
	10.1925	49.5554	9	0	3.29	0
	10.2	47.3386	2	0	3.22	0
	10.2075	46.4979	4	0	3.22	0
	10.215	45.8982	3	0	3.21	0
	10.2225	46.1264	1	0	3.21	0
	10.23	44.1457	4	0	3.25	0
	10.2375	42.7656	4	0	3.25	0
	10.245	43.1107	5	0	3.25	0
	10.2525	43.4228	3	0	3.22	0
	10.26	42.9293	5	0	3.23	0
	10.2675	42.4427	1	0	3.23	0
	10.275	42.4349	3	0	3.28	0
	10.2825	42.5518	3	0	3.28	0
	10.29	42.3657	5	0	3.31	0
	10.2975	40.8504	4	0	3.29	0
	10.305	40.9587	4	0	3.3	0
	10.3125	41.1011	5	0	3.29	0
	10.32	39.5056	4	0	3.26	0
	10.3275	38.9135	2	0	3.25	0
	10.335	39.0613	2	0	3.27	0
	10.3425	43.1477	1	0	3.3	0
	10.35	38.7291	3	0	3.34	0
	10.3575	40.0623	4	0	3.33	0
	10.365	38.2032	1	0	3.33	0
	10.3725	38.6541	4	0	3.36	0
	10.38	39.6018	2	0	3.37	0
	10.3875	38.8009	3	0	3.39	0
	10.395	43.5427	2	0	3.41	0
	10.4025	41.0396	4	0	3.44	0
	10.41	41.3186	4	0	3.44	0
	10.4175	38.1088	1	0	3.45	0
	10.425	38.4986	4	0	3.48	0
	10.4325	39.0279	3	0	3.48	0
	10.44	38.1038	6	0	3.49	0
	10.4475	35.6718	2	0	3.49	0
	10.455	39.0888	8	0	3.52	0
	10.4625	39.2997	3	0	3.49	0
	10.47	41.3965	5	0	3.52	0
	10.4775	40.1608	2	0	3.49	0
	10.485	40.8262	2	0	3.48	0
	10.4925	39.1531	4	0	3.51	0
	10.5	40.7388	4	0	3.51	0
	10.5075	41.4369	3	0	3.51	0
	10.515	43.5432	3	0	3.51	0
	10.5225	39.7723	2	0	3.52	0
	10.53	42.8794	4	0	3.54	0
	10.5375	44.1658	2	0	3.53	0
	10.545	43.9142	3	0	3.53	0
	10.5525	41.2548	2	0	3.52	0
	10.56	40.5247	6	0	3.53	0
	10.5675	41.3356	2	0	3.53	0
	10.575	43.4581	2	0	3.53	0
	10.5825	40.4527	3	0	3.53	0
	10.59	40.6947	4	0	3.53	0
	10.5975	41.8182	6	0	3.53	0
	10.605	40.3999	4	0	3.51	0
	10.6125	43.7427	3	0	3.47	0
	10.62	42.6928	2	0	3.47	0
	10.6275	42.8604	3	0	3.52	0
	10.635	40.0377	5	0	3.52	0
	10.6425	43.5787	2	0	3.48	0
	10.65	39.4751	2	0	3.49	0
	10.6575	39.9576	2	0	3.52	0
	10.665	39.479	4	0	3.54	0
	10.6725	43.2159	4	0	3.53	0
	10.68	43.8676	5	0	3.53	0
	10.6875	43.9349	4	0	3.53	0
	10.695	45.7341	3	0	3.57	0
	10.7025	46.7046	3	0	3.6	0
	10.71	48.2222	3	0	3.6	0
	10.7175	50.3886	3	0	3.61	0
	10.725	50.354	5	0	3.6	0
	10.7325	52.0635	3	0	3.6	0
	10.74	52.6086	3	0	3.65	0
	10.7475	53.6616	3	0	3.64	0
	10.755	55.2069	4	0	3.65	0
	10.7625	55.9065	4	0	3.63	0
	10.77	55.4782	4	0	3.63	0
	10.7775	55.4452	4	0	3.62	0
	10.785	53.2267	4	0	3.63	0
	10.7925	54.171	4	0	3.62	0
	10.8	53.3573	1	0	3.61	0
	10.8075	54.6912	2	0	3.64	0
	10.815	53.9671	3	0	3.64	0
	10.8225	53.9264	1	0	3.63	0
	10.83	54.2102	2	0	3.66	0
	10.8375	54.5252	3	0	3.66	0
	10.845	55.1643	2	0	3.66	0
	10.8525	55.0237	4	0	3.65	0
	10.86	55.0355	5	0	3.61	0
	10.8675	55.714	3	0	3.61	0
	10.875	55.4435	4	0	3.61	0
	10.8825	54.2251	4	0	3.61	0
	10.89	53.824	1	0	3.6	0
	10.8975	54.1132	3	0	3.62	0
	10.905	53.9097	3	0	3.63	0
	10.9125	54.4125	3	0	3.64	0
	10.92	54.9079	3	0	3.65	0
	10.9275	54.9452	3	0	3.68	0
	10.935	54.537	2	0	3.7	0
	10.9425	53.3475	2	0	3.72	0
	10.95	53.067	2	0	3.76	0
	10.9575	53.503	3	0	3.78	0
	10.965	54.1423	3	0	3.78	0
	10.9725	54.7839	5	0	3.79	0
	10.98	53.3616	4	0	3.77	0
	10.9875	51.5274	4	0	3.76	0
	10.995	53.5223	2	0	3.77	0
	11.0025	52.0712	4	0	3.81	0
	11.01	53.1082	5	0	3.81	0
	11.0175	53.44	6	0	3.81	0
	11.025	53.3507	3	0	3.8	0
	11.0325	52.8158	6	0	3.84	0
	11.04	52.5972	3	0	3.82	0
	11.0475	53.6612	5	0	3.84	0
	11.055	54.7261	3	0	3.83	0
	11.0625	53.5543	2	0	3.84	0
	11.07	53.3697	3	0	3.87	0
	11.0775	49.9718	4	0	3.9	0
	11.085	49.1073	5	0	3.93	0
	11.0925	49.1887	5	0	3.93	0
	11.1	49.8451	2	0	3.92	0
	11.1075	50.1083	4	0	3.93	0
	11.115	50.8432	4	0	3.91	0
	11.1225	49.3662	5	0	3.88	0
	11.13	49.1326	4	0	3.87	0
	11.1375	47.388	5	0	3.86	0
	11.145	47.3212	5	0	3.83	0
	11.1525	45.0376	4	0	3.8	0
	11.16	43.7441	5	0	3.8	0
	11.1675	44.6051	4	0	3.8	0
	11.175	43.3917	4	0	3.8	0
	11.1825	44.5612	4	0	3.8	0
	11.19	41.3863	6	0	3.81	0
	11.1975	40.7564	5	0	3.81	0
	11.205	41.8662	5	0	3.81	0
	11.2125	42.2852	6	0	3.78	0
	11.22	40.0469	2	0	3.72	0
	11.2275	39.4723	1	0	3.72	0
	11.235	39.9516	5	0	3.72	0
	11.2425	38.2428	4	0	3.7	0
	11.25	38.3227	4	0	3.71	0
	11.2575	39.8483	3	0	3.7	0
	11.265	39.1407	4	0	3.69	0
	11.2725	38.8412	4	0	3.68	0
	11.28	43.1967	3	0	3.67	0
	11.2875	43.0708	2	0	3.67	0
	11.295	43.1266	2	0	3.67	0
	11.3025	43.4601	3	0	3.69	0
	11.31	41.0992	6	0	3.69	0
	11.3175	41.2711	2	0	3.67	0
	11.325	40.8153	2	0	3.68	0
	11.3325	38.4054	3	0	3.69	0
	11.34	38.7458	4	0	3.68	0
	11.3475	39.3725	4	0	3.67	0
	11.355	37.9263	0	0	3.67	0
	11.3625	42.345	3	0	3.7	0
	11.37	40.8185	7	0	3.72	0
	11.3775	40.9384	3	0	3.68	0
	11.385	40.7751	1	0	3.67	0
	11.3925	40.4747	3	0	3.68	0
	11.4	41.3432	5	0	3.73	0
	11.4075	40.642	4	0	3.72	0
	11.415	40.6809	3	0	3.73	0
	11.4225	38.9941	4	0	3.75	0
	11.43	38.8533	5	0	3.77	0
	11.4375	37.7116	8	0	3.76	0
	11.445	39.5937	6	0	3.74	0
	11.4525	41.2564	3	0	3.72	0
	11.46	42.5548	4	0	3.72	0
	11.4675	42.9888	2	0	3.72	0
	11.475	41.0903	5	0	3.72	0
	11.4825	39.5783	8	0	3.7	0
	11.49	39.1812	2	0	3.66	0
	11.4975	40.075	4	0	3.67	0
	11.505	41.7061	2	0	3.67	0
	11.5125	41.3855	4	0	3.69	0
	11.52	38.3236	3	0	3.71	0
	11.5275	41.5315	5	0	3.73	0
	11.535	40.4009	3	0	3.72	0
	11.5425	41.419	3	0	3.71	0
	11.55	41.7398	4	0	3.74	0
	11.5575	42.3693	2	0	3.74	0
	11.565	38.4122	2	0	3.74	0
	11.5725	42.5652	4	0	3.78	0
	11.58	42.1688	2	0	3.77	0
	11.5875	38.6313	3	0	3.81	0
	11.595	38.3877	1	0	3.82	0
	11.6025	43.1062	0	0	3.87	0
	11.61	41.755	5	0	3.92	0
	11.6175	41.056	3	0	3.91	0
	11.625	38.4772	4	0	3.93	0
	11.6325	36.2	3	0	3.97	0
	11.64	32.2104	3	0	3.98	0
	11.6475	32.4856	4	0	4.02	0
	11.655	31.4379	4	0	4.04	0
	11.6625	31.1658	4	0	4.06	0
	11.67	32.0827	6	0	4.08	0
	11.6775	32.3077	5	0	4.07	0
	11.685	32.5022	4	0	4.06	0
	11.6925	30.1214	6	0	4.05	0
	11.7	29.9389	4	0	4.01	0
	11.7075	30.3243	3	0	4	0
	11.715	32.0511	4	0	4.03	0
	11.7225	31.8129	3	0	4.02	0
	11.73	32.603	3	0	4.03	0
	11.7375	33.7299	5	0	4.02	0
	11.745	32.2705	6	0	4.02	0
	11.7525	31.4336	4	0	3.99	0
	11.76	31.6325	5	0	3.96	0
	11.7675	31.2022	5	0	3.96	0
	11.775	34.5808	7	0	3.93	0
	11.7825	35.0373	4	0	3.89	0
	11.79	37.1332	5	0	3.9	0
	11.7975	38.8275	4	0	3.92	0
	11.805	36.684	4	0	3.9	0
	11.8125	36.8823	5	0	3.89	0
	11.82	38.3267	6	0	3.89	0
	11.8275	36.0406	7	0	3.85	0
	11.835	33.9705	5	0	3.8	0
	11.8425	35.2263	4	0	3.81	0
	11.85	38.5205	3	0	3.83	0
	11.8575	38.2969	2	0	3.83	0
	11.865	43.5417	1	0	3.86	0
	11.8725	41.9191	4	0	3.85	0
	11.88	44.0288	3	0	3.85	0
	11.8875	43.3617	2	0	3.84	0
	11.895	39.6721	2	0	3.84	0
	11.9025	43.499	4	0	3.9	0
	11.91	42.2404	5	0	3.92	0
	11.9175	42.0891	4	0	3.93	0
	11.925	42.2633	4	0	3.91	0
	11.9325	41.7277	5	0	3.9	0
	11.94	41.9449	6	0	3.9	0
	11.9475	40.2206	5	0	3.86	0
	11.955	41.4978	2	0	3.86	0
	11.9625	44.2563	0	0	3.84	0
	11.97	39.3756	2	0	3.87	0
	11.9775	39.1552	1	0	3.86	0
	11.985	43.2152	3	0	3.89	0
	11.9925	43.3174	5	0	3.9	0
	12	40.8876	3	0	3.87	0
	12.0075	41.0318	2	0	3.85	0
	12.015	40.4949	3	0	3.88	0
	12.0225	43.3794	3	0	3.86	0
	12.03	43.6881	3	0	3.87	0
	12.0375	40.0034	2	0	3.86	0
	12.045	41.899	4	0	3.89	0
	12.0525	43.8885	3	0	3.87	0
	12.06	43.0719	4	0	3.91	0
	12.0675	43.3804	3	0	3.89	0
	12.075	41.1648	3	0	3.88	0
	12.0825	40.9878	2	0	3.88	0
	12.09	40.1978	3	0	3.9	0
	12.0975	42.9251	4	0	3.92	0
	12.105	42.6144	3	0	3.89	0
	12.1125	42.3116	5	0	3.91	0
	12.12	42.6786	3	0	3.89	0
	12.1275	40.9602	2	0	3.91	0
	12.135	40.0562	2	0	3.9	0
	12.1425	43.6343	8	0	3.92	0
	12.15	43.5352	4	0	3.88	0
	12.1575	41.4595	5	0	3.88	0
	12.165	43.5885	5	0	3.84	0
	12.1725	46.0617	6	0	3.85	0
	12.18	48.318	4	0	3.85	0
	12.1875	47.7873	6	0	3.87	0
	12.195	48.738	4	0	3.85	0
	12.2025	48.3748	3	0	3.85	0
	12.21	47.5061	4	0	3.87	0
	12.2175	46.9454	2	0	3.88	0
	12.225	47.3521	3	0	3.91	0
	12.2325	48.9966	4	0	3.9	0
	12.24	49.8386	3	0	3.89	0
	12.2475	48.8724	4	0	3.88	0
	12.255	47.4424	4	0	3.87	0
	12.2625	45.3052	6	0	3.85	0
	12.27	46.444	5	0	3.82	0
	12.2775	44.9847	4	0	3.8	0
	12.285	42.7215	2	0	3.76	0
	12.2925	39.8663	6	0	3.76	0
	12.3	41.1052	4	0	3.71	0
	12.3075	42.3847	2	0	3.69	0
	12.315	40.7779	6	0	3.7	0
	12.3225	38.2398	3	0	3.67	0
	12.33	40.1153	6	0	3.7	0
	12.3375	39.1013	4	0	3.7	0
	12.345	39.0331	6	0	3.68	0
	12.3525	38.2305	5	0	3.64	0
	12.36	39.1151	4	0	3.63	0
	12.3675	39.1343	5	0	3.61	0
	12.375	39.346	8	0	3.6	0
	12.3825	38.3486	4	0	3.55	0
	12.39	37.2788	7	0	3.53	0
	12.3975	37.8502	6	0	3.51	0
	12.405	35.4198	6	0	3.48	0
	12.4125	33.6001	6	0	3.45	0
	12.42	33.6577	5	0	3.44	0
	12.4275	33.996	4	0	3.41	0
	12.435	32.3778	3	0	3.39	0
	12.4425	31.5634	2	0	3.38	0
	12.45	32.8162	3	0	3.39	0
	12.4575	31.1747	6	0	3.37	0
	12.465	31.9205	3	0	3.33	0
	12.4725	32.2274	4	0	3.33	0
	12.48	32.0918	2	0	3.32	0
	12.4875	30.8877	5	0	3.31	0
	12.495	33.3987	3	0	3.29	0
	12.5025	32.3181	1	0	3.28	0
	12.51	33.182	5	0	3.31	0
	12.5175	35.2076	2	0	3.32	0
	12.525	32.9051	3	0	3.32	0
	12.5325	30.2218	5	0	3.33	0
	12.54	30.917	7	0	3.33	0
	12.5475	33.1963	2	0	3.28	0
	12.555	32.7847	3	0	3.3	0
	12.5625	31.8448	5	0	3.28	0
	12.57	30.0682	2	0	3.28	0
	12.5775	28.0017	2	0	3.3	0
	12.585	27.4074	6	0	3.31	0
	12.5925	29.0829	6	0	3.29	0
	12.6	28.9468	3	0	3.26	0
	12.6075	30.5265	5	0	3.25	0
	12.615	28.0752	0	0	3.23	0
	12.6225	25.8383	4	0	3.27	0
	12.63	28.6721	2	0	3.25	0
	12.6375	28.1179	2	0	3.27	0
	12.645	24.7805	8	0	3.28	0
	12.6525	26.1038	6	0	3.24	0
	12.66	30.4777	6	0	3.24	0
	12.6675	33.099	2	0	3.22	0
	12.675	34.3382	3	0	3.24	0
	12.6825	37.1955	5	0	3.27	0
	12.69	36.5178	2	0	3.26	0
	12.6975	38.4684	5	0	3.26	0
	12.705	38.4242	0	0	3.24	0
	12.7125	36.2063	3	0	3.26	0
	12.72	37.2484	1	0	3.28	0
	12.7275	36.9668	4	0	3.33	0
	12.735	37.6763	4	0	3.29	0
	12.7425	38.4094	2	0	3.29	0
	12.75	39.1152	1	0	3.32	0
	12.7575	40.4433	5	0	3.32	0
	12.765	39.7288	1	0	3.31	0
	12.7725	38.0412	4	0	3.38	0
	12.78	39.1794	2	0	3.38	0
	12.7875	39.8764	5	0	3.4	0
	12.795	40.4173	2	0	3.37	0
	12.8025	41.8601	7	0	3.4	0
	12.81	44.5401	2	0	3.39	0
	12.8175	44.0249	2	0	3.43	0
	12.825	44.6743	3	0	3.42	0
	12.8325	42.0657	4	0	3.44	0
	12.84	39.9276	5	0	3.42	0
	12.8475	43.5321	1	0	3.4	0
	12.855	40.6363	5	0	3.4	0
	12.8625	40.0468	3	0	3.37	0
	12.87	38.5256	5	0	3.38	0
	12.8775	41.346	1	0	3.35	0
	12.885	42.3718	4	0	3.39	0
	12.8925	39.3614	4	0	3.38	0
	12.9	38.1438	4	0	3.35	0
	12.9075	40.8209	1	0	3.34	0
	12.915	41.8339	6	0	3.35	0
	12.9225	41.6165	6	0	3.33	0
	12.93	40.921	6	0	3.3	0
	12.9375	40.41	4	0	3.29	0
	12.945	41.0364	4	0	3.29	0
	12.9525	42.8254	5	0	3.28	0
	12.96	43.3303	5	0	3.27	0
	12.9675	41.9858	5	0	3.26	0
	12.975	44.4349	2	0	3.22	0
	12.9825	43.7612	3	0	3.24	0
	12.99	41.6194	2	0	3.25	0
	12.9975	45.184	3	0	3.26	0
	13.005	45.2303	2	0	3.27	0
	13.0125	43.1122	3	0	3.25	0
	13.02	43.0083	3	0	3.23	0
	13.0275	43.1406	0	0	3.23	0
	13.035	41.8625	2	0	3.28	0
	13.0425	46.2766	1	0	3.29	0
	13.05	46.1103	2	0	3.32	0
	13.0575	45.8164	3	0	3.33	0
	13.065	44.1456	3	0	3.33	0
	13.0725	43.7064	6	0	3.34	0
	13.08	43.1165	6	0	3.29	0
	13.0875	44.7662	2	0	3.26	0
	13.095	43.6118	2	0	3.27	0
	13.1025	43.8583	4	0	3.29	0
	13.11	43.5686	2	0	3.32	0
	13.1175	43.4323	4	0	3.34	0
	13.125	44.3441	3	0	3.32	0
	13.1325	43.318	2	0	3.34	0
	13.14	45.3105	5	0	3.34	0
	13.1475	42.2335	3	0	3.32	0
	13.155	40.2677	3	0	3.35	0
	13.1625	37.1855	5	0	3.35	0
	13.17	37.0328	2	0	3.32	0
	13.1775	41.0305	2	0	3.31	0
	13.185	43.9482	2	0	3.33	0
	13.1925	45.7775	3	0	3.34	0
	13.2	45.4532	1	0	3.33	0
	13.2075	45.3243	2	0	3.34	0
	13.215	45.8563	3	0	3.36	0
	13.2225	41.13	3	0	3.35	0
	13.23	40.4132	1	0	3.35	0
	13.2375	41.7617	3	0	3.35	0
	13.245	41.3987	2	0	3.34	0
	13.2525	42.0467	4	0	3.39	0
	13.26	42.9206	6	0	3.42	0
	13.2675	43.0464	2	0	3.42	0
	13.275	45.2918	4	0	3.44	0
	13.2825	40.1329	5	0	3.41	0
	13.29	41.1006	2	0	3.43	0
	13.2975	41.9651	4	0	3.47	0
	13.305	41.1538	1	0	3.47	0
	13.3125	41.8719	5	0	3.51	0
	13.32	43.8402	4	0	3.51	0
	13.3275	44.2689	3	0	3.51	0
	13.335	39.9665	4	0	3.51	0
	13.3425	41.9828	3	0	3.55	0
	13.35	41.452	2	0	3.58	0
	13.3575	45.2033	3	0	3.6	0
	13.365	42.2752	4	0	3.61	0
	13.3725	44.7265	2	0	3.62	0
	13.38	41.0864	4	0	3.65	0
	13.3875	41.0338	3	0	3.64	0
	13.395	42.1367	4	0	3.66	0
	13.4025	45.0547	6	0	3.67	0
	13.41	43.9367	4	0	3.65	0
	13.4175	43.2087	4	0	3.66	0
	13.425	44.1588	6	0	3.66	0
	13.4325	43.6838	4	0	3.63	0
	13.44	45.5103	2	0	3.64	0
	13.4475	43.6604	3	0	3.68	0
	13.455	44.9977	2	0	3.7	0
	13.4625	45.6166	5	0	3.74	0
	13.47	46.2937	6	0	3.74	0
	13.4775	46.4896	0	0	3.74	0
	13.485	46.8009	4	0	3.77	0
	13.4925	45.3598	5	0	3.74	0
	13.5	45.516	1	0	3.73	0
	13.5075	45.3449	4	0	3.75	0
	13.515	44.991	8	0	3.74	0
	13.5225	45.038	4	0	3.7	0
	13.53	43.4827	4	0	3.71	0
	13.5375	43.0406	2	0	3.71	0
	13.545	42.711	5	0	3.75	0
	13.5525	44.0944	6	0	3.73	0
	13.56	43.5948	6	0	3.73	0
	13.5675	40.0018	1	0	3.7	0
	13.575	42.414	5	0	3.74	0
	13.5825	44.8762	2	0	3.73	0
	13.59	41.5342	3	0	3.74	0
	13.5975	40.0763	1	0	3.77	0
	13.605	39.3065	2	0	3.8	0
	13.6125	43.381	4	0	3.82	0
	13.62	42.6535	2	0	3.82	0
	13.6275	41.6194	5	0	3.85	0
	13.635	42.679	3	0	3.86	0
	13.6425	42.8599	1	0	3.85	0
	13.65	40.1078	3	0	3.88	0
	13.6575	41.0307	2	0	3.89	0
	13.665	39.2744	4	0	3.93	0
	13.6725	40.1403	3	0	3.92	0
	13.68	40.4383	5	0	3.94	0
	13.6875	38.9879	4	0	3.95	0
	13.695	39.2101	3	0	3.98	0
	13.7025	39.1296	4	0	3.99	0
	13.71	37.3981	4	0	3.99	0
	13.7175	34.7071	1	0	3.99	0
	13.725	35.4265	4	0	4.03	0
	13.7325	34.6802	4	0	4.06	0
	13.74	32.3311	3	0	4.05	0
	13.7475	29.294	4	0	4.07	0
	13.755	33.6358	0	0	4.08	0
	13.7625	37.7573	1	0	4.13	0
	13.77	35.6265	3	0	4.15	0
	13.7775	36.429	5	0	4.15	0
	13.785	35.5499	3	0	4.13	0
	13.7925	36.096	4	0	4.17	0
	13.8	36.4757	3	0	4.17	0
	13.8075	37.0178	3	0	4.15	0
	13.815	36.7864	4	0	4.14	0
	13.8225	37.2724	1	0	4.14	0
	13.83	38.0622	3	0	4.15	0
	13.8375	37.0427	3	0	4.14	0
	13.845	36.4016	4	0	4.12	0
	13.8525	37.3732	7	0	4.12	0
	13.86	40.0167	4	0	4.07	0
	13.8675	40.0226	2	0	4.1	0
	13.875	38.3638	5	0	4.13	0
	13.8825	40.2032	2	0	4.11	0
	13.89	39.5967	3	0	4.13	0
	13.8975	39.0338	6	0	4.15	0
	13.905	35.5975	3	0	4.11	0
	13.9125	33.5879	2	0	4.11	0
	13.92	31.9741	1	0	4.14	0
	13.9275	29.4526	4	0	4.18	0
	13.935	29.3041	3	0	4.15	0
	13.9425	27.8423	2	0	4.18	0
	13.95	29.2903	2	0	4.18	0
	13.9575	33.0699	4	0	4.2	0
	13.965	29.7053	2	0	4.21	0
	13.9725	29.3928	3	0	4.22	0
	13.98	29.7721	1	0	4.24	0
	13.9875	28.2047	2	0	4.26	0
	13.995	28.2519	7	0	4.27	0
	14.0025	27.857	7	0	4.21	0
	14.01	26.2234	6	0	4.18	0
	14.0175	28.9764	4	0	4.13	0
	14.025	24.8756	1	0	4.12	0
	14.0325	24.4176	7	0	4.14	0
	14.04	24.3678	6	0	4.1	0
	14.0475	26.7231	4	0	4.05	0
	14.055	30.5597	5	0	4.02	0
	14.0625	29.9821	5	0	4.01	0
	14.07	29.9482	4	0	4	0
	14.0775	28.1806	3	0	3.98	0
	14.085	27.9558	8	0	3.99	0
	14.0925	29.6265	6	0	3.95	0
	14.1	30.7053	4	0	3.92	0
	14.1075	30.479	4	0	3.92	0
	14.115	30.4399	5	0	3.91	0
	14.1225	29.2402	5	0	3.89	0
	14.13	25.524	3	0	3.86	0
	14.1375	27.7632	5	0	3.88	0
	14.145	29.9878	5	0	3.84	0
	14.1525	27.2402	4	0	3.84	0
	14.16	26.9609	5	0	3.84	0
	14.1675	24.9154	4	0	3.84	0
	14.175	24.869	3	0	3.82	0
	14.1825	25.6778	5	0	3.82	0
	14.19	26.9696	6	0	3.83	0
	14.1975	26.3698	5	0	3.79	0
	14.205	25.5641	6	0	3.77	0
	14.2125	24.2024	5	0	3.74	0
	14.22	23.6808	6	0	3.72	0
	14.2275	22.9782	3	0	3.7	0
	14.235	22.4412	1	0	3.7	0
	14.2425	22.336	4	0	3.73	0
	14.25	22.0976	3	0	3.71	0
	14.2575	23.4135	3	0	3.71	0
	14.265	24.0471	4	0	3.73	0
	14.2725	25.8163	5	0	3.72	0
	14.28	27.4519	4	0	3.71	0
	14.2875	29.1696	6	0	3.71	0
	14.295	27.7851	3	0	3.67	0
	14.3025	29.0552	6	0	3.68	0
	14.31	28.7804	3	0	3.64	0
	14.3175	31.3101	5	0	3.64	0
	14.325	32.5375	4	0	3.61	0
	14.3325	30.7222	3	0	3.61	0
	14.34	30.669	6	0	3.62	0
	14.3475	31.161	4	0	3.58	0
	14.355	31.2056	4	0	3.58	0
	14.3625	32.5251	4	0	3.58	0
	14.37	33.2319	5	0	3.57	0
	14.3775	32.2627	6	0	3.53	0
	14.385	30.3585	2	0	3.5	0
	14.3925	31.3168	4	0	3.48	0
	14.4	30.0701	4	0	3.46	0
	14.4075	31.9481	6	0	3.46	0
	14.415	31.0513	3	0	3.43	0
	14.4225	29.6961	5	0	3.43	0
	14.43	29.9329	6	0	3.43	0
	14.4375	26.9815	7	0	3.39	0
	14.445	26.3517	4	0	3.38	0
	14.4525	26.1895	4	0	3.36	0
	14.46	26.4235	4	0	3.35	0
	14.4675	27.3195	5	0	3.35	0
	14.475	26.5904	7	0	3.33	0
	14.4825	27.348	3	0	3.28	0
	14.49	27.2502	5	0	3.28	0
	14.4975	25.0941	5	0	3.25	0
	14.505	25.2968	5	0	3.23	0
	14.5125	24.6258	3	0	3.2	0
	14.52	23.534	3	0	3.19	0
	14.5275	23.5751	3	0	3.17	0
	14.535	23.1475	7	0	3.16	0
	14.5425	23.7852	4	0	3.12	0
	14.55	24.134	1	0	3.12	0
	14.5575	24.8678	2	0	3.13	0
	14.565	24.2212	4	0	3.13	0
	14.5725	25.3661	2	0	3.12	0
	14.58	24.5068	2	0	3.12	0
	14.5875	24.3899	1	0	3.13	0
	14.595	24.8731	4	0	3.14	0
	14.6025	23.8315	2	0	3.14	0
	14.61	23.8089	7	0	3.15	0
	14.6175	24.6274	5	0	3.1	0
	14.625	24.1799	3	0	3.06	0
	14.6325	25.0163	4	0	3.05	0
	14.64	24.6522	5	0	3.02	0
	14.6475	24.904	2	0	2.99	0
	14.655	25.4305	3	0	3	0
	14.6625	25.0139	5	0	3	0
	14.67	24.2407	5	0	2.98	0
	14.6775	23.8926	1	0	2.96	0
	14.685	22.1005	6	0	2.98	0
	14.6925	23.5363	2	0	2.94	0
	14.7	23.8285	4	0	2.95	0
	14.7075	23.8079	5	0	2.94	0
	14.715	22.6163	3	0	2.91	0
	14.7225	22.6553	5	0	2.89	0
	14.73	23.0677	3	0	2.84	0
	14.7375	24.3242	3	0	2.81	0
	14.745	23.2813	1	0	2.82	0
	14.7525	24.1974	4	0	2.84	0
	14.76	23.8945	1	0	2.83	0
	14.7675	23.0966	3	0	2.84	0
	14.775	23.0465	3	0	2.84	0
	14.7825	23.1305	3	0	2.82	0
	14.79	23.426	1	0	2.79	0
	14.7975	23.0446	1	0	2.8	0
	14.805	22.546	4	0	2.79	0
	14.8125	22.1721	4	0	2.8	0
	14.82	22.1011	2	0	2.8	0
	14.8275	23.0054	4	0	2.8	0
	14.835	22.5101	4	0	2.81	0
	14.8425	22.8277	3	0	2.8	0
	14.85	22.6737	4	0	2.81	0
	14.8575	21.7409	3	0	2.79	0
	14.865	22.6991	3	0	2.79	0
	14.8725	21.5557	2	0	2.79	0
	14.88	21.0641	5	0	2.8	0
	14.8875	20.6936	1	0	2.77	0
	14.895	21.827	5	0	2.8	0
	14.9025	22.0704	4	0	2.76	0
	14.91	21.4534	5	0	2.75	0
	14.9175	21.8042	2	0	2.74	0
	14.925	21.6116	3	0	2.74	0
	14.9325	21.0518	6	0	2.75	0
	14.94	22.0303	2	0	2.71	0
	14.9475	21.2657	3	0	2.71	0
	14.955	21.1567	3	0	2.72	0
	14.9625	21.4237	3	0	2.71	0
	14.97	21.0989	4	0	2.69	0
[truncated: 58,003 more rows]

## Sheet: SuppleFig. 7
	Supplementary Figure 7
	Supplementary Figure 7a.						Supplementary Figure 7b.
	Raw data						Raw data
	Supplementary Figure 7c.						Supplementary Figure 7d.
	Raw data						Raw data

## Sheet: SupplFig. 8
Supplementary Figure 8a.						Supplementary Figure 8b.
Raw data						Raw data
Supplementary Figure 8c.
	glycerol transport (170 mM glycerol)
	water		egg 1	egg 2	egg 3	egg 4	egg 5	egg 6	egg 7	egg 8	egg 9	egg 10	egg 11	egg 12	egg 13	egg 14	egg 15	egg 16	egg 17	egg 18	Average	S.D.
	S (µm2)	0 sec	1449013	1463630	1777684	1733643	1883681	1741950	1861189	1599635	1766608	1722774	1635689	1636725
		180 sec	1449446	1466004	1801174	1752894	1900201	1744191	1860134	1603873	1769339	1729819	1658030	1638797
	V (µm3)	0 sec	1.31212e+09	1.33202e+09	1.78298e+09	1.71713e+09	1.9448e+09	1.72949e+09	1.91007e+09	1.52193e+09	1.76634e+09	1.70101e+09	1.57367e+09	1.57517e+09
		180 sec	1.3127e+09	1.33526e+09	1.81843e+09	1.74581e+09	1.97044e+09	1.73283e+09	1.90845e+09	1.52798e+09	1.77044e+09	1.71145e+09	1.60603e+09	1.57816e+09
	d(V V0-1) dt-1		2.49039e-06	1.35221e-05	0.000110478	9.27928e-05	7.32439e-05	1.07242e-05	-4.72301e-06	2.20926e-05	1.28875e-05	3.41126e-05	0.000114208	1.05529e-05							4.10319e-05	4.39797e-05
	Lsi1		egg 1	egg 2	egg 3	egg 4	egg 5	egg 6	egg 7	egg 8	egg 9	egg 10	egg 11	egg 12	egg 13	egg 14	egg 15	egg 16	egg 17	egg 18
	S (µm2)	0 sec	1686757	1736694	1738258	2026806	1560830	1709814	1836192	1620262	1754477	1689413	1716030	1732870	1648386	1709475
		180 sec	1745623	1773954	1819465	2136250	1581853	1779360	1894851	1699340	1827866	1758753	1803962	1793055	1701864	1802285
	V (µm3)	0 sec	1.64794e+09	1.72167e+09	1.72399e+09	2.17061e+09	1.46689e+09	1.68185e+09	1.87172e+09	1.55146e+09	1.74818e+09	1.65184e+09	1.69103e+09	1.71598e+09	1.59203e+09	1.68135e+09
		180 sec	1.73496e+09	1.77737e+09	1.8462e+09	2.34878e+09	1.49662e+09	1.7855e+09	1.96212e+09	1.66642e+09	1.859e+09	1.75457e+09	1.82266e+09	1.80615e+09	1.67013e+09	1.82012e+09
	d(V V0-1) dt-1		0.000293347	0.000179744	0.000393824	0.000456007	0.00011262	0.000342379	0.000268332	0.000411637	0.0003522	0.000345518	0.000432437	0.000291927	0.000272536	0.000458516					0.000329359	0.000101616
	GlpF		egg 1	egg 2	egg 3	egg 4	egg 5	egg 6	egg 7	egg 8	egg 9	egg 10	egg 11	egg 12	egg 13	egg 14	egg 15	egg 16	egg 17	egg 18
	S (µm2)	0 sec	1367071	1475328	1360478	2129110	1903950	1935351	1956204	1813663	1829486	2070131	1836701	2112383	2009080	2166069	1972931	2025242	1523514	1365526
		180 sec	1422377	1558871	1434470	2224728	2002242	2013563	2064781	1863977	1926046	2180800	1907585	2189371	2094186	2262459	2054459	2116226	1595095	1438596
	V (µm3)	0 sec	1.2024e+09	1.34802e+09	1.19372e+09	2.33701e+09	1.97627e+09	2.02537e+09	2.05819e+09	1.83738e+09	1.86148e+09	2.24058e+09	1.8725e+09	2.30953e+09	2.1422e+09	2.39813e+09	2.08464e+09	2.1681e+09	1.4146e+09	1.20037e+09
		180 sec	1.2761e+09	1.46413e+09	1.29241e+09	2.4962e+09	2.13127e+09	2.14937e+09	2.2319e+09	1.91436e+09	2.01078e+09	2.42263e+09	1.98194e+09	2.43693e+09	2.27975e+09	2.55997e+09	2.21519e+09	2.31583e+09	1.51546e+09	1.29799e+09
	d(V V0-1) dt-1		0.000340519	0.000478508	0.000459331	0.00037842	0.000435716	0.000340149	0.000468893	0.000232776	0.000445586	0.000451401	0.000324693	0.000306468	0.000356718	0.000374928	0.000347894	0.000378549	0.000396098	0.000451834	0.000387138	6.67726e-05
	GlpF_SFLsi1		egg 1	egg 2	egg 3	egg 4	egg 5	egg 6	egg 7	egg 8	egg 9	egg 10	egg 11	egg 12	egg 13	egg 14	egg 15	egg 16	egg 17	egg 18
	S (µm2)	0 sec	1839979	1855086	1686776	2207285	2160286	2274289	2199298	1871926	1904778	1707760	1649723	2090231	2107259	2297006	2112854
		180 sec	1861057	1880968	1700847	2230078	2201408	2312283	2227591	1883737	1930849	1758564	1675304	2125531	2144764	2334323	2158007
	V (µm3)	0 sec	1.87751e+09	1.90068e+09	1.64797e+09	2.4669e+09	2.38853e+09	2.58007e+09	2.45352e+09	1.92662e+09	1.97756e+09	1.67882e+09	1.59397e+09	2.27329e+09	2.30113e+09	2.61883e+09	2.3103e+09
		180 sec	1.90987e+09	1.9406e+09	1.66864e+09	2.50521e+09	2.45705e+09	2.645e+09	2.50102e+09	1.94489e+09	2.0183e+09	1.75429e+09	1.63119e+09	2.33112e+09	2.36283e+09	2.6829e+09	2.38475e+09
	d(V V0-1) dt-1		9.57359e-05	0.000116671	6.9661e-05	8.62739e-05	0.000159381	0.000139795	0.000107549	5.26624e-05	0.000114449	0.000249742	0.000129718	0.000141327	0.000148975	0.000135931	0.000179037				0.000128461	4.76756e-05
	Alpha = 0.05, two-tailed
	Tukey-Kramer's test	Significant?	P value
	water vs. Lsi1	Yes	3.679e-12
	water vs. GlpF	Yes	3.611e-12
	water vs. GlpF_SFLsi1	Yes	0.0105892
	Lsi1 vs. GlpF	No	0.0993957
	Lsi1 vs. GlpF_SFLsi1	Yes	9.80151e-10
	GlpF vs. GlpF_SFLsi1	Yes	3.662e-12
Supplementary Figure 8d.
	water transport (5-fold diluted MBS)
	water		egg 1	egg 2	egg 3	egg 4	egg 5	egg 6	egg 7	egg 8	egg 9	egg 10	egg 11	egg 12	egg 13	egg 14	egg 15	egg 16	egg 17	egg 18	Average	S.D.
	S (µm2)	0 sec	2131559	2018838	2109294	2024752	2034058	1977245	2138755	1483372	1591102	1619282	1994368	1979261	2258089	1819446	1942264	2014580
		180 sec	2181045	2070753	2165598	2065441	2082639	2033889	2186281	1523118	1629548	1653585	2037430	2025619	2301358	1875750	1982538	2063199
	V (µm3)	0 sec	2.34105e+09	2.15782e+09	2.30446e+09	2.16731e+09	2.18227e+09	2.09148e+09	2.35291e+09	1.35906e+09	1.50977e+09	1.55006e+09	2.11871e+09	2.09468e+09	2.55256e+09	1.84617e+09	2.03623e+09	2.151e+09
		180 sec	2.42304e+09	2.24159e+09	2.39735e+09	2.23297e+09	2.26092e+09	2.182e+09	2.43177e+09	1.41405e+09	1.56482e+09	1.59957e+09	2.1877e+09	2.1687e+09	2.62627e+09	1.93253e+09	2.09989e+09	2.22934e+09
	d(V V0-1) dt-1		0.000194584	0.000215666	0.000223922	0.000168303	0.000200215	0.000240435	0.000186203	0.000224775	0.000202571	0.000177466	0.000180899	0.000196321	0.000160444	0.000259866	0.000173689	0.000202322			0.00020048	2.71123e-05
	Lsi1		egg 1	egg 2	egg 3	egg 4	egg 5	egg 6	egg 7	egg 8	egg 9	egg 10	egg 11	egg 12	egg 13	egg 14	egg 15	egg 16	egg 17	egg 18
	S (µm2)	0 sec	1818391	1995479	1861265	1956731	1790286	2664859	2393095	2344344	2455879	1789099	1612105	1714881	2013921	2137719
		180 sec	1942604	2194589	2036432	2121180	2001865	2930237	2636509	2646022	2694509	1954527	1754477	1862564	2248896	2383808
	V (µm3)	0 sec	1.84457e+09	2.12048e+09	1.91019e+09	2.05902e+09	1.80197e+09	3.27247e+09	2.78486e+09	2.7002e+09	2.89517e+09	1.80018e+09	1.53976e+09	1.68933e+09	2.14995e+09	2.3512e+09
		180 sec	2.03676e+09	2.44565e+09	2.18609e+09	2.32397e+09	2.13067e+09	3.77327e+09	3.22038e+09	3.23783e+09	3.32723e+09	2.05554e+09	1.74818e+09	1.91219e+09	2.53698e+09	2.76867e+09
	d(V V0-1) dt-1		0.000578857	0.000851914	0.000802437	0.000714871	0.0010134	0.000850199	0.000868828	0.00110615	0.000829086	0.000788083	0.00075197	0.00073289	0.00100013	0.000986413					0.00084823	0.000140167
	GlpF		egg 1	egg 2	egg 3	egg 4	egg 5	egg 6	egg 7	egg 8	egg 9	egg 10	egg 11	egg 12	egg 13	egg 14	egg 15	egg 16	egg 17	egg 18
	S (µm2)	0 sec	1509951	1655770	1718177	1359103	1680993	1793997	1924124	1627420	1692540	1555179	1670557	1911466	2059564	1931207
		180 sec	1598881	1743193	1791247	1408004	1776177	1833517	2016897	1712036	1773446	1666978	1765383	2027879	2164939	2034981
	V (µm3)	0 sec	1.39575e+09	1.60274e+09	1.6942e+09	1.19191e+09	1.6395e+09	1.80758e+09	2.00777e+09	1.56176e+09	1.65643e+09	1.45893e+09	1.62426e+09	1.98799e+09	2.22345e+09	2.01886e+09
		180 sec	1.52086e+09	1.73134e+09	1.80342e+09	1.25681e+09	1.78071e+09	1.86763e+09	2.15471e+09	1.68513e+09	1.7766e+09	1.61904e+09	1.7645e+09	2.17234e+09	2.39625e+09	2.18376e+09
	d(V V0-1) dt-1		0.000497957	0.000445749	0.000358139	0.000302517	0.000478482	0.000184583	0.000406603	0.000438867	0.000403069	0.000609709	0.000479676	0.000515171	0.000431772	0.000453757					0.000429004	0.000101065
	GlpF_SFLsi1		egg 1	egg 2	egg 3	egg 4	egg 5	egg 6	egg 7	egg 8	egg 9	egg 10	egg 11	egg 12	egg 13	egg 14	egg 15	egg 16	egg 17	egg 18
	S (µm2)	0 sec	2024263	1944563	1946993	1531086	1748750	1468509	1650495	1702071	1615081	1596715	1725185	1497895	1775894	1869327	1814850
		180 sec	2108408	1987775	2020853	1587202	1805563	1510158	1702618	1759054	1674871	1650269	1780246	1543726	1837454	1914027	1880610
	V (µm3)	0 sec	2.16653e+09	2.03984e+09	2.04367e+09	1.42516e+09	1.73962e+09	1.33869e+09	1.59509e+09	1.67044e+09	1.54403e+09	1.51777e+09	1.70458e+09	1.37907e+09	1.78028e+09	1.92261e+09	1.83918e+09
		180 sec	2.30301e+09	2.10821e+09	2.16106e+09	1.50422e+09	1.82508e+09	1.39604e+09	1.67124e+09	1.75502e+09	1.63056e+09	1.59476e+09	1.78683e+09	1.44284e+09	1.87365e+09	1.99198e+09	1.94005e+09
	d(V V0-1) dt-1		0.000349977	0.000186208	0.000319108	0.000308208	0.000272919	0.000238013	0.000265235	0.000281311	0.000311336	0.000281832	0.000268078	0.000256915	0.000291358	0.000200456	0.000304672				0.000275708	4.35075e-05
	Alpha = 0.05, two-tailed
	Tukey-Kramer's test	Significant?	P value
	water vs. Lsi1	Yes	3.61e-12
	water vs. GlpF	Yes	1.49719e-08
	water vs. GlpF_SFLsi1	No	0.093265
	Lsi1 vs. GlpF	Yes	3.614e-12
	Lsi1 vs. GlpF_SFLsi1	Yes	3.61e-12
	GlpF vs. GlpF_SFLsi1	Yes	0.000103227
Supplementary Figure 8e.
	Germanic acid
		72 Ge (ppb)	no. of oocyte	Ge (ng/oocyte)	Average	S.D.
	water	0.2373	5	0.0949201
		0.254391	5	0.101756
		0.274127	5	0.109651
		0.271441	5	0.108577	0.103726	0.00683262
	Lsi1	127.682	5	51.0728
		134.008	5	53.6032
		135.872	5	54.3489
		134.857	5	53.9429	53.242	1.47787
	GlpF	0.906872	5	0.362749
		0.245498	5	0.0981992
		0.273875	5	0.10955
		0.948788	5	0.379515	0.237503	0.154522
	GlpF_SFLsi1	23.5205	5	9.40819
		21.0283	5	8.41132
		20.1042	5	8.04169
		12.8565	5	5.1426	7.75095	1.83217
	Alpha = 0.05, two-tailed
	Tukey-Kramer's test	Significant?	P value
	water vs. Lsi1	Yes	3e-14
	water vs. GlpF	No	0.998407
	water vs. GlpF_SFLsi1	Yes	4.7716e-06
	Lsi1 vs. GlpF	Yes	3.1e-14
	Lsi1 vs. GlpF_SFLsi1	Yes	3.9e-14
	GlpF vs. GlpF_SFLsi1	Yes	5.75564e-06
Supplementary Figure 8f.
	Arsenite
		75 As (ppb)	no. of oocyte	As (ng/oocyte)	Average	S.D.
	water	5.39378	5	2.15751
		4.2493	5	1.69972
		4.99855	5	1.99942
		6.95107	5	2.78043	2.15927	0.455549
	Lsi1	26.5167	5	10.6067
		22.7561	5	9.10244
		26.9276	5	10.7711
		24.1097	5	9.64389	10.031	0.793967
	GlpF	4.84534	5	1.93813
		4.73273	5	1.89309
		4.57303	5	1.82921
		4.97779	5	1.99112	1.91289	0.0686803
	GlpF_SFLsi1	18.5423	5	7.41694
		19.1282	5	7.65128
		19.2924	5	7.71695
		19.3013	5	7.72052	7.62642	0.143237
	Alpha = 0.05, two-tailed
	Tukey-Kramer's test	Significant?	P value
	water vs. Lsi1	Yes	7.2988e-11
	water vs. GlpF	No	0.873957
	water vs. GlpF_SFLsi1	Yes	6.51501e-09
	Lsi1 vs. GlpF	Yes	4.5066e-11
	Lsi1 vs. GlpF_SFLsi1	Yes	4.85563e-05
	GlpF vs. GlpF_SFLsi1	Yes	4.03837e-09

## Sheet: SupplFig. 10
	Supplementary Figure 10f.
	Simulation time (nsec)	Number of molecules		Moving average of number of molecules
		water	silicic acid	water	silicic acid
	0	13	0	12.8876	0
	0.0075	12	0	12.8839	0
	0.015	12	0	12.8839	0
	0.0225	13	0	12.8914	0
	0.03	14	0	12.8951	0
	0.0375	16	0	12.8914	0
	0.045	15	0	12.8839	0
	0.0525	15	0	12.8727	0
	0.06	15	0	12.8689	0
	0.0675	15	0	12.8539	0
	0.075	11	0	12.8427	0
	0.0825	12	0	12.8577	0
	0.09	13	0	12.8689	0
	0.0975	12	0	12.8727	0
	0.105	12	0	12.8801	0
	0.1125	12	0	12.8876	0
	0.12	13	0	12.8989	0
	0.1275	12	0	12.9064	0
	0.135	11	0	12.9139	0
	0.1425	14	0	12.9176	0
	0.15	13	0	12.9139	0
	0.1575	14	0	12.9176	0
	0.165	14	0	12.9139	0
	0.1725	14	0	12.9139	0
	0.18	14	0	12.9176	0
	0.1875	13	0	12.9213	0
	0.195	13	0	12.9213	0
	0.2025	14	0	12.9251	0
	0.21	14	0	12.9213	0
	0.2175	14	0	12.9176	0
	0.225	14	0	12.9101	0
	0.2325	14	0	12.9101	0
	0.24	13	0	12.9064	0
	0.2475	13	0	12.9064	0
	0.255	14	0	12.9064	0
	0.2625	12	0	12.9026	0
	0.27	13	0	12.9064	0
	0.2775	14	0	12.9064	0
	0.285	15	0	12.9026	0
	0.2925	15	0	12.8951	0
	0.3	15	0	12.8839	0
	0.3075	16	0	12.8764	0
	0.315	14	0	12.8652	0
	0.3225	13	0	12.8539	0
	0.33	14	0	12.8464	0
	0.3375	12	0	12.839	0
	0.345	12	0	12.8352	0
	0.3525	11	0	12.8315	0
	0.36	12	0	12.8315	0
	0.3675	11	0	12.8315	0
	0.375	13	0	12.8352	0
	0.3825	14	0	12.8315	0
	0.39	16	0	12.8277	0
	0.3975	14	0	12.809	0
	0.405	13	0	12.8015	0
	0.4125	13	0	12.794	0
	0.42	14	0	12.7828	0
	0.4275	13	0	12.7753	0
	0.435	13	0	12.7678	0
	0.4425	13	0	12.764	0
	0.45	13	0	12.764	0
	0.4575	13	0	12.7603	0
	0.465	13	0	12.7566	0
	0.4725	13	0	12.7528	0
	0.48	12	0	12.7528	0
	0.4875	12	0	12.7566	0
	0.495	13	0	12.7566	0
	0.5025	14	0	12.7491	0
	0.51	12	0	12.7378	0
	0.5175	12	0	12.7303	0
	0.525	13	0	12.7303	0
	0.5325	14	0	12.7266	0
	0.54	14	0	12.7191	0
	0.5475	13	0	12.7116	0
	0.555	14	0	12.7079	0
	0.5625	13	0	12.7041	0
	0.57	13	0	12.7004	0
	0.5775	13	0	12.6966	0
	0.585	13	0	12.6929	0
	0.5925	13	0	12.6854	0
	0.6	13	0	12.6779	0
	0.6075	14	0	12.6704	0
	0.615	13	0	12.6629	0
	0.6225	14	0	12.6554	0
	0.63	13	0	12.6442	0
	0.6375	14	0	12.6404	0
	0.645	15	0	12.633	0
	0.6525	13	0	12.618	0
	0.66	14	0	12.6142	0
	0.6675	14	0	12.603	0
	0.675	14	0	12.5955	0
	0.6825	15	0	12.5918	0
	0.69	13	0	12.5805	0
	0.6975	11	0	12.5768	0
	0.705	11	0	12.5805	0
	0.7125	11	0	12.588	0
	0.72	13	0	12.5955	0
	0.7275	12	0	12.588	0
	0.735	11	0	12.588	0
	0.7425	13	0	12.5918	0
	0.75	12	0	12.588	0
	0.7575	13	0	12.588	0
	0.765	12	0	12.588	0
	0.7725	12	0	12.5843	0
	0.78	12	0	12.5843	0
	0.7875	13	0	12.5843	0
	0.795	13	0	12.5805	0
	0.8025	14	0	12.5805	0
	0.81	12	0	12.5768	0
	0.8175	12	0	12.5805	0
	0.825	12	0	12.5843	0
	0.8325	11	0	12.588	0
	0.84	12	0	12.5955	0
	0.8475	12	0	12.5993	0
	0.855	12	0	12.5955	0
	0.8625	13	0	12.5993	0
	0.87	13	0	12.5918	0
	0.8775	14	0	12.588	0
	0.885	13	0	12.5805	0
	0.8925	11	0	12.5768	0
	0.9	13	0	12.5768	0
	0.9075	12	0	12.573	0
	0.915	14	0	12.573	0
	0.9225	14	0	12.5655	0
	0.93	14	0	12.5618	0
	0.9375	13	0	12.5543	0
	0.945	14	0	12.5543	0
	0.9525	14	0	12.5468	0
	0.96	13	0	12.5431	0
	0.9675	14	0	12.5431	0
	0.975	13	0	12.5356	0
	0.9825	13	0	12.5356	0
	0.99	12	0	12.5318	0
	0.9975	11	0	12.5281	0
	1.005	11	0	12.5281	0
	1.0125	12	0	12.5318	0
	1.02	12	0	12.5318	0
	1.0275	13	0	12.5393	0
	1.035	13	0	12.5393	0
	1.0425	15	0	12.5431	0
	1.05	13	0	12.5393	0
	1.0575	13	0	12.5393	0
	1.065	14	0	12.5356	0
	1.0725	15	0	12.5356	0
	1.08	14	0	12.5281	0
	1.0875	15	0	12.5281	0
	1.095	15	0	12.5206	0
	1.1025	12	0	12.5056	0
	1.11	11	0	12.5131	0
	1.1175	11	0	12.5206	0
	1.125	13	0	12.5243	0
	1.1325	13	0	12.5169	0
	1.14	13	0	12.5131	0
	1.1475	12	0	12.5056	0
	1.155	12	0	12.5056	0
	1.1625	12	0	12.5019	0
	1.17	13	0	12.4944	0
	1.1775	12	0	12.4831	0
	1.185	12	0	12.4794	0
	1.1925	12	0	12.4794	0
	1.2	11	0	12.4831	0
	1.2075	12	0	12.4906	0
	1.215	13	0	12.4981	0
	1.2225	14	0	12.4981	0
	1.23	15	0	12.4944	0
	1.2375	14	0	12.4869	0
	1.245	15	0	12.4831	0
	1.2525	15	0	12.4719	0
	1.26	17	0	12.4607	0
	1.2675	14	0	12.4494	0
	1.275	14	0	12.4457	0
	1.2825	15	0	12.4457	0
	1.29	12	0	12.4419	0
	1.2975	13	0	12.4532	0
	1.305	15	0	12.4532	0
	1.3125	14	0	12.4457	0
	1.32	13	0	12.4419	0
	1.3275	14	0	12.4457	0
	1.335	16	0	12.4457	0
	1.3425	15	0	12.4382	0
	1.35	15	0	12.4382	0
	1.3575	12	0	12.4345	0
	1.365	13	0	12.4382	0
	1.3725	12	0	12.4419	0
	1.38	11	0	12.4494	0
	1.3875	13	0	12.4607	0
	1.395	13	0	12.4607	0
	1.4025	13	0	12.4607	0
	1.41	12	0	12.4644	0
	1.4175	13	0	12.4719	0
	1.425	13	0	12.4719	0
	1.4325	13	0	12.4757	0
	1.44	12	0	12.4719	0
	1.4475	13	0	12.4719	0
	1.455	11	0	12.4682	0
	1.4625	12	0	12.4757	0
	1.47	12	0	12.4794	0
	1.4775	13	0	12.4794	0
	1.485	14	0	12.4757	0
	1.4925	15	0	12.4757	0
	1.5	12	0	12.4607	0
	1.5075	12	0	12.4607	0
	1.515	14	0	12.4682	0
	1.5225	14	0	12.4682	0
	1.53	14	0	12.4682	0
	1.5375	15	0	12.4682	0
	1.545	15	0	12.4682	0
	1.5525	13	0	12.4682	0
	1.56	14	0	12.4794	0
	1.5675	13	0	12.4794	0
	1.575	13	0	12.4944	0
	1.5825	12	0	12.5056	0
	1.59	12	0	12.5206	0
	1.5975	12	0	12.5356	0
	1.605	12	0	12.5468	0
	1.6125	12	0	12.5618	0
	1.62	12	0	12.5805	0
	1.6275	12	0	12.5993	0
	1.635	13	0	12.6105	0
	1.6425	12	0	12.618	0
	1.65	12	0	12.6367	0
	1.6575	13	0	12.6517	0
	1.665	12	0	12.6554	0
	1.6725	13	0	12.6704	0
	1.68	12	0	12.6742	0
	1.6875	13	0	12.6816	0
	1.695	15	0	12.6779	0
	1.7025	14	0	12.6704	0
	1.71	11	0	12.6629	0
	1.7175	13	0	12.6742	0
	1.725	12	0	12.6704	0
	1.7325	13	0	12.6742	0
	1.74	14	0	12.6779	0
	1.7475	13	0	12.6742	0
	1.755	10	0	12.6816	0
	1.7625	10	0	12.7004	0
	1.77	11	0	12.7154	0
	1.7775	10	0	12.7303	0
	1.785	9	0	12.7491	0
	1.7925	9	0	12.7678	0
	1.8	9	0	12.7903	0
	1.8075	10	0	12.809	0
	1.815	12	0	12.824	0
	1.8225	13	0	12.8277	0
	1.83	12	0	12.8352	0
	1.8375	14	0	12.839	0
	1.845	13	0	12.8352	0
	1.8525	13	0	12.839	0
	1.86	12	0	12.8464	0
	1.8675	11	0	12.8577	0
	1.875	12	0	12.8764	0
	1.8825	14	0	12.8951	0
	1.89	15	0	12.9026	0
	1.8975	11	0	12.9064	0
	1.905	13	0	12.9288	0
	1.9125	13	0	12.9438	0
	1.92	10	0	12.9551	0
	1.9275	11	0	12.97	0
	1.935	11	0	12.985	0
	1.9425	11	0	12.9963	0
	1.95	10	0	13.0037	0
	1.9575	12	0	13.0187	0
	1.965	12	0	13.0262	0
	1.9725	11	0	13.03	0
	1.98	12	0	13.0412	0
	1.9875	11	0	13.0449	0
	1.995	12	0	13.0524	0
	2.0025	12	0	13.0599	0
	2.01	12	0	13.0787	0
	2.0175	14	0	13.0861	0
	2.025	14	0	13.0974	0
	2.0325	13	0	13.0974	0
	2.04	14	0	13.1049	0
	2.0475	12	0	13.1011	0
	2.055	14	0	13.1086	0
	2.0625	11	0	13.1161	0
	2.07	12	0	13.1311	0
	2.0775	15	0	13.1423	0
	2.085	15	0	13.1461	0
	2.0925	14	0	13.1498	0
	2.1	14	0	13.1573	0
	2.1075	14	0	13.1573	0
	2.115	15	0	13.1573	0
	2.1225	15	0	13.1536	0
	2.13	14	0	13.1498	0
	2.1375	12	0	13.1536	0
	2.145	13	0	13.1685	0
	2.1525	14	0	13.176	0
	2.16	13	0	13.1835	0
	2.1675	14	0	13.1985	0
	2.175	15	0	13.2022	0
	2.1825	15	0	13.1985	0
	2.19	13	0	13.1985	0
	2.1975	14	0	13.2022	0
	2.205	13	0	13.2022	0
	2.2125	13	0	13.2097	0
	2.22	12	0	13.2135	0
	2.2275	14	0	13.221	0
	2.235	13	0	13.2172	0
	2.2425	13	0	13.221	0
	2.25	13	0	13.2322	0
	2.2575	13	0	13.236	0
	2.265	13	0	13.2434	0
	2.2725	13	0	13.2434	0
	2.28	13	0	13.2509	0
	2.2875	13	0	13.2547	0
	2.295	12	0	13.2584	0
	2.3025	13	0	13.2659	0
	2.31	13	0	13.2734	0
	2.3175	11	0	13.2809	0
	2.325	11	0	13.2921	0
	2.3325	12	0	13.2996	0
	2.34	11	0	13.2996	0
	2.3475	11	0	13.3034	0
	2.355	11	0	13.3034	0
	2.3625	12	0	13.3034	0
	2.37	12	0	13.2996	0
	2.3775	12	0	13.2959	0
	2.385	13	0	13.2996	0
	2.3925	11	0	13.2921	0
	2.4	12	0	13.2959	0
	2.4075	11	0	13.2959	0
	2.415	10	0	13.2996	0
	2.4225	12	0	13.3109	0
	2.43	11	0	13.3184	0
	2.4375	12	0	13.3296	0
	2.445	13	0	13.3333	0
	2.4525	12	0	13.3333	0
	2.46	12	0	13.3371	0
	2.4675	12	0	13.3408	0
	2.475	13	0	13.3446	0
	2.4825	13	0	13.3483	0
	2.49	12	0	13.3446	0
	2.4975	11	0	13.3446	0
	2.505	11	0	13.3483	0
	2.5125	10	0	13.3521	0
	2.52	12	0	13.3521	0
	2.5275	12	0	13.3483	0
	2.535	12	0	13.3446	0
	2.5425	12	0	13.3408	0
	2.55	12	0	13.3371	0
	2.5575	13	0	13.3333	0
	2.565	12	0	13.3258	0
	2.5725	12	0	13.3258	0
	2.58	12	0	13.3258	0
	2.5875	11	0	13.3258	0
	2.595	11	0	13.3296	0
	2.6025	11	0	13.3333	0
	2.61	12	0	13.3333	0
	2.6175	11	0	13.3333	0
	2.625	11	0	13.3371	0
	2.6325	12	0	13.3333	0
	2.64	12	0	13.3296	0
	2.6475	11	0	13.3296	0
	2.655	12	0	13.3408	0
	2.6625	11	0	13.3446	0
	2.67	12	0	13.3521	0
	2.6775	13	0	13.3633	0
	2.685	12	0	13.3708	0
	2.6925	12	0	13.3783	0
	2.7	12	0	13.3933	0
	2.7075	13	0	13.4045	0
	2.715	13	0	13.4157	0
	2.7225	11	0	13.427	0
	2.73	12	0	13.4419	0
	2.7375	12	0	13.4644	0
	2.745	12	0	13.4831	0
	2.7525	12	0	13.5019	0
	2.76	13	0	13.5094	0
	2.7675	11	0	13.5169	0
	2.775	12	0	13.5356	0
	2.7825	12	0	13.5506	0
	2.79	12	0	13.5618	0
	2.7975	13	0	13.5805	0
	2.805	13	0	13.5918	0
	2.8125	13	0	13.5993	0
	2.82	13	0	13.6142	0
	2.8275	13	0	13.6255	0
	2.835	13	0	13.6292	0
	2.8425	13	0	13.6367	0
	2.85	11	0	13.6442	0
	2.8575	13	0	13.6629	0
	2.865	11	0	13.6742	0
	2.8725	12	0	13.6891	0
	2.88	12	0	13.7004	0
	2.8875	12	0	13.7154	0
	2.895	11	0	13.7228	0
	2.9025	12	0	13.7378	0
	2.91	12	0	13.7453	0
	2.9175	12	0	13.7528	0
	2.925	13	0	13.7603	0
	2.9325	12	0	13.7678	0
	2.94	13	0	13.779	0
	2.9475	12	0	13.7828	0
	2.955	13	0	13.7978	0
	2.9625	13	0	13.7978	0
	2.97	12	0	13.7978	0
	2.9775	13	0	13.8015	0
	2.985	12	0	13.8052	0
	2.9925	11	0	13.809	0
	3	11	0	13.809	0
	3.0075	12	0	13.8015	0
	3.015	12	0	13.7903	0
	3.0225	14	0	13.779	0
	3.03	13	0	13.7603	0
	3.0375	14	0	13.7453	0
	3.045	14	0	13.7266	0
	3.0525	13	0	13.7079	0
	3.06	12	0	13.6891	0
	3.0675	14	0	13.6779	0
	3.075	13	0	13.6592	0
	3.0825	14	0	13.6442	0
	3.09	13	0	13.6255	0
	3.0975	11	0	13.6105	0
	3.105	14	0	13.6067	0
	3.1125	13	0	13.588	0
	3.12	12	0	13.5768	0
	3.1275	11	0	13.5768	0
	3.135	12	0	13.5805	0
	3.1425	11	0	13.5843	0
	3.15	12	0	13.5843	0
	3.1575	11	0	13.5843	0
	3.165	10	0	13.5843	0
	3.1725	10	0	13.5918	0
	3.18	11	0	13.5955	0
	3.1875	12	0	13.5993	0
	3.195	13	0	13.5918	0
	3.2025	13	0	13.588	0
	3.21	14	0	13.5843	0
	3.2175	13	0	13.5693	0
	3.225	13	0	13.5655	0
	3.2325	13	0	13.5543	0
	3.24	13	0	13.5543	0
	3.2475	12	0	13.5506	0
	3.255	12	0	13.5506	0
	3.2625	14	0	13.5506	0
	3.27	13	0	13.5431	0
	3.2775	14	0	13.5393	0
	3.285	14	0	13.5281	0
	3.2925	15	0	13.5169	0
	3.3	13	0	13.5019	0
	3.3075	13	0	13.4906	0
	3.315	13	0	13.4831	0
	3.3225	14	0	13.4757	0
	3.33	14	0	13.4644	0
	3.3375	14	0	13.4532	0
	3.345	15	0	13.4382	0
	3.3525	14	0	13.4195	0
	3.36	13	0	13.4007	0
	3.3675	14	0	13.3895	0
	3.375	14	0	13.3783	0
	3.3825	14	0	13.367	0
	3.39	13	0	13.3521	0
	3.3975	13	0	13.3408	0
	3.405	14	0	13.3296	0
	3.4125	14	0	13.3146	0
	3.42	13	0	13.3034	0
	3.4275	14	0	13.2921	0
	3.435	12	0	13.2809	0
	3.4425	12	0	13.2772	0
	3.45	12	0	13.2772	0
	3.4575	13	0	13.2734	0
	3.465	13	0	13.2622	0
	3.4725	12	0	13.2509	0
	3.48	12	0	13.2472	0
	3.4875	14	0	13.2472	0
	3.495	11	0	13.2397	0
	3.5025	12	0	13.2397	0
	3.51	14	0	13.236	0
	3.5175	14	0	13.2247	0
	3.525	14	0	13.221	0
	3.5325	14	0	13.221	0
	3.54	15	0	13.2135	0
	3.5475	15	0	13.206	0
	3.555	16	0	13.1985	0
	3.5625	14	0	13.1873	0
	3.57	17	0	13.1835	0
	3.5775	16	0	13.1685	0
	3.585	16	0	13.1573	0
	3.5925	16	0	13.1461	0
	3.6	15	0	13.1386	0
	3.6075	16	0	13.1386	0
	3.615	17	0	13.1311	0
	3.6225	17	0	13.1236	0
	3.63	15	0	13.1124	0
	3.6375	15	0	13.1086	0
	3.645	17	0	13.1011	0
	3.6525	16	0	13.0899	0
	3.66	14	0	13.0787	0
	3.6675	16	0	13.0749	0
	3.675	14	0	13.0674	0
	3.6825	14	0	13.0674	0
	3.69	12	0	13.0637	0
	3.6975	13	0	13.0712	0
	3.705	12	0	13.0712	0
	3.7125	14	0	13.0749	0
	3.72	12	0	13.0674	0
	3.7275	13	0	13.0637	0
	3.735	14	0	13.0637	0
	3.7425	13	0	13.0524	0
	3.75	15	0	13.0487	0
	3.7575	15	0	13.0337	0
	3.765	14	0	13.0225	0
	3.7725	15	0	13.0187	0
	3.78	15	0	13.015	0
	3.7875	14	0	13.0075	0
	3.795	15	0	13.0075	0
	3.8025	14	0	13.0037	0
	3.81	14	0	12.9963	0
	3.8175	13	0	12.9888	0
	3.825	15	0	12.985	0
	3.8325	13	0	12.9775	0
	3.84	13	0	12.9738	0
	3.8475	14	0	12.9738	0
	3.855	15	0	12.9775	0
	3.8625	15	0	12.97	0
	3.87	16	0	12.9625	0
	3.8775	17	0	12.9625	0
	3.885	16	0	12.9476	0
	3.8925	16	0	12.9363	0
	3.9	17	0	12.9213	0
	3.9075	17	0	12.9026	0
	3.915	16	0	12.8839	0
	3.9225	14	0	12.8689	0
	3.93	15	0	12.8652	0
	3.9375	14	0	12.8577	0
	3.945	13	0	12.8614	0
	3.9525	14	0	12.8614	0
	3.96	14	0	12.8577	0
	3.9675	13	0	12.8539	0
	3.975	14	0	12.8539	0
	3.9825	13	0	12.8464	0
	3.99	13	0	12.8464	0
	3.9975	14	0	12.8427	0
	4.005	17	0	12.8502	0
	4.0125	14	0	12.8352	0
	4.02	17	0	12.8277	0
	4.0275	14	0	12.8052	0
	4.035	15	0	12.8015	0
	4.0425	13	0	12.7903	0
	4.05	14	0	12.7865	0
	4.0575	16	0	12.7753	0
	4.065	15	0	12.7528	0
	4.0725	15	0	12.7416	0
	4.08	16	0	12.7303	0
	4.0875	16	0	12.7191	0
	4.095	16	0	12.7041	0
	4.1025	14	0	12.6891	0
	4.11	14	0	12.6854	0
	4.1175	14	0	12.6816	0
	4.125	14	0	12.6854	0
	4.1325	15	0	12.6929	0
	4.14	16	0	12.6929	0
	4.1475	15	0	12.6854	0
	4.155	16	0	12.6854	0
	4.1625	17	0	12.6779	0
	4.17	15	0	12.6629	0
	4.1775	14	0	12.6592	0
	4.185	15	0	12.6667	0
	4.1925	14	0	12.6667	0
	4.2	14	0	12.6704	0
	4.2075	15	0	12.6667	0
	4.215	14	0	12.6554	0
	4.2225	14	0	12.6404	0
	4.23	13	0	12.6367	0
	4.2375	14	0	12.6367	0
	4.245	16	0	12.6292	0
	4.2525	14	0	12.618	0
	4.26	15	0	12.618	0
	4.2675	13	0	12.6142	0
	4.275	15	0	12.618	0
	4.2825	14	0	12.6142	0
	4.29	14	0	12.6142	0
	4.2975	14	0	12.6142	0
	4.305	15	0	12.6142	0
	4.3125	15	0	12.6067	0
	4.32	14	0	12.5993	0
	4.3275	13	0	12.5918	0
	4.335	12	0	12.5993	0
	4.3425	12	0	12.603	0
	4.35	11	0	12.6105	0
	4.3575	11	0	12.618	0
	4.365	11	0	12.6292	0
	4.3725	11	0	12.6442	0
	4.38	13	0	12.6629	0
	4.3875	11	0	12.6704	0
	4.395	12	0	12.6854	0
	4.4025	12	0	12.6929	0
	4.41	12	0	12.7004	0
	4.4175	13	0	12.7004	0
	4.425	14	0	12.7004	0
	4.4325	14	0	12.6891	0
	4.44	13	0	12.6779	0
	4.4475	13	0	12.6704	0
	4.455	13	0	12.6667	0
	4.4625	13	0	12.6592	0
	4.47	13	0	12.6554	0
	4.4775	14	0	12.6554	0
	4.485	12	0	12.6592	0
	4.4925	12	0	12.6667	0
	4.5	12	0	12.6667	0
	4.5075	12	0	12.6667	0
	4.515	10	0	12.6704	0
	4.5225	11	0	12.6816	0
	4.53	11	0	12.6966	0
	4.5375	11	0	12.7041	0
	4.545	11	0	12.7116	0
	4.5525	11	0	12.7191	0
	4.56	11	0	12.7303	0
	4.5675	12	0	12.7378	0
	4.575	12	0	12.7416	0
	4.5825	12	0	12.7378	0
	4.59	12	0	12.7453	0
	4.5975	12	0	12.7491	0
	4.605	11	0	12.7528	0
	4.6125	12	0	12.7566	0
	4.62	12	0	12.7566	0
	4.6275	10	0	12.7566	0
	4.635	11	0	12.764	0
	4.6425	12	0	12.764	0
	4.65	14	0	12.7603	0
	4.6575	13	0	12.7453	0
	4.665	13	0	12.7341	0
	4.6725	15	0	12.7341	0
	4.68	15	0	12.7303	0
	4.6875	14	0	12.7191	0
	4.695	16	0	12.7154	0
	4.7025	15	0	12.7079	0
	4.71	16	0	12.7004	0
	4.7175	16	0	12.6966	0
	4.725	15	0	12.6891	0
	4.7325	18	0	12.6854	0
	4.74	17	0	12.6742	0
	4.7475	17	0	12.6629	0
	4.755	14	0	12.6517	0
	4.7625	15	0	12.6517	0
	4.77	16	0	12.6442	0
	4.7775	16	0	12.633	0
	4.785	15	0	12.618	0
	4.7925	17	0	12.6067	0
	4.8	16	0	12.5805	0
	4.8075	15	0	12.5655	0
	4.815	17	0	12.5506	0
	4.8225	16	0	12.5243	0
	4.83	14	0	12.5019	0
	4.8375	15	0	12.4869	0
	4.845	15	0	12.4682	0
	4.8525	16	0	12.4494	0
	4.86	16	0	12.427	0
	4.8675	15	0	12.412	0
	4.875	15	0	12.397	0
	4.8825	16	0	12.3783	0
	4.89	14	0	12.3633	0
	4.8975	15	0	12.3521	0
	4.905	14	0	12.3371	0
	4.9125	14	0	12.3258	0
	4.92	14	0	12.3146	0
	4.9275	15	0	12.2996	0
	4.935	15	0	12.2809	0
	4.9425	14	0	12.2584	0
	4.95	16	0	12.2397	0
	4.9575	13	0	12.221	0
	4.965	13	0	12.2172	0
	4.9725	13	0	12.2097	0
	4.98	14	0	12.1985	0
	4.9875	13	0	12.191	0
	4.995	11	0	12.1835	0
	5.0025	9	0	12.1798	0
	5.01	9	0	12.1835	0
	5.0175	9	0	12.191	0
	5.025	9	0	12.1985	0
	5.0325	9	0	12.2022	0
	5.04	9	0	12.1985	0
	5.0475	9	0	12.1985	0
	5.055	8	0	12.1985	0
	5.0625	9	0	12.1948	0
	5.07	9	0	12.191	0
	5.0775	9	0	12.1835	0
	5.085	9	0	12.1798	0
	5.0925	9	0	12.1723	0
	5.1	10	0	12.176	0
	5.1075	9	0	12.1723	0
	5.115	10	0	12.176	0
	5.1225	12	0	12.1723	0
	5.13	12	0	12.161	0
	5.1375	13	0	12.1498	0
	5.145	11	0	12.1348	0
	5.1525	12	0	12.1273	0
	5.16	11	0	12.1161	0
	5.1675	12	0	12.1086	0
	5.175	11	0	12.0936	0
	5.1825	12	0	12.0861	0
	5.19	10	0	12.0712	0
	5.1975	12	0	12.0674	0
	5.205	12	0	12.0562	0
	5.2125	10	0	12.0412	0
	5.22	12	0	12.0337	0
	5.2275	10	0	12.0225	0
	5.235	13	0	12.0225	0
	5.2425	12	0	12.0187	0
	5.25	12	0	12.0187	0
	5.2575	12	0	12.0112	0
	5.265	12	0	12.0037	0
	5.2725	12	0	11.9963	0
	5.28	11	0	11.985	0
	5.2875	11	0	11.985	0
	5.295	11	0	11.9813	0
	5.3025	10	0	11.9775	0
	5.31	11	0	11.9775	0
	5.3175	11	0	11.9775	0
	5.325	11	0	11.9775	0
	5.3325	11	0	11.9738	0
	5.34	10	0	11.97	0
	5.3475	10	0	11.9738	0
	5.355	9	0	11.9775	0
	5.3625	10	0	11.9813	0
	5.37	11	0	11.9925	0
	5.3775	11	0	11.9963	0
	5.385	10	0	11.9963	0
	5.3925	10	0	12.0075	0
	5.4	10	0	12.0187	0
	5.4075	10	0	12.03	0
	5.415	11	0	12.0412	0
	5.4225	10	0	12.0449	0
	5.43	11	0	12.0562	0
	5.4375	11	0	12.0674	0
	5.445	12	0	12.0749	0
	5.4525	11	0	12.0749	0
	5.46	10	0	12.0749	0
	5.4675	10	0	12.0824	0
	5.475	11	0	12.0861	0
	5.4825	12	0	12.0899	0
	5.49	12	0	12.0899	0
	5.4975	11	0	12.0899	0
	5.505	11	0	12.0936	0
	5.5125	11	0	12.0936	0
	5.52	13	0	12.0974	0
	5.5275	14	0	12.0824	0
	5.535	12	0	12.0824	0
	5.5425	13	0	12.0861	0
	5.55	13	0	12.0861	0
	5.5575	13	0	12.0749	0
	5.565	13	0	12.0674	0
	5.5725	13	0	12.0599	0
	5.58	13	0	12.0562	0
	5.5875	13	0	12.0524	0
	5.595	14	0	12.0487	0
	5.6025	15	0	12.0412	0
	5.61	14	0	12.03	0
	5.6175	15	0	12.0225	0
	5.625	14	0	12.0112	0
	5.6325	14	0	12.0112	0
	5.64	13	0	12.0075	0
	5.6475	14	0	12.0037	0
	5.655	13	0	11.9963	0
	5.6625	13	0	11.9925	0
	5.67	14	0	11.9888	0
	5.6775	14	0	11.9813	0
	5.685	13	0	11.9738	0
	5.6925	14	0	11.9738	0.00374532
	5.7	13	0	11.9663	0.00374532
	5.7075	13	0	11.9588	0.00374532
	5.715	12	0	11.9551	0.00374532
	5.7225	11	0	11.9513	0.00374532
	5.73	13	0	11.9551	0.00374532
	5.7375	11	0	11.9513	0.00374532
	5.745	12	0	11.9588	0.00374532
	5.7525	11	0	11.9625	0.00374532
	5.76	12	0	11.97	0.00374532
	5.7675	13	0	11.9738	0.00374532
	5.775	14	0	11.9738	0.00374532
	5.7825	13	0	11.97	0.00374532
	5.79	14	0	11.9775	0.00374532
	5.7975	14	0	11.9775	0.00374532
	5.805	12	0	11.9775	0.00374532
	5.8125	12	0	11.9813	0.00374532
	5.82	12	0	11.9888	0.00374532
	5.8275	13	0	11.9925	0.00374532
	5.835	12	0	11.9925	0.00374532
	5.8425	13	0	11.9963	0.00374532
	5.85	15	0	11.9963	0.00374532
	5.8575	13	0	11.9963	0.00374532
	5.865	13	0	12	0.00374532
	5.8725	16	0	12.0075	0.00374532
	5.88	13	0	12.0037	0.00374532
	5.8875	13	0	12.0075	0.00374532
	5.895	12	0	12.0112	0.00374532
	5.9025	12	0	12.0187	0.00374532
	5.91	12	0	12.03	0.00374532
	5.9175	12	0	12.0337	0.00374532
	5.925	13	0	12.0412	0.00374532
	5.9325	13	0	12.0412	0.00374532
	5.94	15	0	12.0449	0.00374532
	5.9475	13	0	12.0337	0.00374532
	5.955	13	0	12.03	0.00374532
	5.9625	13	0	12.0337	0.00374532
	5.97	13	0	12.0375	0.00374532
	5.9775	12	0	12.0449	0.00374532
	5.985	13	0	12.0487	0.00374532
	5.9925	12	0	12.0524	0.00374532
	6	16	0	12.0599	0.00374532
	6.0075	13	0	12.0562	0.00374532
	6.015	12	0	12.0599	0.00374532
	6.0225	11	0	12.0712	0.00374532
	6.03	13	0	12.0787	0.00374532
	6.0375	12	0	12.0861	0.00374532
	6.045	12	0	12.0899	0.00374532
	6.0525	11	0	12.1049	0.00374532
	6.06	10	0	12.1199	0.00374532
	6.0675	12	0	12.1311	0.00374532
	6.075	12	0	12.1423	0.00374532
	6.0825	13	0	12.1536	0.00374532
	6.09	12	0	12.161	0.00374532
	6.0975	12	0	12.161	0.00374532
	6.105	13	0	12.1685	0.00374532
	6.1125	13	0	12.1723	0.00374532
	6.12	15	0	12.1723	0.00374532
	6.1275	16	0	12.161	0.00374532
	6.135	15	0	12.1423	0.00374532
	6.1425	14	0	12.1273	0.00374532
	6.15	15	0	12.1161	0.00374532
	6.1575	14	0	12.1086	0.00374532
	6.165	13	0	12.1011	0.00374532
	6.1725	14	0	12.0974	0.00374532
	6.18	16	0	12.0861	0.00374532
	6.1875	15	0	12.0674	0.00374532
	6.195	15	0	12.0524	0.00374532
	6.2025	13	0	12.0337	0.00374532
	6.21	12	0	12.0262	0.00374532
	6.2175	10	0	12.0262	0.00374532
	6.225	13	0	12.0262	0.00374532
	6.2325	13	0	12.0262	0.00374532
	6.24	12	0	12.0187	0.00374532
	6.2475	13	0	12.0225	0.00374532
	6.255	14	0	12.015	0.00374532
	6.2625	14	0	12.0075	0.00374532
	6.27	14	0	11.9963	0.00374532
	6.2775	14	0	11.985	0.00374532
	6.285	14	0	11.9738	0.00374532
	6.2925	14	0	11.9625	0.00374532
	6.3	14	0	11.9588	0.00374532
	6.3075	13	0	11.9476	0.00374532
	6.315	13	0	11.9438	0.00374532
	6.3225	12	0	11.9401	0.00374532
	6.33	15	0	11.9401	0.00374532
	6.3375	13	0	11.9213	0.00374532
	6.345	14	0	11.9139	0.00374532
	6.3525	13	0	11.9101	0.00374532
	6.36	14	0	11.9026	0.00374532
	6.3675	15	0	11.8989	0.00374532
	6.375	16	0	11.8914	0.00374532
	6.3825	15	0	11.8727	0.00374532
	6.39	15	0	11.8502	0.00374532
	6.3975	14	0	11.8352	0.00374532
	6.405	14	0	11.8202	0.00374532
	6.4125	12	0	11.809	0.00374532
	6.42	13	0	11.809	0.00374532
	6.4275	11	0	11.8052	0.00374532
	6.435	11	0	11.8052	0.00374532
	6.4425	11	0	11.7978	0.00374532
	6.45	12	0	11.794	0.00374532
	6.4575	11	0	11.7903	0.00374532
	6.465	12	0	11.7903	0.00374532
	6.4725	13	0	11.7828	0.00374532
	6.48	15	0	11.7753	0.00374532
	6.4875	14	0	11.7603	0.00374532
	6.495	12	0	11.7491	0.00374532
	6.5025	12	0	11.7453	0.00374532
	6.51	13	0	11.7378	0.00374532
	6.5175	13	0	11.7266	0.00374532
	6.525	15	0	11.7116	0.00374532
	6.5325	13	0	11.6929	0.00374532
	6.54	13	0	11.6816	0.00374532
	6.5475	13	0	11.6742	0.00374532
	6.555	14	0	11.6704	0.00374532
	6.5625	13	0	11.6629	0.00374532
	6.57	13	0	11.6554	0.00374532
	6.5775	11	0	11.6479	0.00374532
	6.585	14	0	11.6479	0.00374532
	6.5925	13	0	11.633	0.00374532
	6.6	13	0	11.6255	0.00374532
	6.6075	12	0	11.618	0.00374532
	6.615	12	0	11.6142	0.00374532
	6.6225	12	0	11.6067	0.00374532
	6.63	12	0	11.603	0.00374532
	6.6375	11	0	11.5955	0.00374532
	6.645	11	0	11.5955	0.00374532
	6.6525	10	0	11.5955	0.00374532
	6.66	10	0	11.603	0.00374532
	6.6675	13	0	11.6105	0.00374532
	6.675	14	0	11.603	0.00374532
	6.6825	12	0	11.5918	0.00374532
	6.69	13	0	11.5918	0.00374532
	6.6975	14	0	11.5843	0.00374532
	6.705	13	0	11.573	0.00374532
	6.7125	15	0	11.5693	0.00374532
	6.72	14	0	11.5581	0.00374532
	6.7275	14	0	11.5506	0.00374532
	6.735	15	0	11.5468	0.00374532
	6.7425	14	0	11.5356	0.00374532
	6.75	14	0	11.5393	0.00374532
	6.7575	14	0	11.5318	0.00374532
	6.765	13	0	11.5318	0.00374532
	6.7725	13	0	11.5356	0.00374532
	6.78	12	0	11.5356	0.00374532
	6.7875	12	0	11.5393	0.00374532
	6.795	10	0	11.5393	0.00374532
	6.8025	12	0	11.5468	0.00374532
	6.81	11	0	11.5506	0.00374532
	6.8175	10	0	11.5581	0.00374532
	6.825	10	0	11.5693	0.00374532
	6.8325	10	0	11.588	0.00374532
	6.84	10	0	11.6067	0.00374532
	6.8475	10	0	11.6217	0.00374532
	6.855	10	0	11.6367	0.00374532
	6.8625	12	0	11.6517	0.00374532
	6.87	11	0	11.6629	0.00374532
	6.8775	10	0	11.6629	0.00374532
	6.885	12	0	11.6704	0.00374532
	6.8925	11	0	11.6704	0.00374532
	6.9	11	0	11.6779	0.00374532
	6.9075	11	0	11.6816	0.00374532
	6.915	11	0	11.6854	0.00374532
	6.9225	10	0	11.6891	0.00374532
	6.93	10	0	11.6966	0.00374532
	6.9375	9	0	11.7079	0.00374532
	6.945	9	0	11.7228	0.00374532
	6.9525	11	0	11.7341	0.00374532
	6.96	12	0	11.7378	0.00374532
	6.9675	11	0	11.7378	0.00374532
	6.975	10	0	11.7416	0.00374532
	6.9825	12	0	11.7416	0.00374532
	6.99	11	0	11.7378	0.00374532
	6.9975	10	0	11.7378	0.00374532
	7.005	10	0	11.7453	0.00374532
	7.0125	11	0	11.7528	0.00374532
	7.02	11	0	11.7566	0.00374532
	7.0275	10	0	11.7566	0.00374532
	7.035	8	0	11.7603	0.00374532
	7.0425	9	0	11.7678	0.00374532
	7.05	9	0	11.779	0.00374532
	7.0575	7	0	11.7903	0.00374532
	7.065	8	0	11.8015	0.00374532
	7.0725	7	0	11.809	0.00374532
	7.08	8	0	11.8202	0.00374532
	7.0875	7	0	11.8315	0.00374532
	7.095	10	0	11.8464	0.00374532
	7.1025	9	0	11.8539	0.00374532
	7.11	10	0	11.8727	0.00374532
	7.1175	9	0	11.8839	0.00374532
	7.125	9	0	11.8989	0.00374532
	7.1325	9	0	11.9176	0.00374532
	7.14	9	0	11.9326	0.00374532
	7.1475	9	0	11.9476	0.00374532
	7.155	9	0	11.9625	0.00374532
	7.1625	9	0	11.9775	0.00374532
	7.17	8	0	11.9925	0.00374532
	7.1775	9	0	12.015	0.00749064
	7.185	8	0	12.03	0.00749064
	7.1925	9	0	12.0487	0.00749064
	7.2	9	0	12.0637	0.00749064
	7.2075	8	0	12.0749	0.00749064
	7.215	8	0	12.0861	0.00749064
	7.2225	9	0	12.1011	0.00749064
	7.23	10	0	12.1086	0.00749064
	7.2375	12	0	12.1086	0.00749064
	7.245	12	0	12.1049	0.00749064
	7.2525	10	0	12.1011	0.00749064
	7.26	10	0	12.1011	0.00749064
	7.2675	10	0	12.1086	0.00749064
	7.275	9	0	12.1124	0.00749064
	7.2825	11	0	12.1161	0.00749064
	7.29	10	0	12.1124	0.00749064
	7.2975	10	0	12.1124	0.00749064
	7.305	10	0	12.1086	0.00749064
	7.3125	11	0	12.1124	0.00749064
	7.32	11	0	12.1124	0.00749064
	7.3275	10	0	12.1161	0.00749064
	7.335	10	0	12.1161	0.00749064
	7.3425	11	0	12.1236	0.00749064
	7.35	11	0	12.1236	0.00749064
	7.3575	10	0	12.1236	0.00749064
	7.365	13	0	12.1273	0.00749064
	7.3725	12	0	12.1236	0.00749064
	7.38	11	0	12.1236	0.00749064
	7.3875	13	0	12.1273	0.00749064
	7.395	13	0	12.1199	0.00749064
	7.4025	13	0	12.1161	0.00749064
	7.41	13	0	12.1124	0.00749064
	7.4175	12	0	12.1086	0.00749064
	7.425	13	0	12.1086	0.00749064
	7.4325	14	0	12.1011	0.00749064
	7.44	13	0	12.0936	0.00749064
	7.4475	12	0	12.0936	0.00749064
	7.455	11	0	12.0974	0.00749064
	7.4625	12	0	12.1049	0.00749064
	7.47	11	0	12.1011	0.00749064
	7.4775	12	0	12.0974	0.00749064
	7.485	12	0	12.0974	0.00749064
	7.4925	12	0	12.0974	0.00749064
	7.5	12	0	12.0974	0.00749064
	7.5075	11	0	12.0936	0.00749064
	7.515	12	0	12.0974	0.00749064
	7.5225	9	0	12.1011	0.00749064
	7.53	14	0	12.1124	0.00749064
	7.5375	13	0	12.1086	0.00749064
	7.545	13	0	12.1086	0.00749064
	7.5525	10	0	12.1011	0.00749064
	7.56	11	0	12.1049	0.00749064
	7.5675	11	0	12.1086	0.00749064
	7.575	12	0	12.1199	0.00749064
	7.5825	12	0	12.1236	0.00749064
	7.59	12	0	12.1273	0.00749064
	7.5975	12	0	12.1236	0.00749064
	7.605	12	0	12.1161	0.00749064
	7.6125	12	0	12.1161	0.00749064
	7.62	12	0	12.1124	0.00749064
	7.6275	14	0	12.1124	0.00749064
	7.635	13	0	12.1124	0.00749064
	7.6425	12	0	12.1161	0.00749064
	7.65	12	0	12.1199	0.00749064
	7.6575	12	0	12.1236	0.00749064
	7.665	12	0	12.1236	0.00749064
	7.6725	12	0	12.1236	0.00749064
	7.68	12	0	12.1199	0.00749064
	7.6875	13	1	12.1199	0.00749064
	7.695	12	0	12.1124	0.00374532
	7.7025	11	0	12.1086	0.00374532
	7.71	12	0	12.1049	0.00374532
	7.7175	11	0	12.1011	0.00374532
	7.725	12	0	12.1011	0.00374532
	7.7325	12	0	12.1011	0.00374532
	7.74	13	0	12.1086	0.00374532
	7.7475	13	0	12.1086	0.00374532
	7.755	13	0	12.1011	0.00374532
	7.7625	13	0	12.0974	0.00374532
	7.77	13	0	12.0861	0.00374532
	7.7775	13	0	12.0749	0.00374532
	7.785	15	0	12.0674	0.00374532
	7.7925	14	0	12.0449	0.00374532
	7.8	14	0	12.0337	0.00374532
	7.8075	13	0	12.03	0.00374532
	7.815	14	0	12.03	0.00374532
	7.8225	13	0	12.03	0.00374532
	7.83	13	0	12.03	0.00374532
	7.8375	13	0	12.03	0.00374532
	7.845	13	0	12.0337	0.00374532
	7.8525	15	0	12.0375	0.00374532
	7.86	14	0	12.0262	0.00374532
	7.8675	15	0	12.0225	0.00374532
	7.875	15	0	12.015	0.00374532
	7.8825	14	0	12.0075	0.00374532
	7.89	14	0	12.0037	0.00374532
	7.8975	14	0	12	0.00374532
	7.905	15	0	11.9963	0.00374532
	7.9125	13	0	11.9888	0.00374532
	7.92	14	0	11.9888	0.00374532
	7.9275	13	0	11.985	0.00374532
	7.935	14	0	11.9888	0.00374532
	7.9425	12	0	11.9888	0.00374532
	7.95	12	0	11.9963	0.00374532
	7.9575	14	0	12.0075	0.00374532
	7.965	14	0	12.0037	0.00374532
	7.9725	15	0	12.0037	0.00374532
	7.98	13	0	12.0037	0.00374532
	7.9875	14	0	12.0075	0.00374532
	7.995	14	0	12.0112	0.00374532
	8.0025	15	0	12.015	0.00374532
	8.01	14	0	12.015	0.00374532
	8.0175	15	0	12.0075	0.00374532
	8.025	13	0	12.0075	0.00374532
	8.0325	15	0	12.0112	0.00374532
	8.04	13	0	12.0112	0.00374532
	8.0475	16	0	12.0225	0.00374532
	8.055	15	0	12.0225	0.00374532
	8.0625	13	0	12.0225	0.00374532
	8.07	15	0	12.0262	0.00374532
	8.0775	15	0	12.0225	0.00374532
	8.085	15	0	12.0187	0.00374532
	8.0925	12	0	12.0225	0.00374532
	8.1	14	0	12.0262	0.00374532
	8.1075	14	0	12.0262	0.00374532
	8.115	13	0	12.0225	0.00374532
	8.1225	12	0	12.0187	0.00374532
	8.13	11	0	12.015	0.00374532
	8.1375	11	0	12.015	0.00374532
	8.145	11	0	12.0225	0.00374532
	8.1525	13	0	12.0337	0.00374532
	8.16	12	0	12.0412	0.00374532
	8.1675	12	0	12.0487	0.00374532
	8.175	11	0	12.0599	0.00374532
	8.1825	11	0	12.0712	0.00374532
	8.19	11	0	12.0861	0.00374532
	8.1975	10	0	12.1011	0.00374532
	8.205	11	0	12.1086	0.00374532
	8.2125	12	0	12.1199	0.00374532
	8.22	10	0	12.1236	0.00374532
	8.2275	13	0	12.1386	0.00374532
	8.235	11	0	12.1386	0.00374532
	8.2425	13	0	12.1573	0.00374532
	8.25	11	0	12.1685	0.00374532
	8.2575	12	0	12.1835	0.00374532
	8.265	11	0	12.1948	0.00374532
	8.2725	11	0	12.2097	0.00374532
	8.28	11	0	12.2247	0.00374532
	8.2875	11	0	12.2397	0.00374532
	8.295	13	0	12.2584	0.00374532
	8.3025	11	0	12.2697	0.00374532
	8.31	12	0	12.2921	0.00374532
	8.3175	12	0	12.3071	0.00374532
	8.325	12	0	12.3221	0.00374532
	8.3325	10	0	12.3333	0.00374532
	8.34	11	0	12.3521	0.00374532
	8.3475	13	0	12.3708	0.00374532
	8.355	11	0	12.3783	0.00374532
	8.3625	13	0	12.397	0.00374532
	8.37	13	0	12.4045	0.00374532
	8.3775	11	0	12.412	0.00374532
	8.385	9	0	12.4345	0.00374532
	8.3925	11	0	12.4607	0.00374532
	8.4	10	0	12.4682	0.00374532
	8.4075	11	0	12.4831	0.00374532
	8.415	12	0	12.4981	0.00374532
	8.4225	12	0	12.5131	0.00374532
	8.43	11	0	12.5243	0.00374532
	8.4375	9	0	12.5393	0.00374532
	8.445	10	0	12.5618	0.00374532
	8.4525	11	0	12.5768	0.00374532
	8.46	11	0	12.5843	0.00374532
	8.4675	10	0	12.5955	0.00374532
	8.475	11	0	12.6105	0.00374532
	8.4825	11	0	12.618	0.00374532
	8.49	11	0	12.6292	0.00374532
	8.4975	11	0	12.6367	0.00374532
	8.505	10	0	12.6479	0.00374532
	8.5125	10	0	12.6592	0.00374532
	8.52	9	0	12.6742	0.00374532
	8.5275	10	0	12.6929	0.00374532
	8.535	10	0	12.7079	0.00374532
	8.5425	11	0	12.7191	0.00374532
	8.55	12	0	12.7303	0.00374532
	8.5575	12	0	12.7341	0.00374532
	8.565	11	0	12.7378	0.00374532
	8.5725	11	0	12.7491	0.00374532
	8.58	11	0	12.7566	0.00374532
	8.5875	10	0	12.764	0.00374532
	8.595	11	0	12.7753	0.00374532
	8.6025	11	0	12.7753	0.00374532
	8.61	11	0	12.7753	0.00374532
	8.6175	10	0	12.7715	0.00374532
	8.625	11	0	12.7753	0.00374532
	8.6325	10	0	12.7753	0.00374532
	8.64	11	0	12.7828	0.00374532
	8.6475	11	0	12.7903	0.00374532
	8.655	12	0	12.7903	0.00374532
	8.6625	12	0	12.794	0.00374532
	8.67	11	0	12.7978	0.00374532
	8.6775	11	0	12.8015	0.00374532
	8.685	12	0	12.8015	0.00374532
	8.6925	11	0	12.8015	0.00374532
	8.7	11	0	12.8052	0.00374532
	8.7075	12	0	12.8052	0.00374532
	8.715	12	0	12.8015	0.00374532
	8.7225	12	0	12.8052	0.00374532
	8.73	13	0	12.7978	0.00374532
	8.7375	12	0	12.7865	0.00374532
	8.745	15	0	12.7865	0.00374532
	8.7525	12	0	12.7715	0.00374532
	8.76	14	0	12.7678	0.00374532
	8.7675	14	0	12.7566	0.00374532
	8.775	13	0	12.7491	0.00374532
	8.7825	13	0	12.7453	0.00374532
	8.79	12	0	12.7378	0.00374532
	8.7975	12	0	12.7453	0.00374532
	8.805	13	0	12.7491	0.00374532
	8.8125	13	0	12.7491	0.00374532
	8.82	13	0	12.7491	0.00374532
	8.8275	15	0	12.7453	0.00374532
	8.835	15	0	12.7378	0.00374532
	8.8425	14	0	12.7228	0.00374532
	8.85	14	0	12.7154	0.00374532
	8.8575	14	0	12.7079	0.00374532
	8.865	15	0	12.7041	0.00374532
	8.8725	11	0	12.7004	0.00374532
	8.88	12	0	12.7079	0.00374532
	8.8875	12	0	12.7116	0.00374532
	8.895	13	0	12.7079	0.00374532
	8.9025	12	0	12.7041	0.00374532
	8.91	12	0	12.7041	0.00374532
	8.9175	12	0	12.7116	0.00374532
	8.925	12	0	12.7154	0.00374532
	8.9325	13	0	12.7191	0.00374532
	8.94	13	0	12.7228	0.00374532
	8.9475	12	0	12.7228	0.00374532
	8.955	12	0	12.7228	0.00374532
	8.9625	12	0	12.7266	0.00374532
	8.97	12	0	12.7266	0.00374532
	8.9775	10	0	12.7266	0.00374532
	8.985	11	0	12.7341	0.00374532
	8.9925	11	0	12.7378	0.00374532
	9	12	0	12.7416	0.00374532
	9.0075	12	0	12.7453	0.00374532
	9.015	12	0	12.7491	0.00374532
	9.0225	11	0	12.7453	0.00374532
	9.03	11	0	12.7491	0.00374532
	9.0375	10	0	12.7528	0.00374532
	9.045	12	0	12.764	0.00374532
	9.0525	12	0	12.7678	0.00374532
	9.06	10	0	12.764	0.00374532
	9.0675	10	0	12.7753	0.00374532
	9.075	10	0	12.779	0.00374532
	9.0825	11	0	12.7903	0.00374532
	9.09	11	0	12.794	0.00374532
	9.0975	12	0	12.8052	0.00374532
	9.105	14	0	12.809	0.00374532
	9.1125	13	0	12.809	0.00374532
	9.12	13	0	12.809	0.00374532
	9.1275	14	0	12.809	0.00374532
	9.135	13	0	12.8015	0.00374532
	9.1425	13	0	12.794	0.00374532
	9.15	13	0	12.7903	0.00374532
	9.1575	13	0	12.7903	0.00374532
	9.165	13	0	12.7865	0.00374532
	9.1725	14	1	12.7903	0.00374532
	9.18	13	0	12.794	0
	9.1875	13	0	12.8052	0
	9.195	13	0	12.8202	0
	9.2025	12	0	12.8277	0
	9.21	11	0	12.839	0
	9.2175	12	0	12.8577	0
	9.225	11	0	12.8727	0
	9.2325	10	0	12.8914	0
	9.24	11	0	12.9064	0
	9.2475	11	0	12.9176	0
	9.255	10	0	12.9251	0
	9.2625	12	0	12.9401	0
	9.27	11	0	12.9438	0
	9.2775	10	0	12.9513	0
	9.285	10	0	12.9588	0
	9.2925	10	0	12.9663	0
	9.3	9	0	12.9738	0
	9.3075	11	0	12.985	0
	9.315	11	0	12.9813	0
	9.3225	12	0	12.9813	0
	9.33	10	0	12.9813	0
	9.3375	12	0	12.985	0
	9.345	11	0	12.9813	0
	9.3525	11	0	12.9813	0
	9.36	11	0	12.9813	0
	9.3675	12	0	12.9775	0
	9.375	12	0	12.9775	0
	9.3825	12	0	12.9738	0
	9.39	11	0	12.97	0
	9.3975	12	0	12.97	0
	9.405	12	0	12.9663	0
	9.4125	12	0	12.9663	0
	9.42	12	0	12.9738	0
	9.4275	11	0	12.9775	0
	9.435	12	0	12.9888	0
	9.4425	13	0	12.9925	0
	9.45	13	0	12.9925	0
	9.4575	13	0	12.9888	0
	9.465	11	0	12.9925	0
	9.4725	10	0	13	0
	9.48	12	0	13.0112	0
	9.4875	12	0	13.015	0
	9.495	12	0	13.0187	0
	9.5025	11	0	13.0187	0
	9.51	12	0	13.0225	0
	9.5175	13	0	13.015	0
	9.525	12	0	13.0075	0
	9.5325	13	0	13.0112	0
	9.54	13	0	13.0075	0
	9.5475	11	0	13	0
	9.555	11	0	13.0037	0
	9.5625	12	0	13.0037	0
	9.57	14	0	13	0
	9.5775	13	0	12.9963	0
	9.585	13	0	12.9963	0
	9.5925	11	0	12.9963	0
	9.6	10	0	13	0
	9.6075	12	0	13.0112	0
	9.615	11	0	13.0112	0
	9.6225	12	0	13.015	0
	9.63	14	0	13.015	0
	9.6375	14	0	13.0075	0
	9.645	13	0	13	0
	9.6525	13	0	12.9963	0
	9.66	12	0	12.9888	0
	9.6675	12	0	12.9963	0
	9.675	11	0	13	0
	9.6825	12	0	13.0037	0
	9.69	11	0	13.0037	0
	9.6975	11	0	13.0075	0
	9.705	10	0	13.0075	0
	9.7125	11	0	13.0112	0
	9.72	11	0	13.015	0
	9.7275	12	0	13.0187	0
	9.735	14	0	13.0112	0
	9.7425	13	0	13.0075	0
	9.75	11	0	13	0
	9.7575	12	0	13.0037	0
	9.765	10	0	13	0
	9.7725	10	0	13.0037	0
	9.78	11	0	13.0075	0
	9.7875	9	0	13.0037	0
	9.795	11	0	13.0112	0
	9.8025	13	0	13.0112	0
	9.81	13	0	13.0075	0
	9.8175	14	0	13.0075	0
	9.825	13	0	13.0037	0
	9.8325	13	0	13	0
	9.84	14	0	13	0
	9.8475	14	0	12.9925	0
	9.855	12	0	12.9888	0
	9.8625	13	0	12.9925	0
	9.87	13	0	12.9888	0
	9.8775	13	0	12.985	0
	9.885	13	0	12.9888	0
	9.8925	13	0	12.9963	0
	9.9	13	0	13	0
	9.9075	13	0	13.0037	0
	9.915	13	0	13.0112	0
	9.9225	13	0	13.0187	0
	9.93	14	0	13.0262	0
	9.9375	14	0	13.03	0
	9.945	14	0	13.03	0
	9.9525	15	0	13.03	0
	9.96	13	0	13.0225	0
	9.9675	14	0	13.03	0
	9.975	15	0	13.0337	0
	9.9825	14	0	13.0337	0
	9.99	15	0	13.0375	0
	9.9975	15	0	13.0337	0
	10.005	15	0	13.0337	0
	10.0125	12	0	13.0337	0
	10.02	15	0	13.0449	0
	10.0275	14	0	13.0449	0
	10.035	15	0	13.0487	0
	10.0425	16	0	13.0524	0
	10.05	16	0	13.0524	0
	10.0575	15	0	13.0599	0
	10.065	14	0	13.0674	0
	10.0725	14	0	13.0712	0
	10.08	14	0	13.0787	0
	10.0875	16	0	13.0861	0
	10.095	13	0	13.0824	0
	10.1025	14	0	13.0936	0
	10.11	13	0	13.1049	0
	10.1175	12	0	13.1161	0
	10.125	11	0	13.1236	0
	10.1325	11	0	13.1423	0
	10.14	13	0	13.1573	0
	10.1475	14	0	13.1648	0
	10.155	15	0	13.1723	0
	10.1625	14	0	13.1723	0
	10.17	15	0	13.1798	0
	10.1775	14	0	13.1798	0
	10.185	15	0	13.1835	0
	10.1925	15	0	13.1798	0
	10.2	12	0	13.1723	0
	10.2075	14	0	13.176	0
	10.215	13	0	13.176	0
	10.2225	14	0	13.1835	0
	10.23	13	0	13.1835	0
	10.2375	16	0	13.1835	0
	10.245	16	0	13.1723	0
	10.2525	15	0	13.1648	0
	10.26	15	0	13.1573	0
	10.2675	15	0	13.1386	0
	10.275	15	0	13.1199	0
	10.2825	15	0	13.1124	0
	10.29	16	0	13.1086	0
	10.2975	16	0	13.0974	0
	10.305	17	0	13.0787	0
	10.3125	16	0	13.0562	0
	10.32	16	0	13.0337	0
	10.3275	15	0	13.0225	0
	10.335	15	0	13.0112	0
	10.3425	16	0	13.0037	0
	10.35	15	0	13	0
	10.3575	16	0	12.9925	0
	10.365	15	0	12.9813	0
	10.3725	15	0	12.9775	0
	10.38	17	0	12.9625	0
	10.3875	16	0	12.9476	0
	10.395	13	0	12.9363	0
	10.4025	14	0	12.9326	0
	10.41	15	0	12.9288	0
	10.4175	16	0	12.9251	0
	10.425	15	0	12.9213	0
	10.4325	15	0	12.9139	0
	10.44	15	0	12.9139	0
	10.4475	14	0	12.9139	0
	10.455	13	0	12.9101	0
	10.4625	14	0	12.9176	0
	10.47	14	0	12.9139	0
	10.4775	13	0	12.9139	0
	10.485	14	0	12.9101	0
	10.4925	13	0	12.9139	0
	10.5	14	0	12.9176	0
	10.5075	13	0	12.9176	0
	10.515	14	0	12.9251	0
	10.5225	14	0	12.9326	0
	10.53	14	0	12.9326	0
	10.5375	13	0	12.9401	0
	10.545	14	0	12.9513	0
	10.5525	13	0	12.9551	0
	10.56	13	0	12.9625	0
	10.5675	14	0	12.9738	0
	10.575	13	0	12.9813	0
	10.5825	13	0	12.9888	0
	10.59	13	0	12.9925	0
	10.5975	11	0	13	0
	10.605	11	0	13.0112	0
	10.6125	10	0	13.0187	0
	10.62	11	0	13.0375	0
	10.6275	11	0	13.0487	0
	10.635	12	0	13.0637	0
	10.6425	13	0	13.0674	0
	10.65	11	0	13.0637	0
	10.6575	13	0	13.0674	0
	10.665	13	0	13.0674	0
	10.6725	12	0	13.0637	0
	10.68	11	0	13.0637	0
	10.6875	12	0	13.0712	0
	10.695	12	0	13.0712	0
	10.7025	11	0	13.0712	0
	10.71	11	0	13.0787	0
	10.7175	13	0	13.0861	0
	10.725	10	0	13.0861	0
	10.7325	10	0	13.1049	0
	10.74	12	0	13.1161	0
	10.7475	11	0	13.1199	0
	10.755	11	0	13.1236	0
	10.7625	11	0	13.1348	0
	10.77	12	0	13.1461	0
	10.7775	12	0	13.1498	0
	10.785	11	0	13.161	0
	10.7925	14	0	13.1723	0
	10.8	13	0	13.176	0
	10.8075	13	0	13.1835	0
	10.815	13	0	13.1948	0
	10.8225	12	0	13.2022	0
	10.83	13	0	13.2135	0
	10.8375	11	0	13.2172	0
	10.845	12	0	13.2285	0
	10.8525	12	0	13.2322	0
	10.86	13	0	13.2322	0
	10.8675	14	0	13.2247	0
	10.875	13	0	13.2135	0
	10.8825	13	0	13.2135	0
	10.89	11	0	13.206	0
	10.8975	12	0	13.206	0
	10.905	12	0	13.206	0
	10.9125	14	0	13.2022	0
	10.92	13	0	13.191	0
	10.9275	13	0	13.1873	0
	10.935	14	0	13.1798	0
	10.9425	13	0	13.1685	0
	10.95	12	0	13.161	0
	10.9575	13	0	13.1648	0
	10.965	12	0	13.1648	0
	10.9725	12	0	13.1648	0
	10.98	12	0	13.1648	0
	10.9875	12	0	13.1648	0
	10.995	12	0	13.1648	0
	11.0025	13	0	13.1648	0
	11.01	13	0	13.161	0
	11.0175	11	0	13.1498	0
	11.025	12	0	13.1461	0
	11.0325	12	0	13.1423	0
	11.04	13	0	13.1348	0
	11.0475	13	0	13.1273	0
	11.055	11	0	13.1273	0
	11.0625	13	0	13.1311	0
	11.07	11	0	13.1273	0
	11.0775	13	0	13.1311	0
	11.085	12	0	13.1311	0
	11.0925	14	0	13.1348	0
	11.1	13	0	13.1311	0
	11.1075	14	0	13.1348	0
	11.115	13	0	13.1311	0
	11.1225	13	0	13.1311	0
	11.13	12	0	13.1273	0
	11.1375	11	0	13.1236	0
	11.145	12	0	13.1273	0
	11.1525	13	0	13.1236	0
	11.16	12	0	13.1199	0
	11.1675	14	0	13.1161	0
	11.175	15	0	13.1124	0
	11.1825	16	0	13.1049	0
	11.19	17	0	13.0936	0
	11.1975	15	0	13.0787	0
	11.205	15	0	13.0749	0
	11.2125	16	0	13.0712	0
	11.22	16	0	13.0599	0
	11.2275	16	0	13.0487	0
	11.235	14	0	13.0412	0
	11.2425	14	0	13.0375	0
	11.25	13	0	13.0375	0
	11.2575	14	0	13.0375	0
	11.265	13	0	13.0262	0
	11.2725	13	0	13.0262	0
	11.28	12	0	13.03	0
	11.2875	12	0	13.0412	0
	11.295	12	0	13.0524	0
	11.3025	12	0	13.0637	0
	11.31	10	0	13.0749	0
	11.3175	11	0	13.0899	0
	11.325	12	0	13.1086	0
	11.3325	11	0	13.1161	0
	11.34	11	0	13.1311	0
	11.3475	11	0	13.1386	0
	11.355	11	0	13.1536	0
	11.3625	10	0	13.1685	0
	11.37	12	0	13.1948	0
	11.3775	11	0	13.2022	0
	11.385	11	0	13.2172	0
	11.3925	11	0	13.2247	0
	11.4	11	0	13.2322	0
	11.4075	12	0	13.2397	0
	11.415	14	0	13.236	0
	11.4225	13	0	13.2285	0
	11.43	14	0	13.2247	0
	11.4375	13	0	13.2172	0
	11.445	13	0	13.2172	0
	11.4525	12	0	13.2172	0
	11.46	14	0	13.2285	0
	11.4675	13	0	13.2247	0
	11.475	13	0	13.2285	0
	11.4825	13	0	13.2285	0
	11.49	13	0	13.2285	0
	11.4975	12	0	13.221	0
	11.505	12	0	13.2172	0
	11.5125	10	0	13.2135	0
	11.52	11	0	13.2172	0
	11.5275	13	0	13.221	0
	11.535	12	0	13.221	0
	11.5425	11	0	13.2247	0
	11.55	12	0	13.2322	0
	11.5575	11	0	13.236	0
	11.565	11	0	13.2397	0
	11.5725	13	0	13.2434	0
	11.58	13	0	13.2397	0
	11.5875	13	0	13.2397	0
	11.595	12	0	13.2397	0
	11.6025	13	0	13.2397	0
	11.61	12	0	13.2322	0
	11.6175	12	0	13.2322	0
	11.625	12	0	13.236	0
	11.6325	12	0	13.236	0
	11.64	12	0	13.236	0
	11.6475	12	0	13.236	0
	11.655	11	0	13.236	0
	11.6625	14	0	13.2397	0
	11.67	13	0	13.236	0
	11.6775	12	0	13.2434	0
	11.685	12	0	13.2472	0
	11.6925	12	0	13.2509	0
	11.7	11	0	13.2622	0
	11.7075	11	0	13.2734	0
	11.715	12	0	13.2884	0
	11.7225	12	0	13.2959	0
	11.73	10	0	13.3071	0
	11.7375	13	0	13.3221	0
	11.745	11	0	13.3296	0
	11.7525	12	0	13.3408	0
	11.76	11	0	13.3483	0
	11.7675	11	0	13.3596	0
	11.775	11	0	13.3745	0
	11.7825	10	0	13.382	0
	11.79	11	0	13.3933	0
	11.7975	11	0	13.4045	0
	11.805	12	0	13.4157	0
	11.8125	13	0	13.4195	0
	11.82	13	0	13.427	0
	11.8275	12	0	13.4307	0
	11.835	13	0	13.4457	0
	11.8425	12	0	13.4494	0
	11.85	13	0	13.4644	0
	11.8575	13	0	13.4757	0
	11.865	12	0	13.4944	0
	11.8725	12	0	13.5131	0
	11.88	14	0	13.5318	0
	11.8875	15	0	13.5431	0
	11.895	14	0	13.5468	0
	11.9025	14	0	13.5581	0
	11.91	15	0	13.5581	0
	11.9175	15	0	13.5581	0
	11.925	15	0	13.5618	0
	11.9325	15	0	13.5618	0
	11.94	14	0	13.5581	0
	11.9475	14	0	13.5543	0
	11.955	13	0	13.5468	0
	11.9625	15	0	13.5431	0
	11.97	15	0	13.5393	0
	11.9775	15	0	13.5318	0
	11.985	15	0	13.5281	0
	11.9925	14	0	13.5169	0
	12	15	0	13.5056	0
	12.0075	15	0	13.4981	0
	12.015	15	0	13.4831	0
	12.0225	15	0	13.4719	0
	12.03	15	0	13.4569	0
	12.0375	16	0	13.4419	0
	12.045	16	0	13.4232	0
	12.0525	18	0	13.4045	0
	12.06	17	0	13.382	0
	12.0675	15	0	13.3708	0
	12.075	16	0	13.3558	0
	12.0825	16	0	13.3408	0
	12.09	15	0	13.3258	0
	12.0975	16	0	13.3146	0
	12.105	17	0	13.2959	0
	12.1125	16	0	13.2734	0
	12.12	14	0	13.2547	0
	12.1275	16	0	13.2472	0
	12.135	15	0	13.2322	0
	12.1425	15	0	13.2172	0
	12.15	16	0	13.2022	0
	12.1575	15	0	13.1873	0
	12.165	16	0	13.1723	0
	12.1725	15	0	13.1536	0
	12.18	15	0	13.1386	0
	12.1875	14	0	13.1199	0
	12.195	13	0	13.1124	0
	12.2025	13	0	13.1049	0
	12.21	14	0	13.0899	0
	12.2175	15	0	13.0787	0
	12.225	14	0	13.0599	0
	12.2325	13	0	13.0487	0
	12.24	13	0	13.0375	0
	12.2475	14	0	13.0337	0
	12.255	13	0	13.0225	0
	12.2625	10	0	13.015	0
	12.27	10	0	13.0225	0
	12.2775	13	0	13.03	0
	12.285	14	0	13.0262	0
	12.2925	13	0	13.0187	0
	12.3	11	0	13.015	0
	12.3075	11	0	13.0187	0
	12.315	10	0	13.0225	0
	12.3225	13	0	13.0225	0
	12.33	12	0	13.0187	0
	12.3375	13	0	13.0187	0
	12.345	15	0	13.0112	0
	12.3525	13	0	12.9925	0
	12.36	13	0	12.9813	0
	12.3675	14	0	12.9813	0
	12.375	11	0	12.9738	0
	12.3825	13	0	12.9813	0
	12.39	13	0	12.9813	0
	12.3975	12	0	12.9813	0
	12.405	13	0	12.985	0
	12.4125	14	0	12.9888	0
	12.42	15	0	12.9813	0
	12.4275	13	0	12.9775	0
	12.435	15	0	12.9775	0
	12.4425	15	0	12.9663	0
	12.45	13	0	12.9588	0
	12.4575	15	0	12.9588	0
	12.465	13	0	12.9476	0
	12.4725	14	0	12.9438	0
	12.48	12	0	12.9363	0
	12.4875	15	0	12.9363	0
	12.495	14	0	12.9251	0
	12.5025	14	0	12.9213	0
	12.51	15	0	12.9101	0
	12.5175	16	0	12.8951	0
	12.525	14	0	12.8764	0
	12.5325	16	0	12.8614	0
	12.54	16	0	12.8464	0
	12.5475	15	0	12.8277	0
	12.555	15	0	12.8202	0
	12.5625	16	0	12.809	0
	12.57	16	0	12.7978	0
	12.5775	15	0	12.7828	0
	12.585	14	0	12.7715	0
	12.5925	15	0	12.764	0
	12.6	14	0	12.7528	0
	12.6075	13	0	12.7453	0
	12.615	15	0	12.7453	0
	12.6225	14	0	12.7341	0
	12.63	15	0	12.7266	0
	12.6375	13	0	12.7191	0
	12.645	12	0	12.7191	0
	12.6525	12	0	12.7228	0
	12.66	13	0	12.7266	0
	12.6675	12	0	12.7228	0
	12.675	12	0	12.7228	0
	12.6825	13	0	12.7228	0
	12.69	12	0	12.7191	0
	12.6975	12	0	12.7228	0
	12.705	13	0	12.7303	0
	12.7125	13	0	12.7341	0
	12.72	13	0	12.7416	0
	12.7275	15	0	12.7491	0
	12.735	13	0	12.7566	0
	12.7425	13	0	12.7603	0
	12.75	12	0	12.7678	0
	12.7575	14	0	12.7753	0
	12.765	14	0	12.7753	0
	12.7725	13	0	12.779	0
	12.78	15	0	12.7753	0
	12.7875	14	0	12.7678	0
	12.795	15	0	12.764	0
	12.8025	15	0	12.7566	0
	12.81	16	0	12.7566	0
	12.8175	15	0	12.7453	0
	12.825	15	0	12.7416	0
	12.8325	14	0	12.7416	0
	12.84	14	0	12.7416	0
	12.8475	13	0	12.7491	0
	12.855	12	0	12.7566	0
	12.8625	11	0	12.7678	0
	12.87	11	0	12.779	0
	12.8775	13	0	12.794	0
	12.885	11	0	12.8052	0
	12.8925	11	0	12.8165	0
	12.9	12	0	12.8315	0
	12.9075	11	0	12.839	0
	12.915	11	0	12.8502	0
	12.9225	12	0	12.8652	0
	12.93	11	0	12.8689	0
	12.9375	11	0	12.8689	0
	12.945	11	0	12.8764	0
	12.9525	13	0	12.8876	0
	12.96	13	0	12.8914	0
	12.9675	12	0	12.9026	0
	12.975	12	0	12.9139	0
	12.9825	12	0	12.9251	0
	12.99	12	0	12.9401	0
	12.9975	12	0	12.9663	0
	13.005	12	0	12.9888	0
	13.0125	10	0	13.015	0
	13.02	10	0	13.0449	0
	13.0275	11	0	13.0712	0
	13.035	10	0	13.0936	0
	13.0425	11	0	13.1199	0
	13.05	13	0	13.1423	0
	13.0575	12	0	13.1461	0
	13.065	12	0	13.161	0
	13.0725	12	0	13.1798	0
	13.08	13	0	13.1873	0
	13.0875	13	0	13.1873	0
	13.095	13	0	13.1873	0
	13.1025	14	0	13.191	0
	13.11	13	0	13.1873	0
	13.1175	13	0	13.1948	0
	13.125	12	0	13.1948	0
	13.1325	11	0	13.2022	0
	13.14	12	0	13.2097	0
	13.1475	11	0	13.2135	0
	13.155	12	0	13.2285	0
	13.1625	11	0	13.2322	0
	13.17	13	0	13.2434	0
	13.1775	13	0	13.2434	0
	13.185	13	0	13.2509	0
	13.1925	13	0	13.2622	0
	13.2	14	0	13.2734	0
	13.2075	14	0	13.2697	0
	13.215	13	0	13.2659	0
	13.2225	13	0	13.2659	0
	13.23	14	0	13.2659	0
	13.2375	13	0	13.2659	0
	13.245	14	0	13.2659	0
	13.2525	13	0	13.2659	0
	13.26	11	0	13.2659	0
	13.2675	13	0	13.2734	0
	13.275	14	0	13.2734	0
	13.2825	15	0	13.2734	0
	13.29	15	0	13.2697	0
	13.2975	15	0	13.2547	0
	13.305	15	0	13.2397	0
	13.3125	14	0	13.2285	0
	13.32	16	0	13.2247	0
	13.3275	14	0	13.2097	0
	13.335	15	0	13.2022	0
	13.3425	13	0	13.1985	0
	13.35	15	0	13.2022	0
	13.3575	15	0	13.1985	0
	13.365	17	0	13.191	0
	13.3725	14	0	13.1798	0
	13.38	15	0	13.176	0
	13.3875	13	0	13.1723	0
	13.395	13	0	13.1648	0
	13.4025	13	0	13.1573	0
	13.41	11	0	13.1573	0
	13.4175	12	0	13.161	0
	13.425	12	0	13.1648	0
	13.4325	12	0	13.1685	0
	13.44	13	0	13.1685	0
	13.4475	13	0	13.1648	0
	13.455	15	0	13.1573	0
	13.4625	13	0	13.1386	0
	13.47	14	0	13.1273	0
	13.4775	13	0	13.1124	0
	13.485	13	0	13.1011	0
	13.4925	11	0	13.0899	0
	13.5	11	0	13.0861	0
	13.5075	11	0	13.0824	0
	13.515	11	0	13.0749	0
	13.5225	12	0	13.0674	0
	13.53	13	0	13.0524	0
	13.5375	13	0	13.0412	0
	13.545	13	0	13.0375	0
	13.5525	13	0	13.03	0
	13.56	12	0	13.0262	0
	13.5675	12	0	13.03	0
	13.575	12	0	13.0337	0
	13.5825	13	0	13.0375	0
	13.59	13	0	13.0412	0
	13.5975	12	0	13.0375	0
	13.605	11	0	13.0375	0
	13.6125	12	0	13.0412	0
	13.62	13	0	13.0487	0
	13.6275	12	0	13.0449	0
	13.635	12	0	13.0449	0
	13.6425	12	0	13.0487	0
	13.65	12	0	13.0524	0
	13.6575	12	0	13.0524	0
	13.665	13	0	13.0487	0
	13.6725	15	0	13.0375	0
	13.68	13	0	13.015	0
	13.6875	13	0	12.9963	0
	13.695	15	0	12.9888	0
	13.7025	14	0	12.9663	0
	13.71	15	0	12.9438	0
	13.7175	14	0	12.9176	0
	13.725	15	0	12.8989	0
	13.7325	14	0	12.8764	0
	13.74	15	0	12.8577	0
	13.7475	14	0	12.839	0
	13.755	14	0	12.824	0
	13.7625	14	0	12.8127	0
	13.77	15	0	12.8015	0
	13.7775	13	0	12.7828	0
	13.785	13	0	12.7828	0
	13.7925	14	0	12.7715	0
	13.8	14	0	12.7603	0
	13.8075	13	0	12.7416	0
	13.815	15	0	12.7303	0
	13.8225	14	0	12.7228	0
	13.83	16	0	12.7191	0
	13.8375	14	0	12.7004	0
	13.845	16	0	12.6929	0
	13.8525	16	0	12.6891	0
	13.86	18	0	12.6779	0
	13.8675	17	0	12.6554	0
	13.875	17	0	12.6404	0
	13.8825	17	0	12.6292	0
	13.89	16	0	12.6105	0
	13.8975	17	0	12.5993	0
	13.905	14	0	12.5843	0
	13.9125	15	0	12.573	0
	13.92	16	0	12.5581	0
	13.9275	15	0	12.5506	0
	13.935	14	0	12.5393	0
	13.9425	13	0	12.5281	0
	13.95	12	0	12.5281	0
	13.9575	12	0	12.5281	0
	13.965	14	0	12.5356	0
	13.9725	13	0	12.5356	0
	13.98	14	0	12.5431	0
	13.9875	12	0	12.5431	0
	13.995	11	0	12.5506	0
	14.0025	13	0	12.5618	0
	14.01	11	0	12.5693	0
	14.0175	12	0	12.5955	0
	14.025	11	0	12.6142	0
	14.0325	11	0	12.6367	0
	14.04	11	0	12.6554	0
	14.0475	11	0	12.6704	0
	14.055	12	0	12.6966	0
	14.0625	14	0	12.7154	0
	14.07	11	0	12.7191	0
	14.0775	12	0	12.7341	0
	14.085	12	0	12.7528	0
	14.0925	12	0	12.7678	0
	14.1	11	0	12.7828	0
	14.1075	11	0	12.794	0
	14.115	11	0	12.8015	0
	14.1225	12	0	12.809	0
	14.13	12	0	12.8127	0
	14.1375	11	0	12.8165	0
	14.145	11	0	12.824	0
	14.1525	12	0	12.8315	0
	14.16	11	0	12.8352	0
	14.1675	11	0	12.8427	0
	14.175	11	0	12.8577	0
	14.1825	10	0	12.8727	0
	14.19	12	0	12.8764	0
	14.1975	11	0	12.8801	0
	14.205	9	0	12.8839	0
	14.2125	11	0	12.8989	0
	14.22	10	0	12.9026	0
	14.2275	11	0	12.9101	0
	14.235	10	0	12.9176	0
	14.2425	12	0	12.9213	0
	14.25	11	0	12.9288	0
	14.2575	11	0	12.9363	0
	14.265	12	0	12.9438	0
	14.2725	12	0	12.9513	0
	14.28	12	0	12.9588	0
	14.2875	12	0	12.97	0
	14.295	12	0	12.9775	0
	14.3025	12	0	12.9888	0
	14.31	12	0	13	0
	14.3175	10	0	13.0112	0
	14.325	12	0	13.03	0
	14.3325	12	0	13.0412	0
	14.34	11	0	13.0562	0
	14.3475	10	0	13.0599	0
	14.355	10	0	13.0749	0
	14.3625	13	0	13.0974	0
	14.37	12	0	13.0974	0
	14.3775	13	0	13.1086	0
	14.385	13	0	13.1124	0
	14.3925	13	0	13.1161	0
	14.4	13	0	13.1161	0
	14.4075	14	0	13.1199	0
	14.415	12	0	13.1161	0
	14.4225	14	0	13.1124	0
	14.43	13	0	13.1086	0
	14.4375	12	0	13.1161	0
	14.445	13	0	13.1124	0
	14.4525	13	0	13.1124	0
	14.46	12	0	13.1161	0
	14.4675	12	0	13.1236	0
	14.475	12	0	13.1273	0
	14.4825	12	0	13.1273	0
	14.49	12	0	13.1311	0
	14.4975	13	0	13.1311	0
	14.505	11	0	13.1348	0
	14.5125	11	0	13.1423	0
	14.52	11	0	13.1423	0
	14.5275	10	0	13.1498	0
	14.535	12	0	13.161	0
	14.5425	11	0	13.1648	0
	14.55	13	0	13.1648	0
	14.5575	12	0	13.1648	0
	14.565	13	0	13.1685	0
	14.5725	12	0	13.1648	0
	14.58	12	0	13.1685	0
	14.5875	12	0	13.1685	0
	14.595	12	0	13.1723	0
	14.6025	12	0	13.176	0
	14.61	13	0	13.1798	0
	14.6175	12	0	13.176	0
	14.625	12	0	13.176	0
	14.6325	13	0	13.1798	0
	14.64	13	0	13.1835	0
	14.6475	13	0	13.1985	0
	14.655	13	0	13.2097	0
	14.6625	12	0	13.221	0
	14.67	12	0	13.2397	0
	14.6775	12	0	13.2472	0
	14.685	12	0	13.2659	0
	14.6925	13	0	13.2809	0
	14.7	14	0	13.2846	0
	14.7075	14	0	13.2921	0
	14.715	15	0	13.2996	0
	14.7225	15	0	13.3071	0
	14.73	17	0	13.3071	0
	14.7375	14	0	13.2996	0
	14.745	15	0	13.3071	0
	14.7525	14	0	13.3034	0
	14.76	14	0	13.2959	0
	14.7675	15	0	13.2884	0
	14.775	12	0	13.2809	0
	14.7825	13	0	13.2809	0
	14.79	13	0	13.2772	0
	14.7975	13	0	13.2697	0
	14.805	15	0	13.2697	0
	14.8125	13	0	13.2584	0
	14.82	14	0	13.2584	0
	14.8275	15	0	13.2547	0
	14.835	14	0	13.2547	0
	14.8425	16	0	13.2509	0
	14.85	15	0	13.2322	0
	14.8575	15	0	13.2247	0
	14.865	14	0	13.221	0
	14.8725	15	0	13.2247	0
	14.88	16	0	13.2172	0
	14.8875	14	0	13.2135	0
	14.895	15	0	13.2172	0
	14.9025	14	0	13.2097	0
	14.91	14	0	13.2135	0
	14.9175	15	0	13.2097	0
	14.925	13	0	13.1985	0
	14.9325	11	0	13.1948	0
	14.94	13	0	13.1985	0
	14.9475	14	0	13.191	0
	14.955	14	0	13.1798	0
	14.9625	16	0	13.1685	0
	14.97	15	0	13.1498	0
[truncated: 58,003 more rows]

## Sheet: SupplFig. 12
	Supplementary Figure 12a. Channel diameters along the pore for Lsi1cryst and Lsi1cryst + Wat 3 and 9, calculated using the program HOLE2.
	Lsi1		Lsi1 + Wat3 and 9
	Pore position (Å)	Pore diameter (Å)	Pore position (Å)	Pore diameter (Å)
	-15.6116	9.44552	-15.6116	9.01922
	-15.4866	8.77066	-15.4866	8.89352
	-15.3616	8.75328	-15.3616	8.77232
	-15.2366	8.63058	-15.2366	8.6563
	-15.1116	8.51204	-15.1116	8.54564
	-14.9866	8.39884	-14.9866	8.43914
	-14.8616	8.28794	-14.8616	8.33738
	-14.7366	8.18302	-14.7366	8.2411
	-14.6116	8.0807	-14.6116	8.15054
	-14.4866	7.98644	-14.4866	8.02788
	-14.3616	7.89042	-14.3616	7.89984
	-14.2366	7.8041	-14.2366	7.76114
	-14.1116	7.72088	-14.1116	7.6274
	-13.9866	7.64902	-13.9866	7.49802
	-13.8616	7.57948	-13.8616	7.37344
	-13.7366	7.0315	-13.7366	7.25592
	-13.6116	7.13364	-13.6116	7.14042
	-13.4866	7.01888	-13.4866	7.02374
	-13.3616	6.91128	-13.3616	6.9129
	-13.2366	6.80602	-13.2366	6.68182
	-13.1116	6.70066	-13.1116	6.64158
	-12.9866	6.44454	-12.9866	6.55618
	-12.8616	6.47658	-12.8616	6.47492
	-12.7366	6.399	-12.7366	6.3981
	-12.6116	6.32814	-12.6116	6.32508
	-12.4866	6.23386	-12.4866	6.2295
	-12.3616	6.14536	-12.3616	6.1406
	-12.2366	6.04476	-12.2366	6.04294
	-12.1116	5.9531	-12.1116	5.95212
	-11.9866	5.84478	-11.9866	5.84462
	-11.8616	5.746	-11.8616	5.74712
	-11.7366	5.47658	-11.7366	5.65812
	-11.6116	5.43906	-11.6116	5.57944
	-11.4866	5.3689	-11.4866	5.2558
	-11.3616	5.30202	-11.3616	5.30516
	-11.2366	5.25426	-11.2366	5.25008
	-11.1116	5.20694	-11.1116	5.2048
	-10.9866	5.17134	-10.9866	5.1698
	-10.8616	5.1436	-10.8616	5.1423
	-10.7366	5.1067	-10.7366	5.10826
	-10.6116	5.0746	-10.6116	5.0748
	-10.4866	5.0332	-10.4866	5.03372
	-10.3616	5.00192	-10.3616	5.00086
	-10.2366	4.97934	-10.2366	4.97952
	-10.1116	4.96602	-10.1116	4.9622
	-9.9866	4.90888	-9.9866	4.90696
	-9.8616	4.86128	-9.8616	4.85934
	-9.7366	4.75732	-9.7366	4.75594
	-9.6116	4.66896	-9.6116	4.6659
	-9.4866	4.59898	-9.4866	4.59536
	-9.3616	4.54532	-9.3616	4.54216
	-9.2366	4.51026	-9.2366	4.50914
	-9.1116	4.4931	-9.1116	4.48908
	-8.9866	4.49074	-8.9866	4.4909
	-8.8616	4.5066	-8.8616	4.50982
	-8.7366	4.54662	-8.7366	4.54796
	-8.6116	4.60394	-8.6116	4.60292
	-8.4866	4.58194	-8.4866	4.58288
	-8.3616	4.60474	-8.3616	4.60682
	-8.2366	4.5459	-8.2366	4.545
	-8.1116	4.51346	-8.1116	4.51368
	-7.9866	4.42206	-7.9866	4.4196
	-7.8616	4.34308	-7.8616	4.34022
	-7.7366	4.28226	-7.7366	4.27912
	-7.6116	4.23614	-7.6116	4.2342
	-7.4866	4.20462	-7.4866	4.2043
	-7.3616	4.18748	-7.3616	4.18858
	-7.2366	4.16746	-7.2366	4.16744
	-7.1116	4.15708	-7.1116	4.15876
	-6.9866	4.1035	-6.9866	4.1041
	-6.8616	4.0616	-6.8616	4.06152
	-6.7366	4.03066	-6.7366	4.03136
	-6.6116	4.01216	-6.6116	4.01362
	-6.4866	4.00786	-6.4866	4.00828
	-6.3616	4.0151	-6.3616	4.01554
	-6.2366	4.03656	-6.2366	4.02954
	-6.1116	4.0697	-6.1116	4.05496
	-5.9866	4.06976	-5.9866	4.06128
	-5.8616	4.1002	-5.8616	4.08552
	-5.7366	4.14988	-5.7366	4.14508
	-5.6116	4.25086	-5.6116	4.25106
	-5.4866	4.28524	-5.4866	4.28798
	-5.3616	4.32914	-5.3616	4.32974
	-5.2366	4.32958	-5.2366	4.3273
	-5.1116	4.33722	-5.1116	4.33472
	-4.9866	4.29156	-4.9866	4.29198
	-4.8616	4.26454	-4.8616	4.267
	-4.7366	4.22244	-4.7366	4.2195
	-4.6116	4.1802	-4.6116	4.17716
	-4.4866	4.14566	-4.4866	4.14044
	-4.3616	4.11304	-4.3616	4.11076
	-4.2366	4.0817	-4.2366	4.0818
	-4.1116	4.05642	-4.1116	4.05308
	-3.9866	4.03956	-3.9866	4.03998
	-3.8616	4.0312	-3.8616	4.03466
	-3.7366	4.03134	-3.7366	4.03314
	-3.6116	4.04002	-3.6116	4.0394
	-3.4866	4.05686	-3.4866	4.05738
	-3.3616	4.08174	-3.3616	4.08304
	-3.2366	4.11534	-3.2366	4.1152
	-3.1116	4.15684	-3.1116	4.15478
	-2.9866	4.20642	-2.9866	4.20508
	-2.8616	4.26392	-2.8616	4.26228
	-2.7366	4.32516	-2.7366	4.32634
	-2.6116	4.39404	-2.6116	4.39702
	-2.4866	4.475	-2.4866	4.47406
	-2.3616	4.56132	-2.3616	4.55832
	-2.2366	4.6532	-2.2366	4.65276
	-2.1116	4.75138	-2.1116	4.7532
	-1.9866	4.80756	-1.9866	4.80586
	-1.8616	4.8668	-1.8616	4.86612
	-1.7366	4.86618	-1.7366	4.86492
	-1.6116	4.87804	-1.6116	4.87752
	-1.4866	4.87694	-1.4866	4.87814
	-1.3616	4.88714	-1.3616	4.88898
	-1.2366	4.8431	-1.2366	4.83324
	-1.1116	4.77508	-1.1116	4.77442
	-0.9866	4.71286	-0.9866	4.71608
	-0.8616	4.659	-0.8616	4.66388
	-0.7366	4.5906	-0.7366	4.59348
	-0.6116	4.53156	-0.6116	4.53158
	-0.4866	4.48016	-0.4866	4.47964
	-0.3616	4.43724	-0.3616	4.43614
	-0.2366	4.3997	-0.2366	4.4052
	-0.1116	4.37114	-0.1116	4.38274
	0.0134	4.3596	0.0134	4.3622
	0.1384	4.34888	0.1384	4.3493
	0.2634	4.29648	0.2634	4.29756
	0.3884	4.2634	0.3884	4.26426
	0.5134	4.25066	0.5134	4.25016
	0.6384	4.25498	0.6384	4.25268
	0.7634	4.27716	0.7634	4.27502
	0.8884	4.3148	0.8884	4.3164
	1.0134	4.31936	1.0134	4.3208
	1.1384	4.32824	1.1384	4.32692
	1.2634	4.32642	1.2634	4.32594
	1.3884	4.33332	1.3884	4.33498
	1.5134	4.34526	1.5134	4.3464
	1.6384	4.36754	1.6384	4.3696
	1.7634	4.40732	1.7634	4.4097
	1.8884	4.45844	1.8884	4.4578
	2.0134	4.49846	2.0134	4.50036
	2.1384	4.53002	2.1384	4.5304
	2.2634	4.4661	2.2634	4.50178
	2.3884	4.40978	2.3884	4.48166
	2.5134	4.31986	2.5134	4.4468
	2.6384	4.2396	2.6384	4.41944
	2.7634	4.15368	2.7634	4.36652
	2.8884	4.07572	2.8884	4.31892
	3.0134	4.00368	3.0134	4.27994
	3.1384	3.94042	3.1384	4.24874
	3.2634	3.88596	3.2634	4.23036
	3.3884	3.84072	3.3884	4.21822
	3.5134	3.8037	3.5134	4.21006
	3.6384	3.77626	3.6384	4.20914
	3.7634	3.73652	3.7634	4.22022
	3.8884	3.69984	3.8884	4.23932
	4.0134	3.647	4.0134	4.27046
	4.1384	3.6058	4.1384	4.30736
	4.2634	3.57576	4.2634	4.34936
	4.3884	3.55804	4.3884	4.399
	4.5134	3.5541	4.5134	4.34066
	4.6384	3.56238	4.6384	4.2933
	4.7634	3.45752	4.7634	4.23432
	4.8884	3.61476	4.8884	4.19732
	5.0134	3.58664	5.0134	4.13646
	5.1384	3.67752	5.1384	4.09358
	5.2634	3.70164	5.2634	3.98946
	5.3884	3.70292	5.3884	3.9018
	5.5134	3.60594	5.5134	3.83306
	5.6384	3.51812	5.6384	3.78496
	5.7634	3.4372	5.7634	3.75844
	5.8884	3.40616	5.8884	3.75022
	6.0134	3.45304	6.0134	3.769
	6.1384	3.69472	6.1384	3.80782
	6.2634	3.75334	6.2634	3.85376
	6.3884	3.82092	6.3884	3.91646
	6.5134	3.7921	6.5134	3.8339
	6.6384	3.7605	6.6384	3.75904
	6.7634	3.69726	6.7634	3.66888
	6.8884	3.64182	6.8884	3.58462
	7.0134	3.59468	7.0134	3.56148
	7.1384	3.55674	7.1384	3.55048
	7.2634	3.53142	7.2634	3.53006
	7.3884	3.51426	7.3884	3.5104
	7.5134	3.50428	7.5134	3.50618
	7.6384	3.50288	7.6384	3.50634
	7.7634	3.51682	7.7634	3.51938
	7.8884	3.53964	7.8884	3.53684
	8.0134	3.5716	8.0134	3.57046
	8.1384	3.61126	8.1384	3.61096
	8.2634	3.6419	8.2634	3.64268
	8.3884	3.68156	8.3884	3.68112
	8.5134	3.72688	8.5134	3.72468
	8.6384	3.78122	8.6384	3.77462
	8.7634	3.84706	8.7634	3.84376
	8.8884	3.92312	8.8884	3.92286
	9.0134	3.94078	9.0134	3.93784
	9.1384	3.95914	9.1384	3.95968
	9.2634	3.93144	9.2634	3.92704
	9.3884	3.90902	9.3884	3.90154
	9.5134	3.8959	9.5134	3.89462
	9.6384	3.8914	9.6384	3.89028
	9.7634	3.8976	9.7634	3.8977
	9.8884	3.91248	9.8884	3.9077
	10.0134	3.91906	10.0134	3.91474
	10.1384	3.92142	10.1384	3.92072
	10.2634	3.84178	10.2634	3.8413
	10.3884	3.76918	10.3884	3.7703
	10.5134	3.71122	10.5134	3.7131
	10.6384	3.6654	10.6384	3.66456
	10.7634	3.63096	10.7634	3.6287
	10.8884	3.60894	10.8884	3.60534
	11.0134	3.59852	11.0134	3.59912
	11.1384	3.60054	11.1384	3.60374
	11.2634	3.61768	11.2634	3.6201
	11.3884	3.64426	11.3884	3.64894
	11.5134	3.67244	11.5134	3.67246
	11.6384	3.7071	11.6384	3.70728
	11.7634	3.73302	11.7634	3.73356
	11.8884	3.76756	11.8884	3.77192
	12.0134	3.80788	12.0134	3.81988
	12.1384	3.8577	12.1384	3.8807
	12.2634	3.94918	12.2634	3.95962
	12.3884	4.05036	12.3884	4.0503
	12.5134	4.1463	12.5134	4.1451
	12.6384	4.2473	12.6384	4.25128
	12.7634	4.37526	12.7634	4.3621
	12.8884	4.51246	12.8884	4.47684
	13.0134	4.65262	13.0134	4.62864
	13.1384	4.80112	13.1384	4.79334
	13.2634	4.96024	13.2634	4.95508
	13.3884	5.12452	13.3884	5.12458
	13.5134	5.23726	13.5134	5.23448
	13.6384	5.34268	13.6384	5.34514
	13.7634	5.4493	13.7634	5.44914
	13.8884	5.56014	13.8884	5.56012
	14.0134	5.67964	14.0134	5.6782
	14.1384	5.80438	14.1384	5.8015
	14.2634	5.88722	14.2634	5.8884
	14.3884	5.9746	14.3884	5.9756
	14.5134	6.04694	14.5134	6.04622
	14.6384	6.12448	14.6384	6.123
	14.7634	6.20596	14.7634	6.20528
	14.8884	6.29228	14.8884	6.29316
	15.0134	6.38678	15.0134	6.38782
	15.1384	6.48658	15.1384	6.4878
	15.2634	6.58336	15.2634	6.58036
	15.3884	6.68038	15.3884	6.67502
	15.5134	6.73398	15.5134	6.73064
	15.6384	6.79572	15.6384	6.79438
	15.7634	6.86722	15.7634	6.86706
	15.8884	6.94568	15.8884	6.94466
	16.0134	6.98572	16.0134	6.98314
	16.1384	7.0356	16.1384	7.03482
	16.2634	7.08306	16.2634	7.07646
	16.3884	7.1465	16.3884	7.12842
	16.5134	7.228	16.5134	7.21674
	16.6384	7.32588	16.6384	7.32332
	16.7634	7.44004	16.7634	7.43796
	16.8884	7.56972	16.8884	7.56828
	17.0134	7.71268	17.0134	7.71624
	17.1384	7.87332	17.1384	7.87856
	17.2634	7.95114	17.2634	7.95136
	17.3884	8.0382	17.3884	8.03818
	17.5134	8.06512	17.5134	8.0648
	17.6384	8.10726	17.6384	8.10722
	17.7634	8.11786	17.7634	8.11958
	17.8884	8.1355	17.8884	8.1388
	18.0134	8.15556	18.0134	8.1575
	18.1384	8.18232	18.1384	8.1821
	18.2634	8.2155	18.2634	8.21536
	18.3884	8.25518	18.3884	8.25238
	18.5134	8.30152	18.5134	8.3004
	18.6384	8.35232	18.6384	8.35424
	18.7634	8.41222	18.7634	8.4124
	18.8884	8.47648	18.8884	8.47644
	19.0134	8.5416	19.0134	8.5477
	19.1384	8.60882	19.1384	8.62496
	19.2634	8.69964	19.2634	8.70708
	19.3884	8.79446	19.3884	8.79496
	19.5134	8.8885	19.5134	8.89052
	19.6384	8.9873	19.6384	8.99128
	19.7634	9.06694	19.7634	9.06986
	19.8884	9.15278	19.8884	9.15264
	20.0134	9.23284	20.0134	9.2366
	20.1384	9.32044	20.1384	9.32558
	20.2634	9.42046	20.2634	9.42106
	20.3884	9.52404	20.3884	9.52384
	20.5134	9.63594	20.5134	9.6353
	20.6384	9.75456	20.6384	9.75364

## Sheet: SupplFig. 16
	Supplementary Figure 16b. Channel diameters along the pore for Lsi1cryst and hAQP10, calculated using the program HOLE2.
	Lsi1		hAQP10
	Pore position (Å)	Pore diameter (Å)	Pore position (Å)	Pore diameter (Å)
	-16.3616	9.87032	-23.4839	9.46538
	-16.2366	9.71522	-23.3589	9.35228
	-16.1116	9.56334	-23.2339	9.23874
	-15.9866	9.42172	-23.1089	9.13174
	-15.8616	9.28192	-22.9839	9.02904
	-15.7366	9.14368	-22.8589	8.6228
	-15.6116	9.0076	-22.7339	8.67908
	-15.4866	8.71492	-22.6089	8.5898
	-15.3616	8.77298	-22.4839	8.50536
	-15.2366	8.65604	-22.3589	8.42748
	-15.1116	8.54368	-22.2339	8.35308
	-14.9866	8.43962	-22.1089	8.28478
	-14.8616	8.33914	-21.9839	8.2208
	-14.7366	8.22552	-21.8589	8.15732
	-14.6116	8.10834	-21.7339	8.0992
	-14.4866	8.02316	-21.6089	8.05748
	-14.3616	7.90262	-21.4839	8.02132
	-14.2366	7.76396	-21.3589	7.95048
	-14.1116	7.6298	-21.2339	7.88326
	-13.9866	7.48506	-21.1089	7.75526
	-13.8616	7.34862	-20.9839	7.63304
	-13.7366	7.24328	-20.8589	7.5196
	-13.6116	7.13206	-20.7339	7.41274
	-13.4866	7.02062	-20.6089	7.31082
	-13.3616	6.89596	-20.4839	7.21566
	-13.2366	6.6896	-20.3589	7.07832
	-13.1116	6.65008	-20.2339	7.06238
	-12.9866	6.55876	-20.1089	7.01108
	-12.8616	6.47368	-19.9839	6.9692
	-12.7366	6.39838	-19.8589	6.8963
	-12.6116	6.32994	-19.7339	6.82976
	-12.4866	6.23044	-19.6089	6.75768
	-12.3616	6.13508	-19.4839	6.69436
	-12.2366	6.03636	-19.3589	6.57782
	-12.1116	5.94786	-19.2339	6.59226
	-11.9866	5.72364	-19.1089	6.56046
	-11.8616	5.60356	-18.9839	6.53748
	-11.7366	5.51402	-18.8589	6.52378
	-11.6116	5.43718	-18.7339	6.51904
	-11.4866	5.3628	-18.6089	6.43474
	-11.3616	5.29446	-18.4839	6.36174
	-11.2366	5.24432	-18.3589	6.27338
	-11.1116	5.20526	-18.2339	6.199
	-10.9866	5.1715	-18.1089	6.12008
	-10.8616	5.14694	-17.9839	6.05252
	-10.7366	5.10662	-17.8589	5.9798
	-10.6116	5.07404	-17.7339	5.91686
	-10.4866	5.03358	-17.6089	5.86686
	-10.3616	5.00218	-17.4839	5.82818
	-10.2366	4.97944	-17.3589	5.71992
	-10.1116	4.9641	-17.2339	5.596
	-9.9866	4.91376	-17.1089	5.41706
	-9.8616	4.85818	-16.9839	5.24644
	-9.7366	4.75506	-16.8589	5.08746
	-9.6116	4.66664	-16.7339	4.93646
	-9.4866	4.5978	-16.6089	4.77038
	-9.3616	4.54468	-16.4839	4.60924
	-9.2366	4.50892	-16.3589	4.42086
	-9.1116	4.48976	-16.2339	4.2362
	-8.9866	4.4932	-16.1089	4.05526
	-8.8616	4.50998	-15.9839	3.87868
	-8.7366	4.5447	-15.8589	3.203
	-8.6116	4.5964	-15.7339	3.08708
	-8.4866	4.58128	-15.6089	2.96094
	-8.3616	4.6053	-15.4839	2.8518
	-8.2366	4.5445	-15.3589	2.69136
	-8.1116	4.51282	-15.2339	2.53644
	-7.9866	4.4181	-15.1089	2.36866
	-7.8616	4.3371	-14.9839	2.20884
	-7.7366	4.27922	-14.8589	2.05184
	-7.6116	4.23472	-14.7339	1.90284
	-7.4866	4.20388	-14.6089	0.30104
	-7.3616	4.18854	-14.4839	0.95862
	-7.2366	4.16828	-14.3589	0.89202
	-7.1116	4.15738	-14.2339	0.83764
	-6.9866	4.1015	-14.1089	0.79458
	-6.8616	4.04936	-13.9839	0.76184
	-6.7366	4.02474	-13.8589	0.74794
	-6.6116	4.01034	-13.7339	0.74818
	-6.4866	4.0071	-13.6089	0.76382
	-6.3616	4.01512	-13.4839	0.79374
	-6.2366	4.03262	-13.3589	0.83654
	-6.1116	4.06134	-13.2339	0.89384
	-5.9866	4.06676	-13.1089	0.96898
	-5.8616	4.10088	-12.9839	1.05708
	-5.7366	4.153	-12.8589	1.15504
	-5.6116	4.24754	-12.7339	1.26524
	-5.4866	4.28276	-12.6089	1.3911
	-5.3616	4.32826	-12.4839	1.52718
	-5.2366	4.3275	-12.3589	1.67022
	-5.1116	4.33542	-12.2339	1.82238
	-4.9866	4.293	-12.1089	1.92826
	-4.8616	4.26882	-11.9839	2.06982
	-4.7366	4.22034	-11.8589	2.1159
	-4.6116	4.1811	-11.7339	2.19666
	-4.4866	4.14286	-11.6089	2.12022
	-4.3616	4.11086	-11.4839	2.10472
	-4.2366	4.0815	-11.3589	1.6825
	-4.1116	4.05644	-11.2339	1.69082
	-3.9866	4.04322	-11.1089	1.67512
	-3.8616	4.03438	-10.9839	1.73432
	-3.7366	4.03404	-10.8589	1.6683
	-3.6116	4.04178	-10.7339	1.6046
	-3.4866	4.05926	-10.6089	1.53412
	-3.3616	4.08374	-10.4839	1.47112
	-3.2366	4.11768	-10.3589	1.42264
	-3.1116	4.15696	-10.2339	1.38608
	-2.9866	4.20532	-10.1089	1.36072
	-2.8616	4.25882	-9.9839	1.34768
	-2.7366	4.32482	-9.8589	1.34924
	-2.6116	4.3984	-9.7339	1.36318
	-2.4866	4.4758	-9.6089	1.38836
	-2.3616	4.5604	-9.4839	1.42574
	-2.2366	4.65222	-9.3589	1.47734
	-2.1116	4.75076	-9.2339	1.54066
	-1.9866	4.80544	-9.1089	1.61524
	-1.8616	4.86636	-8.9839	1.69972
	-1.7366	4.86598	-8.8589	1.78344
	-1.6116	4.87726	-8.7339	1.87678
	-1.4866	4.87798	-8.6089	1.96676
	-1.3616	4.88926	-8.4839	2.06572
	-1.2366	4.8282	-8.3589	2.17348
	-1.1116	4.77478	-8.2339	2.28988
	-0.9866	4.7158	-8.1089	2.41706
	-0.8616	4.66368	-7.9839	2.54888
	-0.7366	4.59296	-7.8589	2.69196
	-0.6116	4.5307	-7.7339	2.84152
	-0.4866	4.47884	-7.6089	2.9977
	-0.3616	4.43662	-7.4839	3.1598
	-0.2366	4.40468	-7.3589	3.32734
	-0.1116	4.38068	-7.2339	3.49996
	0.0134	4.36028	-7.1089	3.6762
	0.1384	4.3479	-6.9839	3.8569
	0.2634	4.29646	-6.8589	4.02048
	0.3884	4.26466	-6.7339	4.18918
	0.5134	4.24966	-6.6089	4.28528
	0.6384	4.25182	-6.4839	4.39664
	0.7634	4.2756	-6.3589	4.32544
	0.8884	4.3171	-6.2339	4.27274
	1.0134	4.30694	-6.1089	4.18084
	1.1384	4.30416	-5.9839	4.09942
	1.2634	4.3167	-5.8589	4.01906
	1.3884	4.33254	-5.7339	3.94834
	1.5134	4.34806	-5.6089	3.8726
	1.6384	4.37476	-5.4839	3.80508
	1.7634	4.41086	-5.3589	3.74856
	1.8884	4.45832	-5.2339	3.70056
	2.0134	4.4982	-5.1089	3.66094
	2.1384	4.52906	-4.9839	3.63012
	2.2634	4.50268	-4.8589	3.61286
	2.3884	4.47736	-4.7339	3.60136
	2.5134	4.44636	-4.6089	3.60206
	2.6384	4.41584	-4.4839	3.6113
	2.7634	4.36484	-4.3589	3.63182
	2.8884	4.32042	-4.2339	3.66188
	3.0134	4.28342	-4.1089	3.70112
	3.1384	4.25376	-3.9839	3.74966
	3.2634	4.23234	-3.8589	3.80762
	3.3884	4.21842	-3.7339	3.87486
	3.5134	4.21218	-3.6089	3.95008
	3.6384	4.2144	-3.4839	4.03418
	3.7634	4.22624	-3.3589	4.12756
	3.8884	4.24484	-3.2339	4.22622
	4.0134	4.2727	-3.1089	4.33648
	4.1384	4.30842	-2.9839	4.4511
	4.2634	4.35196	-2.8589	4.57548
	4.3884	4.40214	-2.7339	4.70408
	4.5134	4.34114	-2.6089	4.84028
	4.6384	4.29396	-2.4839	4.9825
	4.7634	4.23476	-2.3589	5.09994
	4.8884	4.19882	-2.2339	5.17412
	5.0134	4.13966	-2.1089	5.12546
	5.1384	4.09694	-1.9839	5.08442
	5.2634	3.98934	-1.8589	5.04926
	5.3884	3.90102	-1.7339	5.03436
	5.5134	3.83274	-1.6089	5.02304
	5.6384	3.78444	-1.4839	5.01964
	5.7634	3.7602	-1.3589	5.0254
	5.8884	3.75386	-1.2339	5.03918
	6.0134	3.77192	-1.1089	5.00558
	6.1384	3.8099	-0.9839	4.98018
	6.2634	3.85242	-0.8589	4.9322
	6.3884	3.913	-0.7339	4.89556
	6.5134	3.83346	-0.6089	4.7964
	6.6384	3.76114	-0.4839	4.70272
	6.7634	3.69796	-0.3589	4.6275
	6.8884	3.64276	-0.2339	4.56388
	7.0134	3.59426	-0.1089	4.5173
	7.1384	3.55388	0.0161	4.48504
	7.2634	3.5273	0.1411	4.45886
	7.3884	3.5104	0.2661	4.47524
	7.5134	3.50462	0.3911	4.50316
	7.6384	3.50798	0.5161	4.54346
	7.7634	3.51976	0.6411	4.58966
	7.8884	3.54054	0.7661	4.64678
	8.0134	3.56762	0.8911	4.66306
	8.1384	3.60396	1.0161	4.6791
	8.2634	3.6376	1.1411	4.64986
	8.3884	3.68178	1.2661	4.62468
	8.5134	3.72572	1.3911	4.59682
	8.6384	3.77868	1.5161	4.57442
	8.7634	3.84626	1.6411	4.5297
	8.8884	3.92048	1.7661	4.49216
	9.0134	3.94348	1.8911	4.44142
	9.1384	3.95908	2.0161	4.40684
	9.2634	3.93042	2.1411	4.38948
	9.3884	3.90902	2.2661	4.38534
	9.5134	3.8965	2.3911	4.39748
	9.6384	3.89256	2.5161	4.42602
	9.7634	3.89804	2.6411	4.44974
	9.8884	3.91216	2.7661	4.48318
	10.0134	3.91594	2.8911	4.47802
	10.1384	3.92364	3.0161	4.48046
	10.2634	3.84062	3.1411	4.4665
	10.3884	3.76906	3.2661	4.4599
	10.5134	3.71108	3.3911	4.46444
	10.6384	3.6647	3.5161	4.4775
	10.7634	3.62146	3.6411	4.50072
	10.8884	3.59112	3.7661	4.53008
	11.0134	3.59218	3.8911	4.56266
	11.1384	3.60282	4.0161	4.60186
	11.2634	3.61998	4.1411	4.63742
	11.3884	3.64708	4.2661	4.68274
	11.5134	3.67112	4.3911	4.67426
	11.6384	3.7073	4.5161	4.69936
	11.7634	3.7323	4.6411	4.79194
	11.8884	3.76892	4.7661	4.89236
	12.0134	3.82238	4.8911	4.99764
	12.1384	3.88778	5.0161	5.11282
	12.2634	3.95884	5.1411	5.0746
	12.3884	4.04064	5.2661	5.07096
	12.5134	4.14606	5.3911	5.07096
	12.6384	4.2613	5.5161	5.09888
	12.7634	4.36816	5.6411	5.02278
	12.8884	4.48464	5.7661	4.95566
	13.0134	4.64418	5.8911	4.8898
	13.1384	4.7994	6.0161	4.83136
	13.2634	4.95804	6.1411	4.78168
	13.3884	5.12516	6.2661	4.7418
	13.5134	5.23174	6.3911	4.71312
	13.6384	5.34204	6.5161	4.6904
	13.7634	5.44844	6.6411	4.64234
	13.8884	5.56116	6.7661	4.6033
	14.0134	5.67984	6.8911	4.57426
	14.1384	5.80444	7.0161	4.55338
	14.2634	5.8902	7.1411	4.54112
	14.3884	5.97142	7.2661	4.53892
	14.5134	6.04484	7.3911	4.54056
	14.6384	6.1244	7.5161	4.55134
	14.7634	6.2067	7.6411	4.5681
	14.8884	6.29338	7.7661	4.5942
	15.0134	6.3877	7.8911	4.62956
	15.1384	6.48734	8.0161	4.67636
	15.2634	6.5807	8.1411	4.71966
	15.3884	6.67882	8.2661	4.77064
	15.5134	6.73292	8.3911	4.82246
	15.6384	6.79512	8.5161	4.87986
	15.7634	6.86654	8.6411	4.94784
	15.8884	6.94594	8.7661	5.023
	16.0134	6.98384	8.8911	5.08338
	16.1384	7.03562	9.0161	5.13888
	16.2634	7.08144	9.1411	5.11578
	16.3884	7.14468	9.2661	5.09568
	16.5134	7.22608	9.3911	5.0912
	16.6384	7.32392	9.5161	5.09142
	16.7634	7.43864	9.6411	5.09934
	16.8884	7.56876	9.7661	5.11602
	17.0134	7.7153	9.8911	5.14344
	17.1384	7.87728	10.0161	5.17944
	17.2634	7.95338	10.1411	5.21964
	17.3884	8.03614	10.2661	5.26504
	17.5134	8.06362	10.3911	5.3019
	17.6384	8.1024	10.5161	5.34268
	17.7634	8.11734	10.6411	5.39292
	17.8884	8.12964	10.7661	5.44928
	18.0134	8.15288	10.8911	5.42536
	18.1384	8.1827	11.0161	5.40924
	18.2634	8.21642	11.1411	5.38098
	18.3884	8.2555	11.2661	5.36364
	18.5134	8.3014	11.3911	5.3585
	18.6384	8.35256	11.5161	5.36638
	18.7634	8.41118	11.6411	5.3913
	18.8884	8.4751	11.7661	5.4286
	19.0134	8.54524	11.8911	5.45482
	19.1384	8.61894	12.0161	5.48842
	19.2634	8.70548	12.1411	5.48664
	19.3884	8.79732	12.2661	5.49292
	19.5134	8.8912	12.3911	5.50328
	19.6384	8.99002	12.5161	5.5217
	19.7634	9.0682	12.6411	5.52616
	19.8884	9.1533	12.7661	5.534
	20.0134	9.23626	12.8911	5.50004
	20.1384	9.32614	13.0161	5.63336
	20.2634	9.42	13.1411	5.73412
	20.3884	9.5212	13.2661	5.8255
	20.5134	9.6353	13.3911	5.90014
	20.6384	9.75456	13.5161	5.98434
			13.6411	6.06228
			13.7661	6.14776
			13.8911	6.20044
			14.0161	6.26528
			14.1411	6.34312
			14.2661	6.43218
			14.3911	6.49954
			14.5161	6.57872
			14.6411	6.6584
			14.7661	6.75408
			14.8911	6.8637
			15.0161	6.98378
			15.1411	7.12966
			15.2661	7.28978
			15.3911	7.35828
			15.5161	7.65488
			15.6411	7.86036
			15.7661	8.07508
			15.8911	8.18
			16.0161	8.2811
			16.1411	8.33198
			16.2661	8.38736
			16.3911	8.44586
			16.5161	8.51002
			16.6411	8.58306
			16.7661	8.66168
			16.8911	8.74532
			17.0161	8.83428
			17.1411	8.92812
			17.2661	9.02692
			17.3911	9.13206
			17.5161	9.23992
			17.6411	9.35492
			17.7661	9.47332
			17.8911	9.52986
			18.0161	9.59164
			18.1411	9.63332
			18.2661	9.6796
			18.3911	9.69052
			18.5161	9.76322
			18.6411	9.78224
			18.7661	9.8059
			18.8911	9.85504
			19.0161	9.90874
